# Supplementary material for: Trophectoderm Transcriptome Analysis in LIN28 Knockdown Ovine Conceptuses Suggests Diverse Roles of the LIN28-let-7 Axis in Placental and Fetal Development
Source: Cells. 2022 Apr 5;11(7):1234. doi: 10.3390/cells11071234 (PMC8997724; doi:10.3390/cells11071234)
Supplement: Supplementary file 1 [file cells-11-01234-s001.zip]

Archive with 6 entries (6 files):
- Table S1 - shRNA constructs.xlsx
- Table S2 - SC vs AKD.xlsx
- Table S3 - SC vs BKD.xlsx
- Table S4 - AKD vs BKD.xlsx
- Table S5 - let-7 target genes.xlsx
- Table S6 - TFs.xlsx
