# Supplementary material for: Trophectoderm Transcriptome Analysis in LIN28 Knockdown Ovine Conceptuses Suggests Diverse Roles of the LIN28-let-7 Axis in Placental and Fetal Development
Source: Cells. 2022 Apr 5;11(7):1234. doi: 10.3390/cells11071234 (PMC8997724; doi:10.3390/cells11071234)
Supplement: Supplementary file 1 [file cells-11-01234-s001.zip › Table S1 - shRNA constructs.xlsx]

## Sheet: shRNA oligoes
LIN28A	Forward Oligo	5’ CCGGGCATCTGTAAGTGGTTCAACGTTCAAGAGACG TTGAACCACTTACAGATGCTTTTTG 3’
	Reverse Oligo	5’ AATTCAAAAAGCATCTGTAAGTGGTTCAACGTCTCT TGAACGTTGAACCACTTACAGATGC 3’
LIN28B	Forward Oligo	5’ CCGGGGATTCATCTCCATGATAAGCTTCAAGAGAGC TTATCATGGAGATGAATCCTTTTTG 3’
	Reverse Oligo	5’ AATTCAAAAAGGATTCATCTCCATGATAAGCTCTCT TGAAGCTTATCATGGAGATGAATCC 3’
SC	Forward Oligo	5’ CCGGAGTTAAAGGTTCGGCACGAATTCAAGAGATTC GTGCCGAACCTTTAACTCTTTTTG 3’
	Reverse Oligo	5’ AATTCAAAAAGAGTTAAAGGTTCGGCACGAATCTC TTGAATTCGTGCCGAACCTTTAACT 3’
