# Supplementary material for: Trophectoderm Transcriptome Analysis in LIN28 Knockdown Ovine Conceptuses Suggests Diverse Roles of the LIN28-let-7 Axis in Placental and Fetal Development
Source: Cells. 2022 Apr 5;11(7):1234. doi: 10.3390/cells11071234 (PMC8997724; doi:10.3390/cells11071234)
Supplement: Supplementary file 1 [file cells-11-01234-s001.zip › Table S2 - SC vs AKD.xlsx]

## Sheet: AKD vs SC (DEGs)
Downregulated Genes	B106 (SC)	B209 (SC)	B263 (SC)	B129 (AKD)	B188 (AKD)	B234 (AKD)	SC	AKD	log2FC		Upregulated Genes	B106 (SC)	B209 (SC)	B263 (SC)	B129 (AKD)	B188 (AKD)	B234 (AKD)	SC	AKD	log2FC
A2M	47.04	15.11	7.24	1.84	0.26	1.33	23.13	1.14333	-4.2237		BBOX1	8.87	10.1	11.13	54.58	19.8	43.19	10.0333	39.19	1.95505				-4.33845
ABCB10	17.64	8.89	9.76	3.91	5.23	3.72	12.0967	4.28667	-1.47529		COIII	305.01	625.91	249.08	584.36	662.4	1332.23	393.333	859.663	1.12782				1
ACSL5	26.9	5.91	5.06	2.8	3.48	3.64	12.6233	3.30667	-1.90104		CTSV	234.15	114.13	151.77	555.13	167.24	297.01	166.683	339.793	1.02711
ADAM19	19.69	27.22	26.48	9.54	7.99	9.28	24.4633	8.93667	-1.44264		ENSOARG00000008775	601.19	805.82	704.48	1914.28	1083.22	1786.97	703.83	1594.82	1.17998
ADAMTS2	13.32	12	8.89	1.38	1.05	1.53	11.4033	1.32	-3.01809		ENSOARG00000014956	7.27	1.31	2.57	20.62	14.55	3.39	3.71667	12.8533	1.76294
ADGRA2	12.48	9.18	4.74	0.37	0.26	0.19	8.8	0.273333	-4.57527		ENSOARG00000016157	19.35	15.69	15.55	50.17	12.17	61.29	16.8633	41.21	1.28407
AEBP1	87.82	22.35	37.89	6.51	3.42	3.2	49.3533	4.37667	-3.46557		ENSOARG00000018561	14.48	3.1	7.72	150	80.97	142.68	8.43333	124.55	3.86863
AFP	674.89	506.37	261.86	0.03	0.05	0.03	481.04	0.0366667	-11.7816		ENSOARG00000019361	19.85	47.15	34.72	82.22	41.48	100.54	33.9067	74.7467	1.13812
AHSG	1794.26	1290.72	505.67	177.7	37.91	50.53	1196.88	88.7133	-3.75248		ENSOARG00000025165	13.11	0.19	1.35	2.49	1.49	33.05	4.88333	12.3433	1.32019
AK4	17.98	13.55	11.17	2.8	4.64	3.75	14.2333	3.73	-1.90396		FECH	29.62	34.73	27.83	75.1	37.83	74.65	30.7267	62.5267	1.0226
AKAP12	25.37	19.18	18.21	7.24	7.99	4.66	20.92	6.63	-1.64308		GPAM	30.27	65.72	35.72	50.56	123.47	133.9	43.9033	102.643	1.22336
AKR1D1	103.21	40.05	26.58	5.32	11.09	10.13	56.6133	8.84667	-2.66427		HMOX1	23.78	47.63	26.28	18.44	184.9	17.49	32.5633	73.61	1.17419
ANGPTL2	34.03	8.98	7.3	1.59	0.41	1.85	16.77	1.28333	-3.60824		HSD17B1	94.69	157.03	332.16	142.37	846.51	179.48	194.627	389.453	1.00037
ANGPTL6	22.3	12.36	7.38	0.34	1.16	0.04	14.0133	0.513333	-4.52424		IGF1R	8.34	4.67	7.73	19.97	6.1	18.87	6.91333	14.98	1.10446
ANXA3	13.95	16.17	14.96	5.5	9.35	4.28	15.0267	6.37667	-1.22377		LOC101108295	12.55	3.04	14.89	16.11	39.91	5.91	10.16	20.6433	1.01562
APCDD1	48.59	20.81	7.01	0.03	0.28	0.24	25.47	0.183333	-6.49581		LOC101110417	27.37	26.02	60.63	81.48	57.66	94.06	38.0067	77.7333	1.03034
APOA2	1005.87	1513.4	1362.71	1017.56	265.37	607.73	1293.99	630.22	-1.03779		LOC101112287	12.74	37.58	13.92	54.22	30.27	60.19	21.4133	48.2267	1.16759
APOB	33.16	20.74	3.99	0.37	0	0.08	19.2967	0.15	-6.27774		LOC101114382	8.74	0.15	0	10.52	0	10.62	2.96333	7.04667	1.22217
APOC3	25.45	6.62	25.21	20.96	0	7.13	19.0933	9.36333	-1.02018		LOC101114533	56.74	163.49	89.11	303.46	429.49	338.48	103.113	357.143	1.79128
APOE	1771.11	1600.27	1710.7	448.18	282.13	371.25	1694.03	367.187	-2.20556		LOC105615767	17.91	0.54	1.6	69	0.92	71.82	6.68333	47.2467	2.8032
APOM	46.58	55.61	36.18	15.79	7.98	16.69	46.1233	13.4867	-1.76643		MUC15	14.43	3.2	1.75	23.1	3.32	18.63	6.46	15.0167	1.20437
APP	111.13	86.52	64.9	25.49	17.2	21.88	87.5167	21.5233	-2.01862		NCOA7	7.75	4.72	1.56	9.82	4.08	15.22	4.67667	9.70667	1.03776
AQP1	167.14	19.18	8.26	0	0	0	64.86	0	-9.34341		ND2	43.26	107.22	12.8	99.6	125.97	269.73	54.4267	165.1	1.59918
ARL13B	12.91	9	5.05	4.75	2.64	4.07	8.98667	3.82	-1.2129		PPIL3	15.31	10.5	16.33	25.24	37.61	24.07	14.0467	28.9733	1.03923
ARSI	29.45	14.37	5.81	0.55	0.4	0.22	16.5433	0.39	-5.08602		PRSS12	25.53	25.86	35.74	76.86	32.64	78.95	29.0433	62.8167	1.11028
ATP2B1	58.69	24.29	10.29	11.23	12.44	13	31.09	12.2233	-1.33969		SHMT1	32.03	17.74	19.73	50.62	27.23	66.13	23.1667	47.9933	1.04757
BAMBI	102.26	78.11	76.46	46.99	26.84	30.92	85.61	34.9167	-1.29142		SLC12A6	11.69	13.09	6.5	19.22	22.24	33.41	10.4267	24.9567	1.25115
BCAT1	28.05	13.5	5.82	4.82	5.02	3.39	15.79	4.41	-1.81692		SLC35G1	74.48	188.83	185.83	282.43	327.22	304.56	149.713	304.737	1.02487
BCL2A1	25.49	2.05	1	1.96	0.19	0.49	9.51333	0.88	-3.29418		TLR3	7.45	6.72	6.2	11.72	12.23	19.16	6.79	14.37	1.07049
BEX4	18.09	3.26	1.33	2.41	1.32	1.22	7.56	1.65	-2.12999		TPD52L1	97.1	66.24	47.75	255.42	46.65	165.71	70.3633	155.927	1.14685
BGN	15.49	12.36	6.37	0	0.09	0.07	11.4067	0.0533333	-6.22965		TUBA3E	17.81	4.67	14.15	19.27	46.25	10.48	12.21	25.3333	1.04689
BHLHE40	45.99	14.63	15.23	16.88	8.88	11.89	25.2833	12.55	-1.00474
BIN1	17.68	13.13	12.74	1.87	1.72	1.7	14.5167	1.76333	-2.97166
BMP7	71.52	30.17	45.78	21.49	10.93	15.36	49.1567	15.9267	-1.61984
BOC	15.9	4.39	3.14	0.77	0.58	0.59	7.81	0.646667	-3.40514
C11orf86	12.08	16.73	26.5	14.72	1.53	3.37	18.4367	6.54	-1.48113
CA14	31.1	20.04	13.32	2.4	0.78	1.32	21.4867	1.5	-3.754
CACHD1	8.33	6.05	2.75	2.93	1.2	1.45	5.71	1.86	-1.56768
CALHM2	11.58	6.43	3.36	0.68	0.08	2.37	7.12333	1.04333	-2.65942
CALML4	8.36	11.08	5.88	6.93	2.51	2.67	8.44	4.03667	-1.04577
CAPN6	14.48	16.26	7.52	4.1	0.31	6.57	12.7533	3.66	-1.77334
CASD1	21.41	7.26	3.93	3	4.04	4.97	10.8667	4.00333	-1.41826
CAV1	10.04	4.86	6.38	0	0	0.05	7.09333	0.0166667	-5.9462
CAV2	8.41	5.15	8.56	1.4	2.71	3.03	7.37333	2.38	-1.59141
CAVIN1	49.5	22.16	21.73	0.31	1.07	0.33	31.13	0.57	-5.54263
CAVIN3	13.25	6.65	9.73	0.1	4.65	0.5	9.87667	1.75	-2.43103
CBLB	13.48	7.15	4.66	4.59	2.41	4.54	8.43	3.84667	-1.11191
CCN1	45.16	56.71	119.34	12.68	38.95	12.04	73.7367	21.2233	-1.7919
CCND2	72.51	72.54	115.31	19.41	68.43	32.55	86.7867	40.13	-1.11086
CCNO	24.28	1.04	1.45	3.29	0.52	2.09	8.92333	1.96667	-2.12635
CD109	10.07	4.24	1.71	0.12	0.09	0.12	5.34	0.11	-4.69515
CD248	10.65	5.2	5.79	0.04	0	0.01	7.21333	0.0166667	-5.97006
CD276	14.78	12.44	12.78	5.32	5.72	5.61	13.3333	5.55	-1.24949
CD37	7.52	11.63	15.29	0.25	1.12	0.44	11.48	0.603333	-4.04128
CDH11	58.36	24.75	16.54	0.05	0	0.09	33.2167	0.0466667	-7.82756
CDH17	12.52	24.56	31.05	7.7	8.19	10.56	22.71	8.81667	-1.35509
CES2	12.14	10.48	6.3	5.62	1.88	3.34	9.64	3.61333	-1.39121
CITED1	154.33	19.58	14.78	24.14	14.73	5.26	62.8967	14.71	-2.0887
CKAP4	80.2	75.6	84.46	37.19	45.57	30.6	80.0867	37.7867	-1.08167
CMTM3	16.03	14.13	10.22	4.34	1.09	2.04	13.46	2.49	-2.38833
CNN2	60.25	43.85	31.88	12.32	17.3	10.64	45.3267	13.42	-1.74844
COL12A1	10.16	1.86	3.05	0.54	0.28	0.06	5.02333	0.293333	-3.70326
COL18A1	128.3	113.48	112.15	57.01	38.88	47.33	117.977	47.74	-1.30343
COL1A1	693.76	254.09	247.27	0.49	1.14	0.62	398.373	0.75	-8.8728
COL1A2	492.12	159.37	103.81	0.05	0	0	251.767	0.0166667	-11.0761
COL3A1	847.95	265.64	193.73	0.37	0.03	0.09	435.773	0.163333	-10.6928
COL4A2	147.06	150.85	168.16	91.7	56.45	72.68	155.357	73.61	-1.07658
COL4A5	18.33	11.87	7.95	0.05	0.05	0.1	12.7167	0.0666667	-6.26491
COL4A6	9.97	4.65	3.91	0.06	0.03	0.02	6.17667	0.0366667	-5.52127
COL5A1	103.27	60.78	72.19	9.74	15.52	6.8	78.7467	10.6867	-2.8698
COL5A2	86.57	37.92	35.28	0.05	0.23	0.04	53.2567	0.106667	-8.01222
COL6A2	16.84	6.87	9.87	0.47	0.69	0.65	11.1933	0.603333	-4.00512
COL6A3	12.84	2.56	1.62	0	0	0	5.67333	0	-5.85133
COLEC12	165.03	93.06	53.62	17.59	8.22	12.87	103.903	12.8933	-3.00079
COLGALT1	22.52	29.6	18.08	8.34	13.42	8.28	23.4	10.0133	-1.2164
COPZ2	7.91	5.3	3.59	2.26	1.86	2	5.6	2.04	-1.41335
CPA4	31.2	0.34	1.02	0.98	0.08	0.28	10.8533	0.446667	-4.32456
CPM	12.92	4.97	1.37	1.33	0.39	1.3	6.42	1.00667	-2.55865
CPXM2	25.93	7	4.58	0.79	0.28	0.07	12.5033	0.38	-4.71463
CRB2	8.28	5.55	5.09	0.74	0.6	0.5	6.30667	0.613333	-3.16693
CREB3L1	17.02	21.31	28.08	6.53	12.04	5.79	22.1367	8.12	-1.43573
CRISPLD1	109.38	63.7	37.35	0.69	0.83	0.96	70.1433	0.826667	-6.24417
CRISPLD2	9.69	2.1	4.29	0.34	0.7	0.48	5.36	0.506667	-3.16993
CRYAB	14.78	62.07	39.94	13.6	11.13	4.41	38.93	9.71333	-1.99177
CTHRC1	19.5	2.47	2.99	0	0	0	8.32	0	-6.39575
CUEDC1	14.74	14.22	14.38	6.7	6.58	3.92	14.4467	5.73333	-1.3183
CYBA	173.96	81.01	71.44	47.63	37.14	30.41	108.803	38.3933	-1.50037
CYP2S1	15.22	12.81	23.53	6.16	5.68	3.8	17.1867	5.21333	-1.70197
DBN1	12.56	21.54	26.46	8.55	15.41	5.27	20.1867	9.74333	-1.04331
DCN	190.39	104.17	59.6	0.04	0.18	0.04	118.053	0.0866667	-9.30598
DDAH1	13.12	3.9	9.84	0.02	0.01	0.22	8.95333	0.0833333	-5.62591
DDAH2	18.78	13.66	11.38	8	4.84	6.86	14.6067	6.56667	-1.14143
DHRS9	459.17	71.99	87.46	5.08	8.02	11.3	206.207	8.13333	-4.64717
DKK4	16.79	0	0	0.07	0	0.14	5.59667	0.07	-5.06651
DPP4	18.79	2.31	1.37	1.75	0.84	0.5	7.49	1.03	-2.74778
DUSP6	7.92	9.87	16.03	0.44	2.12	0.25	11.2733	0.936667	-3.45563
DUSP9	12.02	18.24	10.33	7.99	2.62	5.39	13.53	5.33333	-1.32688
ECE1	34.08	20.02	12.57	5.17	3.1	3.83	22.2233	4.03333	-2.43317
ECM1	37.23	20.19	10.69	13.23	11.24	7.77	22.7033	10.7467	-1.07199
EFEMP2	15.42	8.8	7.23	2.28	1.79	1.48	10.4833	1.85	-2.44025
EGFLAM	11.22	4.47	4.1	0.17	0.16	0.16	6.59667	0.163333	-4.66848
EHD2	20.83	10.07	11.43	3.37	2.46	0.91	14.11	2.24667	-2.59822
EMP2	8.13	3.99	4.07	0.49	0.62	0.7	5.39667	0.603333	-2.96628
EMP3	15.91	4.38	6.72	0	0	0	9.00333	0	-6.50832
ENC1	11.19	7.54	2.6	2.02	1.09	1.67	7.11	1.59333	-2.09013
ENPP2	12.67	8.7	2.98	1.52	0.58	1.94	8.11667	1.34667	-2.50582
ENPP3	66.39	67.08	24.71	27.02	26.63	20.3	52.7267	24.65	-1.09384
ENSOARG00000000313	77.6	21.32	16.04	21.82	8.52	22.99	38.32	17.7767	-1.10378
ENSOARG00000000604	24.8	16.07	22.6	6.49	8.16	4.19	21.1567	6.28	-1.73629
ENSOARG00000000727	7.83	8.21	8.92	0.41	2.34	1.2	8.32	1.31667	-2.57132
ENSOARG00000000798	17.4	22.69	11.8	0.75	0.5	14.15	17.2967	5.13333	-1.73301
ENSOARG00000000835	131.37	93.28	81.6	47.33	61.26	35.02	102.083	47.87	-1.09096
ENSOARG00000001275	26.57	34.07	34.42	13.91	18.5	13.88	31.6867	15.43	-1.03336
ENSOARG00000001993	16.71	0.19	0.46	0.43	0	0	5.78667	0.143333	-4.59645
ENSOARG00000002041	7.94	8.91	15.73	5.24	6.01	4.45	10.86	5.23333	-1.03914
ENSOARG00000002560	11.85	10.87	18.76	3.01	11.2	5.29	13.8267	6.5	-1.07731
ENSOARG00000002796	18.72	58.89	30.29	29.6	17.36	0.02	35.9667	15.66	-1.1944
ENSOARG00000003609	12.3	3.55	3.95	1.97	1.31	1.47	6.6	1.58333	-1.99284
ENSOARG00000003700	12	3.76	2.57	4.14	1.42	1.02	6.11	2.19333	-1.43715
ENSOARG00000003707	37.39	18.33	12.38	3.94	3.33	2.55	22.7	3.27333	-2.75679
ENSOARG00000004193	15.79	2.8	3.33	1.65	2.54	0.38	7.30667	1.52333	-2.18987
ENSOARG00000004696	16.48	8.52	6	0.5	0	0	10.3333	0.166667	-5.29002
ENSOARG00000004715	7.8	5.27	5.52	2.76	2.94	3.17	6.19667	2.95667	-1.04263
ENSOARG00000005511	53.57	28.01	36.2	0.58	0.2	0.61	39.26	0.463333	-6.1266
ENSOARG00000005580	30236.9	11455.2	6478.98	9462.8	2049.72	3206.76	16057	4906.43	-1.71044
ENSOARG00000005583	1937.84	440.71	167.72	120.87	38.29	21.47	848.757	60.21	-3.81505
ENSOARG00000005914	10.79	69.87	18.95	24.11	9.19	4.45	33.2033	12.5833	-1.39273
ENSOARG00000006374	11.57	4.64	1.73	0.19	0.07	0.07	5.98	0.11	-4.85561
ENSOARG00000006940	33.27	23.21	23.77	0.33	2.19	0.95	26.75	1.15667	-4.41725
ENSOARG00000008211	23.08	11.52	9.97	0.76	0	0	14.8567	0.253333	-5.40362
ENSOARG00000008621	19.87	12.15	11.09	9.03	4.16	4.53	14.37	5.90667	-1.26843
ENSOARG00000009049	243.34	12.58	77.48	8.8	109.16	14.78	111.133	44.2467	-1.32669
ENSOARG00000009070	15.79	22.21	1.34	1.21	1.37	0.96	13.1133	1.18	-3.36778
ENSOARG00000009584	12.57	2.09	5.53	0.08	2.76	0.45	6.73	1.09667	-2.51286
ENSOARG00000009935	152.9	42.39	36.33	57.15	18.36	31.88	77.2067	35.7967	-1.10674
ENSOARG00000010472	7.28	6.16	2.8	1.76	2.44	2.82	5.41333	2.34	-1.17604
ENSOARG00000010550	41.4	41.47	43.38	30.9	14.33	16.73	42.0833	20.6533	-1.02333
ENSOARG00000013621	14.85	5.76	1.85	0	0	0	7.48667	0	-6.24539
ENSOARG00000013889	7.42	4.9	8.83	0	0	0	7.05	0	-6.15987
ENSOARG00000013904	13.11	11.18	12.55	0	0	0	12.28	0	-6.95187
ENSOARG00000014495	25.38	8.19	4.33	0	0	0	12.6333	0	-6.99247
ENSOARG00000016314	11.79	4.23	2.06	0.14	0.05	0.27	6.02667	0.153333	-4.59599
ENSOARG00000017166	10.07	2.58	2.78	0.34	0.44	0.11	5.14333	0.296667	-3.72449
ENSOARG00000017666	165.72	10.39	103.24	10.28	109.52	7.93	93.1167	42.5767	-1.12714
ENSOARG00000017834	21.28	4.63	3.63	6.6	2.96	1.78	9.84667	3.78	-1.35816
ENSOARG00000018032	27.95	19.16	12.67	1.16	0.52	2.15	19.9267	1.27667	-3.86267
ENSOARG00000018453	7.93	4.04	6.94	1.51	3.08	1.95	6.30333	2.18	-1.48979
ENSOARG00000019837	103.65	226.1	243.71	52.38	105.83	39.95	191.153	66.0533	-1.5316
ENSOARG00000020321	7.27	9.01	3.07	2.87	3.55	1.28	6.45	2.56667	-1.29646
ENTPD1	150.6	37.27	15.71	30.22	8.09	31.26	67.86	23.19	-1.54498
EPB41L2	8.82	11.68	6.5	4.59	2.82	4.93	9	4.11333	-1.1109
EPHB4	7.83	9.66	10.51	4.34	2.82	2.25	9.33333	3.13667	-1.54326
EPHB6	147.73	69.74	70.79	23.18	32.4	29.97	96.0867	28.5167	-1.74898
EPHX1	11.26	9.39	12.59	3.83	5.41	2.81	11.08	4.01667	-1.44137
ERRFI1	56.97	41.87	41.38	22.03	22.17	19.13	46.74	21.11	-1.143
F3	33.98	33.53	33	20.33	14.42	11.61	33.5033	15.4533	-1.11138
FABP1	13.96	16.82	13.31	0	0.62	2.13	14.6967	0.916667	-3.86335
FAM114A1	17.01	15.47	8.29	6.84	4.45	8.74	13.59	6.67667	-1.01447
FBLN1	59.35	51.11	53.31	16.92	14.42	16	54.59	15.78	-1.78407
FCGRT	7.7	6.97	4.6	3.37	2.91	1.87	6.42333	2.71667	-1.21162
FETUB	150.5	347.47	70.73	25.27	29.37	29.55	189.567	28.0633	-2.75158
FGA	53.77	90.57	65.61	34.93	15.85	32.87	69.9833	27.8833	-1.3245
FGB	66.28	89.57	75.56	29.25	10.21	44.31	77.1367	27.9233	-1.46266
FGF19	9.57	12.87	25.24	0	0	0	15.8933	0	-7.32133
FGFR1	10.37	25.53	27.66	7.33	9.27	2.78	21.1867	6.46	-1.69818
FGG	54.18	114.59	65.98	34.5	16.82	41.26	78.25	30.86	-1.33953
FKBP10	38.2	18.9	19.55	1.6	1.04	0.81	25.55	1.15	-4.35896
FKBP14	14.41	15.02	10.84	7.22	4.73	5.11	13.4233	5.68667	-1.22465
FKBP7	33.97	17.4	14.89	13.73	5.67	9.86	22.0867	9.75333	-1.17101
FKBP9	35.87	35.48	24.64	13.93	11.74	12.68	31.9967	12.7833	-1.31692
FOXN2	22.31	9.76	4	5.63	4.04	7.02	12.0233	5.56333	-1.09806
FREM1	15.38	5.69	1.73	3.78	1.05	3.76	7.6	2.86333	-1.37764
FSTL1	27.17	18.96	13.41	2.34	2.31	0.96	19.8467	1.87	-3.33988
FUT8	49.79	26.5	20.7	19.97	9.8	17.71	32.33	15.8267	-1.02588
FXYD5	11.02	8.61	9.8	2.39	0.79	0.91	9.81	1.36333	-2.75963
FZD4	19.94	15.82	10.56	8.79	5.06	6.57	15.44	6.80667	-1.16993
GALNT12	22.15	17.53	10.05	3.22	5.7	2.65	16.5767	3.85667	-2.07547
GAS6	13.81	8.24	14.28	2.07	2.08	1.99	12.11	2.04667	-2.50789
GATM	16.98	25.54	14.16	11.88	1.42	7	18.8933	6.76667	-1.46781
GCA	222.38	59.13	31.19	32.94	17.86	38.29	104.233	29.6967	-1.80798
GCAT	10.78	8.6	8.74	6.28	4.46	2.34	9.37333	4.36	-1.08683
GJA1	36.05	32.54	27.91	10.46	12.66	13.6	32.1667	12.24	-1.3867
GJB1	15.81	15.03	12.46	8.69	2.79	4.18	14.4333	5.22	-1.44987
GLB1L	8.27	7.02	4.28	3.31	2.52	1.97	6.52333	2.6	-1.2946
GNG2	34.23	30.18	34.82	2.6	4.45	5.76	33.0767	4.27	-2.92446
GPC1	13.1	6.01	10.2	2.72	2.41	2.31	9.77	2.48	-1.93568
GPC3	108.23	75.01	29.83	31.02	2.93	5.42	71.0233	13.1233	-2.42724
GPX7	19.37	16.26	9.79	0.85	1.09	1.23	15.14	1.05667	-3.71982
GPX8	21.49	10.01	9.78	0	0	0.08	13.76	0.0266667	-6.77375
GRAMD1A	12.71	8.02	9.88	3.13	3.68	3.53	10.2033	3.44667	-1.53858
H1F0	64.55	25.91	21.25	18.46	12.68	15.83	37.2367	15.6567	-1.24463
H2AFY2	9.99	8.13	5.76	2.9	0.97	2.35	7.96	2.07333	-1.89087
HACD4	14.55	8.67	7.21	0.3	0.07	0	10.1433	0.123333	-5.51934
HAPLN1	16.78	22.88	23.88	0.19	0.91	1.26	21.18	0.786667	-4.58496
HBZ	70.16	6.91	2.86	0	0	0	26.6433	0	-8.06304
HOXB6	17.06	8.21	13.44	0.39	0.39	0	12.9033	0.26	-5.17474
HOXB8	21.46	11.4	11.75	1.93	1.62	1.15	14.87	1.56667	-3.16704
HPD	11.37	8.25	3.89	0.15	0	0.26	7.83667	0.136667	-5.0676
HPN	13.05	12.65	15.69	6.77	4.59	4.86	13.7967	5.40667	-1.33549
HSPB8	16.89	29.79	35.25	7.93	16.91	9.68	27.31	11.5067	-1.23975
HTRA1	12.44	9.13	20.21	0.51	0.09	0.3	13.9267	0.3	-5.13203
HYAL4	8.36	13.77	1.15	2.21	1.78	1.59	7.76	1.86	-2.00368
ICAM1	7.64	8.45	10.45	1.46	0.44	1.03	8.84667	0.976667	-3.05478
IDH2	19.46	17.24	22.69	8.52	5.79	5.13	19.7967	6.48	-1.59637
IFITM3	24.06	12.79	8.41	0.12	0.43	0	15.0867	0.183333	-5.74416
IGF2	20.49	6.27	6.03	1.35	0.9	0.71	10.93	0.986667	-3.34345
IGF2R	48.44	28.87	23.96	13.06	8.52	10.45	33.7567	10.6767	-1.65153
IGFBP3	11.13	5.12	9.23	1.39	0.6	0.22	8.49333	0.736667	-3.36049
IGFBP4	241.45	175.55	147.79	105.1	30.49	82.15	188.263	72.58	-1.37389
IGFBP6	10.33	18.69	12.57	7.92	5.52	2.89	13.8633	5.44333	-1.33282
IL2RB	63.01	0.07	0	0	0	0	21.0267	0	-7.72292
ITIH5	41.49	22.99	14.31	0.06	0	0.04	26.2633	0.0333333	-7.62735
ITM2C	51.77	40.6	35.33	22.41	16.96	19.99	42.5667	19.7867	-1.10131
JCAD	13.24	7.9	8.12	1.91	0.93	2.07	9.75333	1.63667	-2.50429
KANK1	11.14	10.63	7.23	5.84	3.5	4.52	9.66667	4.62	-1.04908
KDR	30.34	12.4	4.6	0.03	0.06	0.29	15.78	0.126667	-6.13049
KIF5C	14.14	6.46	3.21	0.39	0.5	0.1	7.93667	0.33	-4.22419
KIRREL1	14.76	8.09	6.68	2.5	1.71	1.25	9.84333	1.82	-2.37262
KNG1	9.4	9.95	4.84	0.86	0.36	0.42	8.06333	0.546667	-3.65806
LAMA4	28.1	10.67	2.58	0.41	1.03	0.23	13.7833	0.556667	-4.40205
lamp3	17.25	0	0	0.04	0	0	5.75	0.0133333	-5.68979
LCAT	8.9	13.73	11.48	5.25	4.23	3.38	11.37	4.28667	-1.38667
LCP1	29.2	1.81	0.41	0.57	0.15	1.39	10.4733	0.703333	-3.71829
LGALS15	42.26	40.8	18.2	19.67	13.36	14.42	33.7533	15.8167	-1.08876
LIMD2	48.09	10.65	16.59	10.17	6.18	5.22	25.11	7.19	-1.79001
LOC101101962	140.58	35.7	106.36	25.54	31.2	26.89	94.2133	27.8767	-1.75324
LOC101103343	256.16	56.87	25.61	32.84	31.77	9.63	112.88	24.7467	-2.18494
LOC101103603	25.42	0.26	0.14	1.44	0.04	0.24	8.60667	0.573333	-3.69273
LOC101104869	37.86	21.67	9.11	3.14	0.44	1.29	22.88	1.62333	-3.73711
LOC101105185	52.89	1.15	0.54	0	0.07	0	18.1933	0.0233333	-7.21261
LOC101106724	16.62	0.06	0	2.5	0.09	0.3	5.56	0.963333	-2.41221
LOC101107401	12.61	7.69	6.35	1.15	0.53	1.54	8.88333	1.07333	-2.93664
LOC101108797	45.11	10.46	11.17	3.3	5.59	4.26	22.2467	4.38333	-2.31742
LOC101109035	8.45	4.28	3.15	0.82	0.52	0.34	5.29333	0.56	-3.03064
LOC101109419	79.39	20.19	63.26	16.8	20.61	18.44	54.28	18.6167	-1.53875
LOC101110088	855.42	51.85	29.01	99.25	11.37	45.6	312.093	52.0733	-2.58106
LOC101110657	33.77	6.35	8.91	2.14	1.26	3.62	16.3433	2.34	-2.75255
LOC101111190	59.38	78.5	36.8	40.39	5.63	36.15	58.2267	27.39	-1.08525
LOC101112509	767.24	30.16	3.19	120.43	92.27	67.46	266.863	93.3867	-1.51381
LOC101113761	45.74	10.38	1.29	1.2	1.4	2.44	19.1367	1.68	-3.43391
LOC101117184	325.1	93.83	23.44	0.63	0.79	0.36	147.457	0.593333	-7.7335
LOC101117657	9.07	19.39	12.52	2.73	3.84	2.71	13.66	3.09333	-2.10735
LOC101120850	15.9	7.77	9.2	3.75	0.65	2.99	10.9567	2.46333	-2.10882
LOC101122329	26.29	17.89	10.91	4.49	2.94	3.07	18.3633	3.5	-2.35859
LOC101123081	22.3	0	0	1.09	0	0.05	7.43333	0.38	-3.97218
LOC101123421	71.55	1.11	0.37	0.74	0.04	0.04	24.3433	0.273333	-6.03283
LOC105613768	23.16	4.4	1.24	0.3	0.16	0	9.6	0.153333	-5.25888
LOX	11.38	1.26	3.58	0.43	0	0.54	5.40667	0.323333	-3.70131
LOXL2	22.48	23.11	36.89	7.47	14.01	4.73	27.4933	8.73667	-1.64275
LUM	135.7	78.67	34.86	0	0.18	0.3	83.0767	0.16	-8.32152
MAB21L2	14.05	8.94	8.33	2.52	1.35	0.98	10.44	1.61667	-2.61819
MAGED2	79.93	50.17	36.98	18.57	8.16	10.16	55.6933	12.2967	-2.17014
MAP7D1	17.01	13.24	18.06	7.87	7.93	5.92	16.1033	7.24	-1.14244
MBNL3	15.74	2.29	0.99	2.12	1.37	2.08	6.34	1.85667	-1.71866
MDK	11.95	21.55	4.73	4.22	4.28	1.54	12.7433	3.34667	-1.89775
MEST	37.39	27.17	31.07	7.1	3.52	2.92	31.8767	4.51333	-2.79314
MME	16.6	1.13	0.23	3.91	0.25	0.84	5.98667	1.66667	-1.78462
MMP14	27.92	23.05	11.27	5.44	1.68	6.36	20.7467	4.49333	-2.1822
MMP2	47.59	27.88	8.51	0.08	0.2	0.38	27.9933	0.22	-6.45601
MRC2	30.09	13.65	8.15	2.07	0.69	1.32	17.2967	1.36	-3.57477
MSX1	22.22	20.28	16.17	1.75	3.72	2.04	19.5567	2.50333	-2.91659
MT1B	150.23	116.06	27.48	0	0.25	0.27	97.9233	0.173333	-8.48632
MTTP	7.45	13.9	7.05	1.43	0.19	3.23	9.46667	1.61667	-2.47841
MXRA5	26.25	7.89	13.66	0.03	0.01	0.05	15.9333	0.03	-6.94642
MYL4	42.78	15.21	23.96	3.38	4.91	2.35	27.3167	3.54667	-2.9104
MYL9	41.03	65	75.65	29.78	43.02	16.31	60.56	29.7033	-1.02527
MYRF	13.26	8.26	6.91	1.48	1.26	0.8	9.47667	1.18	-2.90338
NAALAD2	16.7	11.85	5.43	2.15	4.77	4.62	11.3267	3.84667	-1.5337
NADK2	8.03	9.04	5.32	3	2.44	3.19	7.46333	2.87667	-1.34532
NINJ1	15.68	15.69	22.42	13.14	7.27	5.66	17.93	8.69	-1.03646
NKD1	22.54	12.63	10.33	0	0.05	0	15.1667	0.0166667	-7.03185
NME4	16.13	12.77	18.69	4.72	8.06	3.99	15.8633	5.59	-1.48826
NQO2	8.53	8.21	5.86	2.75	1.49	0.95	7.53333	1.73	-2.06047
NREP	47.71	21.42	0.71	0.26	1.18	0	23.28	0.48	-5.33308
NRP2	12.45	3.47	3.44	0.05	0	0	6.45333	0.0166667	-5.81176
NT5C	12.7	15.63	15.94	13.32	5.02	2.59	14.7567	6.97667	-1.06997
NT5E	28.04	4.27	4.33	2.86	0.55	2.19	12.2133	1.86667	-2.6464
NUPR1	126.58	98.02	31.32	63.41	17.22	26.09	85.3067	35.5733	-1.2595
NYNRIN	13.35	6.5	8.37	0.11	0.1	0.26	9.40667	0.156667	-5.21097
OAF	22.3	8.4	10.17	0.53	0.04	0.38	13.6233	0.316667	-5.04159
OLFML3	127.2	52.76	34.21	24.76	8.23	17.32	71.39	16.77	-2.08328
ORM1	659.29	444.68	62.03	41.4	0.16	3.44	388.667	15	-4.68628
P2RY1	25.11	7.27	4.83	4.97	3.13	4.06	12.4033	4.05333	-1.58997
P3H1	43.3	48.76	43.56	23.14	19.19	22.03	45.2067	21.4533	-1.07181
P3H2	22.13	10.24	6.93	2.02	0.74	1.08	13.1	1.28	-3.2578
P3H3	11.57	7.6	5.92	0.83	0.36	0.48	8.36333	0.556667	-3.68799
P3H4	28.53	20.85	21.31	3.23	1.41	3.04	23.5633	2.56	-3.15316
P4HA1	35.86	27.36	27.88	5.27	8.61	8.23	30.3667	7.37	-2.02805
P4HA2	24.23	16.14	16.57	3.34	8.36	5.18	18.98	5.62667	-1.73629
PAG10	49.07	0.08	0	1.68	0.02	4.53	16.3833	2.07667	-2.92082
PAM	10.74	3.52	1.41	0.8	0.94	1.02	5.22333	0.92	-2.38376
PAPSS2	19.13	3.01	3.12	0.99	0.78	1.83	8.42	1.2	-2.71234
PCOLCE	78.14	60.95	54.14	1.01	0.89	0.72	64.41	0.873333	-6.05045
PCSK1N	8.31	9.2	3.94	1.07	0.18	0.99	7.15	0.746667	-3.09811
PCSK6	42.54	12.85	6.26	0.1	0	0.23	20.55	0.11	-6.61961
PDCD4	15.23	18.98	5.81	7.16	2.15	7.05	13.34	5.45333	-1.27511
PDGFRB	39.43	16.88	15.65	0.55	0.46	0.39	23.9867	0.466667	-5.40959
PDLIM4	13.83	11.46	12.09	3.17	6.76	4.9	12.46	4.94333	-1.31639
PDPN	151.14	142.22	96.14	16.75	39.29	35.88	129.833	30.64	-2.07958
PEG10	670.82	158.12	57.95	4.14	9.32	14.82	295.63	9.42667	-4.95617
PF4	15.84	0.25	0	0	0	0	5.36333	0	-5.77171
PHLDB1	7.25	4.46	4.82	1.44	1.24	0.71	5.51	1.13	-2.18934
PHYHD1	8.62	5.17	4.65	1.8	1.54	1.19	6.14667	1.51	-1.95603
PITX1	79.31	54.15	87.6	14.5	6.7	9.9	73.6867	10.3667	-2.81756
PITX2	29.84	36.48	35.37	17.68	11.38	15.68	33.8967	14.9133	-1.17915
PKIG	44.72	32.46	36.83	0.41	1.67	0.8	38.0033	0.96	-5.16778
PLA2G12B	11.82	16.29	12.17	2.16	1.73	1.13	13.4267	1.67333	-2.93127
PLAT	16.48	14.86	13.53	0.93	0.1	0.16	14.9567	0.396667	-4.92198
PLAUR	8.29	2.77	7.95	2.15	1.07	1.87	6.33667	1.69667	-1.84099
PLEKHO1	9.99	3.21	7.06	0.52	0.41	4.45	6.75333	1.79333	-1.85588
PLG	24.4	17.87	8.82	1.14	0.35	0.96	17.03	0.816667	-4.22398
PLOD1	19.84	22.43	26.95	7.5	6.73	8.05	23.0733	7.42667	-1.62238
PLOD2	47.93	60.94	47.72	20.93	25.64	19.96	52.1967	22.1767	-1.23119
PLSCR1	16.46	5.62	3.46	4.96	1.11	2.56	8.51333	2.87667	-1.53287
PLTP	242.52	116.74	98.22	1.41	1.08	1.23	152.493	1.24	-6.83132
PLVAP	10.5	5.52	2.07	0	0	0	6.03	0	-5.93782
PLXNA2	7.64	3.45	6.19	0.57	0.06	0.35	5.76	0.326667	-3.77972
PMAIP1	21.15	15.99	15.85	7.52	2.01	8.52	17.6633	6.01667	-1.53808
PON2	93.58	100.52	71.94	49.59	35.78	35.44	88.68	40.27	-1.13695
PPFIBP1	9.2	8.81	7.79	4.07	3.96	4.41	8.6	4.14667	-1.03468
PPIC	47.62	50.3	35.37	11.89	5.23	8.41	44.43	8.51	-2.37069
PROS1	42.96	36.73	15.87	23.09	4.08	6.27	31.8533	11.1467	-1.50647
PRR9	72.47	76.84	41.88	24.81	4.08	12.27	63.73	13.72	-2.20748
PRTG	15	10.96	3.47	3.71	2.73	1.83	9.81	2.75667	-1.79455
PYCR1	49.96	39	48.73	13.4	15.47	13.38	45.8967	14.0833	-1.69733
RAB34	33.6	35.58	49.71	16.11	21.94	19.72	39.63	19.2567	-1.0374
RAMP2	33.28	27.69	24.27	9.3	5.13	8.14	28.4133	7.52333	-1.90314
RBMS2	16.23	14.74	12	3.85	3.97	2.06	14.3233	3.29333	-2.08763
RECK	15.15	5.07	2.79	0.91	0.24	0.98	7.67	0.71	-3.26192
RFXAP	9.23	5.86	5.81	3.28	2.99	3.73	6.96667	3.33333	-1.04142
RGL1	9.9	4.59	3.01	0.04	0.07	0.08	5.83333	0.0633333	-5.18295
RGN	18.69	12.5	10.8	4.72	1.45	3.01	13.9967	3.06	-2.15736
RIMKLB	9.09	4.26	3.42	1.5	0.99	1.95	5.59	1.48	-1.8485
RND3	11.35	11.84	13.2	2.95	7.87	2.54	12.13	4.45333	-1.42543
RNF157	17.1	8.06	5.29	3.19	5.37	1.91	10.15	3.49	-1.51357
RPS6KA4	9.29	5.1	9.15	3.2	3.24	3.56	7.84667	3.33333	-1.21074
RSPO3	33.14	16.08	12.02	0.62	3.69	0	20.4133	1.43667	-3.73869
S100A13	18.53	24.7	14.25	8.36	5.74	1.72	19.16	5.27333	-1.84172
S100G	526.84	99.67	23.58	16.5	15.99	9.06	216.697	13.85	-3.95801
SCHIP1	12.99	9.48	15.22	4.37	7.48	5.01	12.5633	5.62	-1.14657
SCNN1B	179.58	84.73	77.89	47.74	68.4	46.49	114.067	54.21	-1.07185
SDC2	18.49	24.89	15.11	10.58	7.35	5.75	19.4967	7.89333	-1.29374
SEMA4A	81.34	28.46	34.42	16.75	19.69	19.14	48.0733	18.5267	-1.37087
SERINC3	10.93	8.16	3.65	1.96	0.97	1.37	7.58	1.43333	-2.32443
SERINC5	10.34	7.8	3.29	3.85	1.99	4.12	7.14333	3.32	-1.08266
SERPINA1	237.49	85.07	25.72	0	0	0	116.093	0	-10.1823
SERPINA5	17.55	19.54	32.12	6.88	5.33	14.45	23.07	8.88667	-1.3664
SERPINC1	15.12	11.8	9.17	2.76	1.36	2.43	12.03	2.18333	-2.40937
SERPINE2	118.94	30.51	26.09	35.34	7.52	39.35	58.5133	27.4033	-1.09162
SERPINF2	24.1	37.49	36	17.51	9.98	13.46	32.53	13.65	-1.24677
SERPINH1	625.92	527.3	664.7	149.83	179.36	141.44	605.973	156.877	-1.94894
SGCE	20.82	5.61	1.98	0.26	0.63	0.61	9.47	0.5	-3.99548
SH3BGRL	17.4	5.15	1.66	0.53	0	0	8.07	0.176667	-4.88412
SH3BP4	19.26	17.28	14.48	6.68	6.7	6.87	17.0067	6.75	-1.32038
SH3D21	37.3	22.87	35.52	16.86	13.88	11.89	31.8967	14.21	-1.1609
SHF	8.91	13.35	28.54	7.47	4.57	7.4	16.9333	6.48	-1.3722
SLC1A3	11.84	5.43	5.37	0.17	0.03	0	7.54667	0.0666667	-5.51979
SLC1A5	8.16	9.46	21.24	4.23	6.09	2.87	12.9533	4.39667	-1.53749
SLC36A2	14.64	11.61	10.6	6.27	6.82	1.64	12.2833	4.91	-1.30552
SLC39A5	16	29.47	37.55	14.36	7.54	9.91	27.6733	10.6033	-1.37564
SLC6A14	19.9	5.7	0.63	5.89	0.52	4.86	8.74333	3.75667	-1.19724
SLC6A8	13.09	21.02	29	7.55	10.24	6.37	21.0367	8.05333	-1.37429
SLC9A2	8.06	6.22	2.18	0.77	1.4	1.19	5.48667	1.12	-2.19511
SLIT2	26.55	8.73	4.14	0.21	0.09	0.13	13.14	0.143333	-5.76583
SMAD6	30.18	20.46	32.65	12.4	13.34	12.1	27.7633	12.6133	-1.13203
SMARCA1	18.31	29.6	12.22	7.07	13.54	8.26	20.0433	9.62333	-1.05078
SMIM3	20.33	24.09	26.42	8.07	6.32	4.26	23.6133	6.21667	-1.90846
SNAI2	36.95	24.95	30.14	0.33	0	0.19	30.68	0.173333	-6.81519
SORT1	12.97	8.54	3.31	1.28	1.58	1.04	8.27333	1.3	-2.58038
SPARC	950.39	667.45	453.69	221.14	128.47	238.72	690.51	196.11	-1.81547
SPART	45.13	16.95	11.34	10.38	7.51	6.9	24.4733	8.26333	-1.55494
SPATS2	19.38	7.27	5.47	2.18	3.19	2.78	10.7067	2.71667	-1.93986
SPRY2	12.82	11.61	13.89	2.78	3.63	1.65	12.7733	2.68667	-2.20777
SRGN	54.05	18.34	10.34	0.23	0	0	27.5767	0.0766667	-7.2915
STBD1	38.14	12.27	7.06	9.66	4.08	9.73	19.1567	7.82333	-1.28118
STEAP1	8.93	5.02	9.02	0.1	0	0.05	7.65667	0.05	-5.6924
STMN1	32.66	28.19	16.7	11.08	10.49	10.33	25.85	10.6333	-1.27364
STOM	26.25	18.95	11.48	8.84	5.96	4.75	18.8933	6.51667	-1.52132
SULF1	16.75	5.24	3.95	0	0.02	0	8.64667	0.00666667	-6.35755
TBX20	20.43	10.47	12.24	1.58	1.04	1.52	14.38	1.38	-3.29039
TBX3	107.96	60.94	56.47	28.09	40.5	28.95	75.1233	32.5133	-1.20572
TCF7L2	20.8	6.15	5.16	5.63	2.17	3.47	10.7033	3.75667	-1.48605
TEAD2	18.83	23.68	18.26	1.66	8.02	3.5	20.2567	4.39333	-2.17964
TEK	9.31	4.9	1.42	0.05	0.06	0.06	5.21	0.0566667	-5.08294
TF	337.65	198.36	94.68	26.63	0.81	8.23	210.23	11.89	-4.13275
TFPI2	10.99	4.79	2.27	3.05	0.95	2.48	6.01667	2.16	-1.43642
TFRC	14.68	5.72	3.47	1.96	3.18	2.93	7.95667	2.69	-1.52992
TGFBI	23.96	19.6	32.03	0.03	0.29	0	25.1967	0.106667	-6.9355
TGFBR2	7.73	5.65	2.51	0.68	0.19	1.08	5.29667	0.65	-2.84711
THY1	41.39	0	0	5.81	0.59	0	13.7967	2.13333	-2.63747
TIMP1	31.26	18.29	25.55	3.83	4.29	1.55	25.0333	3.22333	-2.9189
TIMP2	19.17	9.97	5.45	5.53	3.08	4.18	11.53	4.26333	-1.41435
TIMP3	21.37	9.84	7.68	8.32	1.3	0.72	12.9633	3.44667	-1.88099
TM6SF1	22.98	8.6	4.2	5.14	9.11	1.84	11.9267	5.36333	-1.13838
TMEM132C	10.04	5.18	2.73	0.29	0.11	0.39	5.98333	0.263333	-4.0655
TMEM45A	7.34	4.19	4.49	0.14	0	0	5.34	0.0466667	-5.21299
TMEM50A	22.28	21.77	21.09	9.22	7.9	7.83	21.7133	8.31667	-1.37389
TMEM88	33.84	25.85	54.72	10.65	7.9	6.28	38.1367	8.27667	-2.19051
TMEM98	17.31	15.43	11.25	2.93	1.88	1.22	14.6633	2.01	-2.8067
TNC	12.81	2.51	0.66	0.16	0.13	0.09	5.32667	0.126667	-4.58142
TNFRSF1B	20.58	3.84	6.59	4.8	0.94	2.92	10.3367	2.88667	-1.80505
TPM1	98.75	78.03	73.93	40.44	44.48	34.43	83.57	39.7833	-1.06892
TPM2	66.35	60.25	78.29	20.67	41.18	13.96	68.2967	25.27	-1.4308
TRPV6	15.18	7.42	6.12	1.89	2.07	2.24	9.57333	2.06667	-2.15854
TSKU	12.55	4.62	8.71	0.05	0	0.09	8.62667	0.0466667	-5.89482
TSPAN12	12.23	19.55	3.54	3.98	4.15	4.45	11.7733	4.19333	-1.46755
TSPAN4	11.4	10.38	8.48	4.85	5.93	4.01	10.0867	4.93	-1.01805
TSPAN5	26.83	15.67	11.59	6.75	4.8	6.8	18.03	6.11667	-1.54417
TTR	60.27	19.14	5.54	0	0	0	28.3167	0	-8.15059
UACA	15.74	10.95	5.76	4.9	2.62	5.68	10.8167	4.4	-1.27854
UBXN2A	26.22	12.45	9.03	3.33	4.6	3.55	15.9	3.82667	-2.02669
UCHL1	34.13	46.06	34.27	17.91	14.52	7.14	38.1533	13.19	-1.52524
USP18	46.29	47.64	38.31	21.48	12.5	17.02	44.08	17	-1.3694
VIL1	9.14	12.67	14.5	1.84	4.01	1.56	12.1033	2.47	-2.24744
VIM	237.52	145.86	135.96	3.64	12.99	0.53	173.113	5.72	-4.89539
WFIKKN1	8.96	4.17	4.13	3.25	1.97	1.88	5.75333	2.36667	-1.2467
WNT2B	27.72	13.82	15.33	0.67	1.02	0.35	18.9567	0.68	-4.61068
YBX3	30.16	53.84	64.52	26.58	35.54	11.4	49.5067	24.5067	-1.01148

## Sheet: BPs
Term ID	GO BP	Gene Count	P value	Genes
GO:0007596	blood coagulation	7	0.000137082	FGB, FGA, SERPINE2, SERPINC1, PLG, GAS6, F3
GO:0072378	blood coagulation, fibrin clot formation	3	0.00205594	FGB, FGG, FBLN1
GO:0001568	blood vessel development	5	0.00520767	COL1A1, COL1A2, COL5A1, LAMA4, TBX3
GO:0007155	cell adhesion	9	0.00625108	COL18A1, COL5A1, LAMA4, NINJ1, TNC, TGFBI, THY1, EPHB4, HAPLN1
GO:0007160	cell-matrix adhesion	6	0.0137498	FGB, FGA, COL3A1, FGG, EMP2, FREM1
GO:0071230	cellular response to amino acid stimulus	7	0.000324544	COL1A1, COL3A1, COL1A2, MMP2, COL5A2, COL4A6, SH3BP4
GO:0033344	cholesterol efflux	5	0.00135792	APOM, APOA2, APOC3, APOE, APOB
GO:0042632	cholesterol homeostasis	7	0.00140277	CAV1, MTTP, APOA2, LCAT, APOC3, APOE, APOB
GO:0008203	cholesterol metabolic process	4	0.0368572	APP, APOA2, LCAT, APOB
GO:0032964	collagen biosynthetic process	3	0.00661592	COL1A1, COL5A1, SERPINH1
GO:0030574	collagen catabolic process	3	0.0272805	MRC2, MMP14, MMP2
GO:0030199	collagen fibril organization	12	3.27796e-11	COL1A1, ADAMTS2, COL3A1, COL1A2, P4HA1, COL5A1, LOX, LUM, COL5A2, SERPINF2, SERPINH1, LOXL2
GO:0035116	embryonic hindlimb morphogenesis	4	0.0171249	GPC3, MSX1, PITX2, TBX3
GO:0030198	extracellular matrix organization	7	0.00726844	COL18A1, EGFLAM, CRISPLD2, COL4A6, FBLN1, TGFBI, RECK
GO:0060325	face morphogenesis	5	0.00452891	COL1A1, CRISPLD1, CRISPLD2, MMP2, MSX1
GO:0042730	fibrinolysis	4	0.00136727	FGB, FGA, FGG, PLG
GO:0007507	heart development	7	0.0318565	ADAM19, RAMP2, COL3A1, NRP2, LOX, ECE1, TGFBR2
GO:0034380	high-density lipoprotein particle assembly	3	0.00975118	APOM, APOA2, APOE
GO:0034384	high-density lipoprotein particle clearance	3	0.00404001	APOM, APOA2, APOE
GO:0034375	high-density lipoprotein particle remodeling	6	8.50814e-06	APOM, APOA2, LCAT, APOC3, APOE, PLTP
GO:0042158	lipoprotein biosynthetic process	3	0.00661592	LCAT, APOE, APOB
GO:0042157	lipoprotein metabolic process	4	0.00430351	APOM, APOA2, APOC3, APOE
GO:0034374	low-density lipoprotein particle remodeling	3	0.0134146	APOA2, APOE, APOB
GO:0016525	negative regulation of angiogenesis	6	0.00385677	SEMA4A, SPARC, TEK, SULF1, DCN, PF4
GO:0030502	negative regulation of bone mineralization	3	0.032769	SRGN, ECM1, AHSG
GO:2000352	negative regulation of endothelial cell apoptotic process	6	0.000139929	FGB, FGA, RAMP2, FGG, KDR, GAS6
GO:0001937	negative regulation of endothelial cell proliferation	5	0.00166241	SPARC, CAV2, CAV1, APOE, SULF1
GO:1902042	negative regulation of extrinsic apoptotic signaling pathway via death domain receptors	4	0.00946305	FGB, FGA, FGG, HMOX1
GO:0030512	negative regulation of transforming growth factor beta receptor signaling pathway	6	0.00344784	CAV2, BAMBI, CAV1, CD109, HTRA1, SMAD6
GO:0019800	peptide cross-linking via chondroitin 4-sulfate glycosaminoglycan	3	0.00661592	EGFLAM, BGN, DCN
GO:0033700	phospholipid efflux	3	0.0222074	APOA2, APOC3, APOE
GO:0031639	plasminogen activation	4	0.00136727	FGB, FGA, FGG, PLAT
GO:0045766	positive regulation of angiogenesis	8	0.00243119	RAMP2, ECM1, ANXA3, KDR, TEK, F3, AQP1, TGFBR2
GO:0030513	positive regulation of BMP signaling pathway	4	0.0335458	CRB2, GPC3, MSX1, SULF1
GO:0090263	positive regulation of canonical Wnt signaling pathway	5	0.0440869	COL1A1, WNT2B, BAMBI, CAV1, RSPO3
GO:0010595	positive regulation of endothelial cell migration	4	0.0245924	SPARC, ADGRA2, ANXA3, TEK
GO:0010718	positive regulation of epithelial to mesenchymal transition	4	0.0171249	CRB2, COL1A1, BAMBI, TGFBR2
GO:0070374	positive regulation of ERK1 and ERK2 cascade	9	0.00410703	FGB, PDGFRB, FGA, FGF19, FGG, SERPINF2, KDR, TEK, GAS6
GO:0045921	positive regulation of exocytosis	3	0.044892	FGB, FGA, FGG
GO:0010628	positive regulation of gene expression	9	0.0163181	CNN2, RAMP2, GJA1, LAMP3, CAV1, TNC, VIM, APOB, GAS6
GO:0034116	positive regulation of heterotypic cell-cell adhesion	4	0.00092965	FGB, FGA, FGG, BMP7
GO:0090277	positive regulation of peptide hormone secretion	3	0.0134146	FGB, FGA, FGG
GO:0045907	positive regulation of vasoconstriction	4	0.000592609	FGB, FGA, CAV1, FGG
GO:0006457	protein folding	8	0.00630127	FKBP10, FKBP14, LOC101114533, FKBP7, P3H1, FKBP9, PPIL3, PPIC
GO:0070208	protein heterotrimerization	3	0.0222074	COL1A1, COL1A2, COL6A2
GO:0051258	protein polymerization	3	0.0134146	FGB, FGA, FGG
GO:0045765	regulation of angiogenesis	4	0.00658381	ADGRA2, ENPP2, EMP2, TSPAN12
GO:0030334	regulation of cell migration	5	0.0244091	LAMA4, PLXNA2, ENPP2, THY1, PITX2
GO:0008360	regulation of cell shape	6	0.039551	VIL1, SEMA4A, BAMBI, HPN, KDR, PLEKHO1
GO:0010468	regulation of gene expression	5	0.0454031	FUT8, SORT1, APOE, TSKU, TGFBR2
GO:0051592	response to calcium ion	4	0.0171249	FGB, FGA, CAV1, FGG
GO:0001666	response to hypoxia	8	0.000797985	DPP4, CAV1, MMP2, PLAT, PLOD2, PLOD1, CRYAB, LOXL2
GO:0043691	reverse cholesterol transport	4	0.00258212	APOM, APOA2, LCAT, APOE
GO:0043588	skin development	4	0.0303972	ADAMTS2, COL3A1, COL5A1, COL5A2
GO:0043589	skin morphogenesis	3	0.00975118	COL1A1, ERRFI1, COL1A2
GO:0002040	sprouting angiogenesis	5	0.00109462	RAMP2, ADGRA2, RSPO3, TEK, LOXL2
GO:0007179	transforming growth factor beta receptor signaling pathway	6	0.00774059	COL3A1, FUT8, COL1A2, CITED1, SMAD6, TGFBR2
GO:0006641	triglyceride metabolic process	3	0.044892	CAV1, MTTP, APOE
GO:0001657	ureteric bud development	4	0.0274124	SLIT2, SMAD6, BMP7, FGFR1
GO:0001570	vasculogenesis	6	0.00272484	RAMP2, CITED1, FZD4, CAV1, PITX2, TGFBR2

## Sheet: KEGG pathways
ID	Term	P value	Gene count	Downregulated genes	Upregulated genes
KEGG:04520	Adherens junction	0.0216009	5	[FGFR1, SNAI2, TCF7L2, TGFBR2]	[IGF1R]	[]
KEGG:04933	AGE-RAGE signaling pathway in diabetic complications	0.000130558	10	[COL1A1, COL1A2, COL3A1, COL4A5, COL4A6, F3, ICAM1, LOC101115805, MMP2, TGFBR2]	[]	[HMOX1]
KEGG:05146	Amoebiasis	0.0129929	7	[COL1A1, COL1A2, COL3A1, COL4A5, COL4A6, LAMA4, LOC101115805]	[]	[HMOX1, IGF1R]
KEGG:00330	Arginine and proline metabolism	0.00633447	5	[GATM, P4HA1, P4HA2, PYCR1]	[LOC101112287]	[]
KEGG:04979	Cholesterol metabolism	0.000110808	7	[APOA2, APOB, APOC3, APOE, LCAT, PLTP, SORT1]	[]	[HMOX1]
KEGG:04610	Complement and coagulation cascades	5.67707e-09	14	[F3, FGA, FGB, FGG, KNG1, LOC101122940, PLAT, PLAUR, PLG, PROS1, SERPINA1, SERPINA5, SERPINC1, SERPINF2]	[]	[IGF1R]
KEGG:04512	ECM-receptor interaction	4.83428e-05	10	[COL1A1, COL1A2, COL4A5, COL4A6, COL6A2, COL6A3, FREM1, LAMA4, LOC101115805, TNC]	[]	[]
KEGG:04144	Endocytosis	0.0158127	12	[BIN1, CAV1, CAV2, CBLB, EHD2, IGF2R, IL2RB, KIF5C, SPART, TFRC, TGFBR2]	[IGF1R]	[]
KEGG:04975	Fat digestion and absorption	0.0319063	4	[APOB, FABP1, MTTP, PLA2G12B]	[]	[IGF1R]
KEGG:04216	Ferroptosis	0.0219137	4	[ACSL5, TF, TFRC]	[HMOX1]	[]
KEGG:05418	Fluid shear stress and atherosclerosis	8.75789e-05	12	[CALML4, CAV1, CAV2, GPC1, ICAM1, KDR, LOC101107401, MMP2, PLAT, SDC2]	[CTSV, HMOX1]
KEGG:04510	Focal adhesion	1.46995e-05	16	[CAV1, CAV2, CCND2, COL1A1, COL1A2, COL4A5, COL4A6, COL6A2, COL6A3, KDR, LAMA4, LOC101115805, MYL9, PDGFRB, TNC]	[IGF1R]
KEGG:00480	Glutathione metabolism	0.0136508	5	[GPX7, GPX8, IDH2, LOC101107401]	[LOC101112287]
KEGG:04066	HIF-1 signaling pathway	0.0374459	6	[TEK, TF, TFRC, TIMP1]	[HMOX1, IGF1R]
KEGG:04390	Hippo signaling pathway	0.000797526	11	[AFP, BMP7, CCND2, CRB2, FZD4, NKD1, SNAI2, TCF7L2, TEAD2, TGFBR2, WNT2B]	[]
KEGG:05165	Human papillomavirus infection	0.00997908	16	[CCND2, COL1A1, COL1A2, COL4A5, COL4A6, COL6A2, COL6A3, CREB3L1, FZD4, LAMA4, LOC101115805, PDGFRB, TCF7L2, TNC, WNT2B]	[TLR3]
KEGG:04010	MAPK signaling pathway	0.0412432	12	[DUSP6, DUSP9, FGF19, FGFR1, IGF2, KDR, PDGFRB, RPS6KA4, STMN1, TEK, TGFBR2]	[IGF1R]
KEGG:05206	MicroRNAs in cancer	0.0277684	10	[CCND2, PDCD4, PDGFRB, RECK, STMN1, TIMP3, TNC, TPM1, VIM]	[HMOX1]
KEGG:04978	Mineral absorption	0.000467795	7	[ATP2B1, LOC101117184, S100G, STEAP1, TF, TRPV6]	[HMOX1]
KEGG:00760	Nicotinate and nicotinamide metabolism	0.0109977	4	[ENPP3, NADK2, NT5C, NT5E]	[]
KEGG:05200	Pathways in cancer	0.0149645	21	[CALML4, CCND2, COL4A5, COL4A6, FGF19, FGFR1, FZD4, IGF2, IL2RB, KNG1, LAMA4, LOC101107401, LOC101115805, MMP2, PDGFRB, PMAIP1, TCF7L2, TGFBR2, WNT2B]	[HMOX1, IGF1R]
KEGG:04151	PI3K-Akt signaling pathway	0.00101076	19	[CCND2, COL1A1, COL1A2, COL4A5, COL4A6, COL6A2, COL6A3, CREB3L1, FGF19, FGFR1, IGF2, IL2RB, KDR, LAMA4, LOC101115805, PDGFRB, TEK, TNC]	[IGF1R]
KEGG:04611	Platelet activation	0.022161	7	[COL1A1, COL1A2, COL3A1, FGA, FGB, FGG, P2RY1]	[]
KEGG:03320	PPAR signaling pathway	0.0383398	5	[ACSL5, APOA2, APOC3, FABP1, PLTP]	[]
KEGG:05215	Prostate cancer	0.0222324	6	[CREB3L1, FGFR1, PDGFRB, PLAT, TCF7L2]	[IGF1R]
KEGG:04974	Protein digestion and absorption	3.44895e-11	20	[COL12A1, COL18A1, COL1A1, COL1A2, COL3A1, COL4A5, COL4A6, COL5A1, COL5A2, COL6A2, COL6A3, DPP4, ENSOARG00000001993, LOC101104869, LOC101115805, LOC101123081, LOC101123421, MME, SLC1A5, SLC36A2]	[]
KEGG:05205	Proteoglycans in cancer	6.33282e-08	20	[CAV1, CAV2, COL1A1, COL1A2, DCN, FGFR1, FZD4, GPC1, GPC3, IGF2, KDR, LUM, MMP2, PDCD4, PLAUR, SDC2, TIMP3, WNT2B]	[CTSV, IGF1R]
KEGG:00230	Purine metabolism	0.0103278	8	[AK4, ENPP3, ENTPD1, LOC101109035, NME4, NT5C, NT5E, PAPSS2]	[]
KEGG:00240	Pyrimidine metabolism	0.00738757	5	[ENPP3, ENTPD1, NME4, NT5C, NT5E]	[]
KEGG:04014	Ras signaling pathway	0.0402569	10	[CALML4, FGF19, FGFR1, IGF2, KDR, PDGFRB, PLA2G12B, RGL1, TEK]	[IGF1R]
KEGG:04926	Relaxin signaling pathway	0.00265959	9	[COL1A1, COL1A2, COL3A1, COL4A5, COL4A6, CREB3L1, LOC101115805, MMP2, TGFBR2]	[]
KEGG:04350	TGF-beta signaling pathway	0.0160987	6	[BAMBI, BMP7, DCN, PITX2, SMAD6, TGFBR2]	[]
KEGG:00730	Thiamine metabolism	0.00772802	3	[AK4, LOC101101962, LOC101109419]	[]
KEGG:05202	Transcriptional misregulation in cancer	0.0108812	10	[BCL2A1, CCND2, DUSP6, FUT8, IGFBP3, IL2RB, NUPR1, PLAT, TGFBR2]	[IGF1R]

## Sheet: HallMark
NAME	SIZE	ES	NES	NOM p-val
HALLMARK_EPITHELIAL_MESENCHYMAL_TRANSITION	58	0.400127	1.54242	0.00601805
HALLMARK_HYPOXIA	25	0.458473	1.54266	0.0290456
HALLMARK_KRAS_SIGNALING_UP	15	0.510778	1.54273	0.0344062
HALLMARK_GLYCOLYSIS	16	0.490335	1.52802	0.0417112

## Sheet: Reactome
NAME	SIZE	ES	NES	NOM p-val
REACTOME_EXTRACELLULAR_MATRIX_ORGANIZATION	53	0.402311	1.52341	0.01002
REACTOME_COLLAGEN_BIOSYNTHESIS_AND_MODIFYING_ENZYMES	23	0.499349	1.66934	0.0144479
REACTOME_COLLAGEN_FORMATION	26	0.451212	1.55106	0.0240084
REACTOME_ECM_PROTEOGLYCANS	18	0.475572	1.51964	0.04371
