# Supplementary material for: Trophectoderm Transcriptome Analysis in LIN28 Knockdown Ovine Conceptuses Suggests Diverse Roles of the LIN28-let-7 Axis in Placental and Fetal Development
Source: Cells. 2022 Apr 5;11(7):1234. doi: 10.3390/cells11071234 (PMC8997724; doi:10.3390/cells11071234)
Supplement: Supplementary file 1 [file cells-11-01234-s001.zip › Table S3 - SC vs BKD.xlsx]

## Sheet: BKD vs SC DEGs
Downregulated Genes	B106 (SC)	B209 (SC)	B263 (SC)	B206 (BKD)	B200 (BKD)	B232 (BKD)	SC	BKD	log2FC		Upregulated genes	B106 (SC)	B209 (SC)	B263 (SC)	B206 (BKD)	B200 (BKD)	B232 (BKD)	SC	BKD	log2FC
A2M	47.04	15.11	7.24	0	0.21	0.58	23.13	0.263333	-5.99855		ABCC2	7.56	19.72	12.43	21.98	86.18	25.16	13.2367	44.44	1.7397
ABCA3	9.71	6.74	8.47	2.93	1.93	5.34	8.30667	3.4	-1.26418		ABCD3	27.31	36.42	25.69	304.16	490.75	175.59	29.8067	323.5	3.43567
ABCB1	26.82	6.69	1.87	0.38	1.26	1.77	11.7933	1.13667	-3.26562		ABHD5	7.44	8.75	7.57	25.5	23.67	16.16	7.92	21.7767	1.44772
ABCD4	9.3	10.06	6.68	2.2	2.13	3.36	8.68	2.56333	-1.72099		ACOX1	54.15	107.29	84.85	576.96	691.26	313.5	82.0967	527.24	2.68158
ABHD12	123.88	109.94	104.87	31.74	39.05	43.57	112.897	38.12	-1.56388		ACSL3	37.24	61.89	47.5	217.23	378.71	144.48	48.8767	246.807	2.3338
ABHD14A	21.83	18.93	25.51	5.61	5.83	16.08	22.09	9.17333	-1.25875		ACSL4	7.76	8.7	4.28	34.95	45.42	23.88	6.91333	34.75	2.31299
ABHD14B	19.26	11.86	17	7.38	4.89	7.91	16.04	6.72667	-1.24139		ADIPOR2	90.98	110.8	90.44	173.29	265.61	157.94	97.4067	198.947	1.02953
ABHD17C	113.82	86.03	84.54	18.77	16.16	36.03	94.7967	23.6533	-1.99823		AGPAT3	114.05	118.16	112.39	657.1	906.48	479.97	114.867	681.183	2.56704
ACAA2	7.31	7.72	7.1	1.55	1.89	1.88	7.37667	1.77333	-1.99679		AHCY	8.14	11.04	49.05	75.44	14.85	92.4	22.7433	60.8967	1.41696
ACADS	20.26	20.73	19.08	7.92	4.64	9.92	20.0233	7.49333	-1.40606		ARG2	7.92	19.69	22.65	46.21	39.82	22.43	16.7533	36.1533	1.10508
ACSF2	25.12	12.87	11.36	1.25	0.83	1.8	16.45	1.29333	-3.57022		ARID3B	11.91	11.51	10.4	27.34	31	14.04	11.2733	24.1267	1.09094
ACSL5	26.9	5.91	5.06	0.67	0.46	0.71	12.6233	0.613333	-4.15676		ARMCX3	28.8	24.68	16.36	49.21	67.59	38.72	23.28	51.84	1.15157
ACSM3	8.87	8.71	4.17	1.55	2.33	2.54	7.25	2.14	-1.71425		ATF6	35.54	27.4	13.49	67.69	84.33	58.4	25.4767	70.14	1.45746
ACSS1	157.24	41.51	35.99	0.55	0.73	2.93	78.2467	1.40333	-5.70364		ATP11B	26.26	22.65	15.36	42.77	58.58	44.21	21.4233	48.52	1.17565
ACSS2	10.65	11.9	17.64	3.22	1.93	11.73	13.3967	5.62667	-1.23684		ATP1B3	64.24	101.25	97.61	260.32	335.88	258.47	87.7	284.89	1.69862
ACTA2	110.79	65.89	87.98	48.21	11.9	13.39	88.22	24.5	-1.84408		ATP2A2	139.38	125.33	84.72	246.28	286.46	209.74	116.477	247.493	1.08669
ADAM19	19.69	27.22	26.48	6.51	4.51	6.22	24.4633	5.74667	-2.07082		ATP8	18.63	21.87	35.48	12.06	164.11	149	25.3267	108.39	2.09315
ADAM28	74.61	13.55	1.71	0.22	0.01	0.26	29.9567	0.163333	-6.83465		AZIN1	73.97	86.17	47.27	153.21	185.84	121.45	69.1367	153.5	1.14957
ADAM9	79.93	40.79	15.13	23.06	24.19	19.5	45.2833	22.25	-1.02189		B3GALNT1	16.58	30.65	14.49	61.22	51.66	48.85	20.5733	53.91	1.38546
ADAMTS1	117.27	71.77	54.08	21.4	9.78	31.63	81.04	20.9367	-1.94751		CAT	140.67	324.97	283.52	514.71	229.29	895.72	249.72	546.573	1.12979
ADAMTS2	13.32	12	8.89	0.79	1.16	0.64	11.4033	0.863333	-3.57787		CCDC134	29.09	41.87	52.5	110.8	103.47	80.31	41.1533	98.1933	1.25258
ADGRA2	12.48	9.18	4.74	0.17	0.21	0.4	8.8	0.26	-4.62774		CCND2	72.51	72.54	115.31	245.06	276.9	174.38	86.7867	232.113	1.41824
adgra3	21.39	15.08	8.41	6.45	4.45	10.1	14.96	7	-1.08483		CDC6	33.73	40.17	41.84	87.14	88.96	81.89	38.58	85.9967	1.15437
ADSSL1	24.66	10.44	11.86	1.56	0.84	2.96	15.6533	1.78667	-3.06175		CDS1	15.86	14.92	9.01	25.92	48.72	25.55	13.2633	33.3967	1.32574
AEBP1	87.82	22.35	37.89	4.18	1.23	1.75	49.3533	2.38667	-4.31378		CDS2	41.05	52.23	24.84	111.44	148.19	66	39.3733	108.543	1.46065
AFF1	11.95	4.36	2.96	1.61	1.46	2.53	6.42333	1.86667	-1.72986		CLIC4	90.47	105.61	61	258.84	420.48	160.29	85.6933	279.87	1.70633
AFP	674.89	506.37	261.86	0.02	0	0.03	481.04	0.0166667	-12.0098		CRELD2	83.38	115.95	170.38	288.61	248.21	215.27	123.237	250.697	1.02392
AGPAT4	14.58	16.64	12.39	4.69	2.51	4.81	14.5367	4.00333	-1.83472		CRISPLD2	9.69	2.1	4.29	6.93	25.13	3.34	5.36	11.8	1.12399
AGTRAP	138.06	142.12	124.32	40.55	30.64	84.53	134.833	51.9067	-1.37548		CTNS	15.72	17.01	11.46	22.19	42.92	28.11	14.73	31.0733	1.07179
AHDC1	8.77	7.58	8.67	3.56	4.02	4.45	8.34	4.01	-1.0381		DDIT4	30.26	27.81	40.45	22.7	90.43	99.15	32.84	70.76	1.10513
AHSG	1794.26	1290.72	505.67	12.77	3.03	91.47	1196.88	35.7567	-5.06102		DDX21	89.39	86.19	41.59	155.33	173.05	114.01	72.39	147.463	1.02548
AIF1	166.19	180.28	165.88	43.31	14.23	55.81	170.783	37.7833	-2.17338		DENND1B	15.78	9.56	5.72	20.95	25.72	16.01	10.3533	20.8933	1.00597
AK4	17.98	13.55	11.17	6.55	5.62	5.18	14.2333	5.78333	-1.28467		DLAT	72.53	79.26	47.29	142.17	170.78	113.37	66.36	142.107	1.09743
AKAP12	25.37	19.18	18.21	11.24	13.13	4.55	20.92	9.64	-1.10977		DNAJB9	123.14	129.6	91.88	279.45	317.7	262.76	114.873	286.637	1.31843
AKR1D1	103.21	40.05	26.58	2.91	0.17	12.6	56.6133	5.22667	-3.41238		ELOVL5	96.73	165.57	165.46	1552.13	1118.25	1693.72	142.587	1454.7	3.3499
AKT3	12.08	7.09	2.07	3.66	2.79	2.62	7.08	3.02333	-1.2009		EML4	99.15	73.12	30.04	147.24	129.07	141.74	67.4367	139.35	1.04601
ALAS1	66.16	46.96	41.83	20.71	18.95	22.87	51.65	20.8433	-1.30507		EPB41L3	10.15	18.46	13.95	39.89	34.99	28.97	14.1867	34.6167	1.28096
ALDH5A1	12.17	8.23	7.3	4.72	2.79	4.95	9.23333	4.15333	-1.1338		ERC1	12.56	14.19	13.97	32.07	73.04	27.28	13.5733	44.13	1.69366
ALDH9A1	23.08	16.88	7.96	3.6	1.86	4.32	15.9733	3.26	-2.25814		ERO1A	33.2	33.12	19.14	54.95	62.51	57.61	28.4867	58.3567	1.03203
ALDOB	38.92	41.17	52.22	11.48	0.75	14.52	44.1033	8.91667	-2.29349		FADS1	114.94	218.41	231.71	3106.89	4024.64	2706.45	188.353	3279.33	4.12116
ALKBH6	24.15	8.01	16.57	6.99	5.27	10.48	16.2433	7.58	-1.08952		FADS2	170.19	415.91	478.52	3503.82	3851.74	2957.74	354.873	3437.77	3.27573
ALKBH7	15.12	20.17	23.45	4.54	9.14	8.26	19.58	7.31333	-1.40854		FADS3	10.93	22.84	40.61	122.41	320.78	100.95	24.7933	181.38	2.86598
AMACR	7.74	7.85	9.74	2.91	2.08	4.11	8.44333	3.03333	-1.4471		FAM65B	14.23	24.32	24.5	51.06	35.97	52.24	21.0167	46.4233	1.13957
AMIGO2	16.61	4.63	5.21	3.06	2.24	1.65	8.81667	2.31667	-1.88349		FITM2	14.98	19.22	20.9	63.65	113.25	37.43	18.3667	71.4433	1.95389
ANGPTL2	34.03	8.98	7.3	0.04	0	0.1	16.77	0.0466667	-6.84578		FKBP11	84.45	132.83	311.92	469.48	424.58	354.56	176.4	416.207	1.23798
ANGPTL6	22.3	12.36	7.38	0.22	0.16	0.47	14.0133	0.283333	-5.20232		FLVCR2	21.31	35.28	36.26	110.21	90.9	98.78	30.95	99.9633	1.68825
ANKRD16	11.07	10.85	13.16	3.78	3.16	7.64	11.6933	4.86	-1.24956		GADD45G	15.02	17.13	25.17	49.82	74.38	30.51	19.1067	51.57	1.42772
ANPEP	14.03	11.51	4.47	1.38	0.3	0.73	10.0033	0.803333	-3.48343		GALNT10	10.53	13.98	6.94	25.83	32.74	23.17	10.4833	27.2467	1.36957
ANTKMT	51.07	49.11	60.5	19.02	19.94	30.99	53.56	23.3167	-1.19631		GCH1	20.06	34.56	69.43	702.28	483.89	395.18	41.35	527.117	3.66895
ANXA2	1257.12	1436.41	1606.11	690.47	353.17	615.72	1433.21	553.12	-1.37343		GCLM	14.05	12.32	14.92	41.43	31.68	42.81	13.7633	38.64	1.48255
ANXA4	53.35	54.91	23.63	2.68	3.21	12.56	43.9633	6.15	-2.81765		GFPT1	47.99	54.22	27.88	116.97	50.35	113.68	43.3633	93.6667	1.10928
AP1G2	37.96	38.94	41.2	18.03	9.4	23.94	39.3667	17.1233	-1.19627		GLRX	30.31	97.29	96.58	245.48	253.92	193.62	74.7267	231.007	1.62693
APCDD1	48.59	20.81	7.01	0.08	1.25	0.04	25.47	0.456667	-5.52149		GNG12	69.61	48.15	23.88	110.75	173.52	69.27	47.2133	117.847	1.31782
APLP2	108.64	112.27	90.87	40.35	40.59	35.14	103.927	38.6933	-1.42307		GNPNAT1	27.54	36.2	33.3	72.85	72.89	59.41	32.3467	68.3833	1.07768
APOA1	730.54	1650.21	2089.73	753.82	554.76	620.7	1490.16	643.093	-1.21224		GOLGA4	42.67	32.75	6.78	58.47	68.08	46.85	27.4	57.8	1.07413
APOA2	1005.87	1513.4	1362.71	298.45	173.51	239.58	1293.99	237.18	-2.44728		GOLGB1	14.7	10.93	2.57	27.56	32.15	20.2	9.4	26.6367	1.49282
APOB	33.16	20.74	3.99	0	0	0.03	19.2967	0.01	-7.46216		GOLIM4	12.57	12.78	10.47	24.66	30.71	18.26	11.94	24.5433	1.03336
APOC3	25.45	6.62	25.21	0	0.14	0	19.0933	0.0466667	-7.03192		GPAM	30.27	65.72	35.72	387.96	462.78	364.22	43.9033	404.987	3.20255
APOE	1771.11	1600.27	1710.7	212.13	136.95	171.23	1694.03	173.437	-3.28723		GPD1L	67.13	107.58	111.19	199.59	303.86	178.43	95.3	227.293	1.25313
APOM	46.58	55.61	36.18	6.2	4.96	7.53	46.1233	6.23	-2.86834		HERC1	13.57	11.7	5.7	27.5	15.74	29.41	10.3233	24.2167	1.22213
APOOL	24.34	45.34	38.58	18.39	6.11	25.68	36.0867	16.7267	-1.10471		HKDC1	34.2	58.27	30.88	124.81	137.98	93.02	41.1167	118.603	1.52606
APP	111.13	86.52	64.9	17.57	11.7	11.98	87.5167	13.75	-2.66132		HOOK1	15.89	17.9	6.9	27.63	35.8	29.14	13.5633	30.8567	1.17994
AQP1	167.14	19.18	8.26	0	0.05	0	64.86	0.0166667	-9.12102		HSD17B1	94.69	157.03	332.16	1237.12	1994.57	553.03	194.627	1261.57	2.69582
AQP3	26.26	23.42	19.01	0.56	0.6	8.41	22.8967	3.19	-2.80527		HSD17B12	91.94	166.84	92.74	507.51	437.79	429.38	117.173	458.227	1.9665
ARHGAP1	74.15	46.09	53.56	20.26	8.34	31.71	57.9333	20.1033	-1.52229		HSPA5	412.66	404.93	348.5	909.72	801.42	700.3	388.697	803.813	1.04802
ARHGDIB	219.59	137.11	109.93	1.67	0.44	19.65	155.543	7.25333	-4.4037		HYOU1	60.92	66.51	80.23	224.82	176.56	158.09	69.22	186.49	1.42853
ARHGEF2	26.73	11.77	11.08	1.9	2.15	2.59	16.5267	2.21333	-2.84545		IBTK	15.32	16.3	7.58	25.25	36.78	23.96	13.0667	28.6633	1.12734
ARL13B	12.91	9	5.05	3.75	3.7	4.07	8.98667	3.84	-1.20556		INPP4A	11.47	13.71	14.5	37.61	37.99	26.91	13.2267	34.17	1.36263
ARPC1B	351.82	280.62	371.97	129.4	102.33	189.7	334.803	140.477	-1.25239		IRX3	31.24	40.34	49.87	76.03	138.77	35.34	40.4833	83.38	1.04054
ARRDC2	13.63	19.7	20.09	4.54	3	9.74	17.8067	5.76	-1.61152		ITPKB	26.68	27.07	19.13	59.02	103.97	53.5	24.2933	72.1633	1.56678
ARSA	17.89	13.02	21.21	5.33	6.49	11.36	17.3733	7.72667	-1.15868		KBTBD6	20.4	10.44	5.9	30.27	28.11	34.5	12.2467	30.96	1.33094
ARSI	29.45	14.37	5.81	2.37	2.01	1.09	16.5433	1.82333	-3.11326		KIF21A	17.24	11.39	3.75	37.69	51.5	19.48	10.7933	36.2233	1.73745
ASL	15.73	13.49	13.04	6.35	1.39	3.96	14.0867	3.9	-1.82646		LARP1B	9.8	13.19	10.56	28.53	30.46	19.61	11.1833	26.2	1.22087
ASNS	15.39	18.75	27.93	9.06	8.52	11.88	20.69	9.82	-1.06748		LDHA	117.34	143.97	226.51	324.93	598.03	335.07	162.607	419.343	1.3662
ASS1	13.87	19.21	13.69	3.51	1.46	7.14	15.59	4.03667	-1.9233		LIN28A	43.96	85.73	81.45	249.61	436.02	130.83	70.38	272.153	1.94966
ATF3	17.77	18.03	16.68	8.23	4.34	4.69	17.4933	5.75333	-1.5877		LMAN1	58.26	51.9	45.88	128.67	197.39	97.33	52.0133	141.13	1.43832
ATG2A	8.9	6.11	6.32	2.36	2.24	3.19	7.11	2.59667	-1.41882		LOC101108679	248.37	1599.28	2036.14	5156.02	3998.78	5717.8	1294.6	4957.53	1.93704
ATP12A	235.94	145.67	123.27	5.84	3.73	40.06	168.293	16.5433	-3.33882		LOC101114294	103.03	147.24	141.16	263.78	349.59	256.83	130.477	290.067	1.15198
ATP13A4	13.11	5.97	2.96	2.66	0.67	4.05	7.34667	2.46	-1.54045		LOC101114533	56.74	163.49	89.11	296.26	139.21	191.1	103.113	208.857	1.01757
ATP1B1	558.38	353.82	267.67	72.86	19.03	83.81	393.29	58.5667	-2.74535		LOC101115115	114.13	150.6	100.56	409.89	243.03	421.41	121.763	358.11	1.55554
ATP2B1	58.69	24.29	10.29	10.98	9.28	11.8	31.09	10.6867	-1.53183		LOC105615767	17.91	0.54	1.6	89.17	85.42	81.65	6.68333	85.4133	3.65608
ATP2C2	90.23	118.33	126.49	40.09	45.76	77.41	111.683	54.42	-1.03585		LOC443348	893.45	1852.91	2800.91	4042.24	4376.22	3629.26	1849.09	4015.91	1.11887
AVPI1	42.97	45.11	59.62	26.41	16.4	29.18	49.2333	23.9967	-1.03373		LPAR3	7.87	20.13	34.49	199.92	195.98	116.31	20.83	170.737	3.02897
B2M	3265.16	2785.11	1491.28	982.63	585.05	1164.72	2513.85	910.8	-1.46459		LPCAT3	104.36	296.17	668.24	1712.89	2008.5	1985.65	356.257	1902.35	2.41646
B3GNT7	308.75	324.23	328.57	143.33	29.87	287.38	320.517	153.527	-1.06142		LPGAT1	13	24.37	11.8	26.03	54.38	24.03	16.39	34.8133	1.08219
B3GNT8	9.48	8.37	12.68	1.49	2.31	4.73	10.1767	2.84333	-1.80385		LPIN3	10.05	9.93	11.98	20.81	24.4	24.64	10.6533	23.2833	1.1207
B4GALT4	7.34	9.06	6.15	3.46	2.02	3.24	7.51667	2.90667	-1.34099		LRP2	63.13	88.17	73.34	209.13	265.48	215.55	74.88	230.053	1.61802
BACE1	8.48	7.83	4.48	2.28	1.33	2.83	6.93	2.14667	-1.64574		LRRC59	248.01	275.31	258.61	618.24	710.65	520.15	260.643	616.347	1.24135
BAIAP2L1	244.29	185.48	152.81	17.91	6.93	57.16	194.193	27.3333	-2.82423		MCOLN2	10.08	22.88	16.86	52.41	79.04	42.38	16.6067	57.9433	1.79671
BAMBI	102.26	78.11	76.46	11.59	5.53	17.55	85.61	11.5567	-2.87831		ME2	15.38	14.34	16.13	44.65	32.33	25	15.2833	33.9933	1.14812
BBOX1	8.87	10.1	11.13	0.39	0.29	1.56	10.0333	0.746667	-3.58117		MGST1	273.82	381.21	479.84	3141.6	4134.93	1788.37	378.29	3021.63	2.99743
BCAM	837.15	867.74	960.63	369	193.33	556.18	888.507	372.837	-1.25261		MTDH	103.28	118.67	63.52	195.18	242.3	161.2	95.1567	199.56	1.06765
BCAR1	9.81	11.19	13.94	5.43	5.07	6.52	11.6467	5.67333	-1.02477		MTPN	134.12	161.2	79.71	252.33	276.23	227.71	125.01	252.09	1.01131
BCAT1	28.05	13.5	5.82	4.2	2.68	1.67	15.79	2.85	-2.42933		MYCBP2	9.44	4.89	2.3	13.07	15	7.69	5.54333	11.92	1.09082
BCKDHA	39.88	44.02	33.71	18.46	16.33	19.85	39.2033	18.2133	-1.10176		MYO1B	25.16	46.53	19.71	143.78	209.21	74.01	30.4667	142.333	2.22026
BCL2A1	25.49	2.05	1	0	0	0	9.51333	0	-6.58696		NAMPT	26.22	31.26	22.31	97.74	121.47	68.12	26.5967	95.7767	1.84452
BDH1	32.29	22.18	19.77	13.18	9.92	8.94	24.7467	10.68	-1.2047		NCOA4	41.43	32.98	25.11	70.46	83.87	53.89	33.1733	69.4067	1.06278
BEX3	16.29	14.04	7.86	0.48	0.73	2.26	12.73	1.15667	-3.35185		NIPAL3	28.19	36.65	16.76	55	74.76	51.77	27.2	60.51	1.15065
BEX4	18.09	3.26	1.33	0.54	2	0.88	7.56	1.14	-2.627		NLN	9.17	13.29	11.96	26.59	26.72	22.94	11.4733	25.4167	1.14064
BGN	15.49	12.36	6.37	0.1	0.09	0.03	11.4067	0.0733333	-6.05278		NOS2	15.47	15.67	22.08	76.69	82.48	55.51	17.74	71.56	2.00605
BHLHE40	45.99	14.63	15.23	8.2	7.1	7.77	25.2833	7.69	-1.70419		NUCB2	9.36	30.97	35.41	72.13	101.32	74.39	25.2467	82.6133	1.70632
BIN1	17.68	13.13	12.74	2.31	2.74	3.62	14.5167	2.89	-2.2894		NUS1	50.02	59.52	47.1	113.8	167.96	98.26	52.2133	126.673	1.277
BLVRA	64.58	48.26	47.81	7.82	4.73	7.82	53.55	6.79	-2.961		OAT	67.29	74.24	69.79	159.33	177.26	99.86	70.44	145.483	1.04533
BMP1	17.89	26.17	14.71	4.11	2.56	4.43	19.59	3.7	-2.37339		PAQR8	80.15	127.62	150.77	1287.64	1304.04	1110.25	119.513	1233.98	3.36698
BMP4	9.38	11.18	10.94	2.62	3.66	2.87	10.5	3.05	-1.75064		PCYT1A	26.32	21.6	8.64	41.42	39.83	36.18	18.8533	39.1433	1.05
BMP7	71.52	30.17	45.78	11.24	13.22	9.75	49.1567	11.4033	-2.09827		PDGFB	12.33	28.12	23.49	37.94	49.69	43.9	21.3133	43.8433	1.03713
BMPR1B	19.84	11.46	5.61	2.46	0.58	4.85	12.3033	2.63	-2.18376		PDHA1	132.75	163.36	128.31	214.82	392.53	287.24	141.473	298.197	1.0752
BOC	15.9	4.39	3.14	0.3	0.15	0.12	7.81	0.19	-4.76955		PDZK1	38.55	46.58	62.24	100	52.87	157.44	49.1233	103.437	1.07273
BOK	18.86	16.71	21.8	7.78	4.84	8.41	19.1233	7.01	-1.43494		PEX11A	28.9	41.56	61.23	447.46	702.76	195.16	43.8967	448.46	3.34983
BRF2	7.57	5.54	5.56	2.62	2.52	2.86	6.22333	2.66667	-1.19254		PGAM1	260.29	345.13	377.25	647.51	896.68	673.25	327.557	739.147	1.17387
BRI3	121.71	121.93	143.49	55.85	39.16	74.11	129.043	56.3733	-1.19333		PGRMC1	156.57	309.85	227.56	596.48	513.75	570.09	231.327	560.107	1.2754
BSG	1583.44	1968.66	2185.5	732.22	633.61	1125.83	1912.53	830.553	-1.20324		PHTF2	7.54	14.53	4.56	19.77	21.43	19.43	8.87667	20.21	1.17794
BTBD2	31.59	25.63	28.71	7.37	6.97	15.4	28.6433	9.91333	-1.52131		pitpna	109.95	149.21	169.43	324.95	557.54	224.57	142.863	369.02	1.36844
BTG1	185.9	157.02	121.12	48.59	38.48	87.46	154.68	58.1767	-1.40923		PKM	280.46	479.47	721.87	1175.17	1608.31	1094.99	493.933	1292.82	1.38796
BTG2	10.79	9.61	9.92	4.21	4.01	3.35	10.1067	3.85667	-1.36715		PLIN2	230.92	151.12	199.64	335.18	595.28	272.57	193.893	401.01	1.04799
BTG3	28.63	23.85	22.36	10.23	11.66	10.12	24.9467	10.67	-1.2176		PLIN3	51.5	77	207.11	410.5	421.98	236.94	111.87	356.473	1.67109
C11orf52	18.41	8.96	4.56	0.79	0.76	0.12	10.6433	0.556667	-4.03214		PPA1	24.68	27.6	31.94	56.31	81.61	47.75	28.0733	61.89	1.13771
C11orf68	14.27	10.84	19.6	5.36	5.58	8.25	14.9033	6.39667	-1.20751		PPAT	16.15	14.48	10.39	30.18	34.7	22.53	13.6733	29.1367	1.0859
C11orf86	12.08	16.73	26.5	0.66	0.13	1.53	18.4367	0.773333	-4.40771		PPIF	30.86	49.96	39.14	65	127.99	52.77	39.9867	81.92	1.03285
C12orf57	68.73	69.75	71.96	23.5	19.62	33.45	70.1467	25.5233	-1.45497		PRDX5	382.04	675.52	1332.84	1698.85	2486.41	1906.29	796.8	2030.52	1.34945
C14H19orf33	41.31	113.52	46.93	38.03	22.38	27.17	67.2533	29.1933	-1.20118		PREB	28.4	41.05	42.46	95.14	129.96	78.6	37.3033	101.233	1.43787
C1orf115	9.46	17.38	11.35	7.62	2.27	4.95	12.73	4.94667	-1.34612		PRELID2	47.6	22.41	14.68	128.09	99.52	80.23	28.23	102.613	1.85822
C1orf210	117.53	78.69	88.58	40.79	28.95	60.76	94.9333	43.5	-1.12411		PRKCH	7.71	5.51	4.12	14.2	20.31	13.58	5.78	16.03	1.45586
C1QTNF1	10.24	4.04	4.56	0.9	0.61	1.66	6.28	1.05667	-2.46358		PRXL2A	855.45	1111.77	1270.14	3472.66	1516.19	2107.44	1079.12	2365.43	1.13217
C5orf30	15.32	6.96	7.47	3.54	3.77	3.87	9.91667	3.72667	-1.38824		PTDSS1	17.27	36.92	37.12	85.72	75.49	74.46	30.4367	78.5567	1.36503
C6orf58	16.21	7.45	10.12	0.98	0.57	2.56	11.26	1.37	-2.95007		PTGS2	291.42	700.34	483.5	3526.28	1410.51	4110.96	491.753	3015.92	2.61634
CA14	31.1	20.04	13.32	0.65	0.84	0.53	21.4867	0.673333	-4.80291		RNF7	28.2	32.56	46.57	77.33	106.21	56.66	35.7767	80.0667	1.15996
CA8	10.28	25.97	13.46	6.23	0.52	3.37	16.57	3.37333	-2.26286		RXYLT1	11.2	18.35	16.81	33.24	47.73	21.08	15.4533	34.0167	1.13325
CAB39L	30.01	16.31	12.54	5.16	2.9	6.69	19.62	4.91667	-1.97486		SCARB1	8.4	12.82	13.28	22.41	35.86	20.69	11.5	26.32	1.18751
CACHD1	8.33	6.05	2.75	1.2	0.92	0.9	5.71	1.00667	-2.39232		SCD	130.78	136.43	132.3	451.05	539.33	548.91	133.17	513.097	1.94516
CACNB3	15.6	15.87	15.22	6.27	3.17	6.28	15.5633	5.24	-1.55248		SEC23B	48.54	52.16	49.35	99.13	134.82	85.36	50.0167	106.437	1.08799
CALCOCO1	9.87	7.94	4.41	1.78	1.44	3.57	7.40667	2.26333	-1.66735		SEC24A	30.06	23.11	11.2	52.08	70.56	33.54	21.4567	52.06	1.27481
CALHM2	11.58	6.43	3.36	0	0.12	1.21	7.12333	0.443333	-3.73276		SEC24D	48.65	47.37	25.77	100.82	101.65	71.17	40.5967	91.2133	1.16591
CALML4	8.36	11.08	5.88	0.79	1.16	0.88	8.44	0.943333	-3.03304		SEC63	35.35	35.95	25.69	71.53	80.33	69.08	32.33	73.6467	1.18525
CALML5	1514.6	530.52	696.73	308.18	519.62	208.46	913.95	345.42	-1.4035		SH3KBP1	14.76	16.2	16.2	50.63	58.4	50.87	15.72	53.3	1.75509
CAPN6	14.48	16.26	7.52	0.2	0	0.54	12.7533	0.246667	-5.21245		SLC10A1	8.33	131.14	172.97	619.63	883.2	449.81	104.147	650.88	2.64261
CASP6	38.48	34.07	42.75	15.22	7.88	25.47	38.4333	16.19	-1.24212		SLC12A6	11.69	13.09	6.5	40.8	16.57	39.89	10.4267	32.42	1.62728
CAV1	10.04	4.86	6.38	0	0	0	7.09333	0	-6.16859		SLC16A9	20.54	61.27	32.31	161.22	227.95	116.39	38.04	168.52	2.1444
CAV2	8.41	5.15	8.56	1.17	0.38	3.3	7.37333	1.61667	-2.12214		SLC23A2	13.71	12.17	6.52	59.75	59.74	48.85	10.8	56.1133	2.36658
CAVIN1	49.5	22.16	21.73	0.36	0.12	0	31.13	0.16	-6.90828		SLC34A2	10.09	222.03	150.79	691.4	1105.3	354.49	127.637	717.063	2.48913
CAVIN3	13.25	6.65	9.73	4.95	4.38	1.08	9.87667	3.47	-1.48263		SLC39A8	44.29	23.21	37.71	95.79	74.18	90.14	35.07	86.7033	1.30341
CBLB	13.48	7.15	4.66	2.4	2.49	3.86	8.43	2.91667	-1.49959		SLC9A3R1	364.19	773.81	1333.9	2449.79	3397.04	1982.75	823.967	2609.86	1.66319
CCBE1	24.96	28.57	32.73	2.06	0.39	10.21	28.7533	4.22	-2.73963		SLCO2A1	38	23.28	39.21	55.39	69.89	86.6	33.4967	70.6267	1.07394
CCDC151	14.68	2.17	3.47	1.05	1.1	4.3	6.77333	2.15	-1.61108		SMG1	14.13	8.65	2.81	17.52	19.55	16.55	8.53	17.8733	1.05843
CCDC8	17.91	10.48	15.76	3.04	3.41	3.93	14.7167	3.46	-2.05727		SRPRB	88.27	131.81	83.59	251.93	313.1	234.28	101.223	266.437	1.39537
CCN2	27.58	42.46	66.82	25.44	4.87	12.46	45.62	14.2567	-1.6711		SSBP2	12.76	20.75	25.38	41.6	56.42	45.94	19.63	47.9867	1.28525
CCNG1	174.89	149.98	80.8	65.41	44.55	57.65	135.223	55.87	-1.27368		STARD4	34.62	39.36	18.36	71.4	75.25	82.34	30.78	76.33	1.30747
CCNO	24.28	1.04	1.45	0.06	0	0.06	8.92333	0.04	-6.01016		TAOK1	19.03	12.31	3.92	24.42	22.57	25.33	11.7533	24.1067	1.03011
CD109	10.07	4.24	1.71	0.5	0.25	0.08	5.34	0.276667	-3.85225		TEAD1	12.51	11.03	7.74	28.02	30.53	17.19	10.4267	25.2467	1.26775
CD24	2472.73	2421.77	1248.62	640.43	105.21	719.59	2047.71	488.41	-2.06762		TEX2	12.43	26.77	14.75	62.73	63.12	36.98	17.9833	54.2767	1.58833
CD248	10.65	5.2	5.79	0.05	0.06	0	7.21333	0.0366667	-5.7418		THAP5	11.36	10.01	7.75	24.64	29.05	19.03	9.70667	24.24	1.31149
CD276	14.78	12.44	12.78	2.51	0.93	3.39	13.3333	2.27667	-2.49881		TLR3	7.45	6.72	6.2	17.78	25.92	9.12	6.79	17.6067	1.36172
CD37	7.52	11.63	15.29	0.74	0.65	1.01	11.48	0.8	-3.68557		TMEM120A	97.9	133.23	291.54	339.28	412.14	412.94	174.223	388.12	1.15511
CD44	37.52	69.33	32.47	8.76	0.93	11.62	46.44	7.10333	-2.69173		TMEM135	28.66	30.63	17.87	54.08	115.5	47.75	25.72	72.4433	1.49035
CD53	15.06	3.43	1.1	0.17	0.19	0.16	6.53	0.173333	-4.60028		TRAM2	52.42	53.17	52.07	110.69	116.33	92.02	52.5533	106.347	1.01553
CD59	14.91	20.68	15.59	7.99	5.12	8.31	17.06	7.14	-1.24499		TXNRD1	34.65	35.02	31.53	138.58	118.29	105.85	33.7333	120.907	1.83857
CD81	152.58	179.14	205.67	86.35	75.44	90.72	179.13	84.17	-1.08872		UGGT1	35.41	29.3	8.39	56.99	63.11	53.26	24.3667	57.7867	1.24241
CDC14B	54.87	31.01	13.36	14.91	10.4	22.3	33.08	15.87	-1.05495		USO1	56.64	55.54	34.33	106.16	106.15	92.43	48.8367	101.58	1.05505
CDC25B	11.5	10.16	8.06	4.76	2.18	6.63	9.90667	4.52333	-1.11396		USP24	16.96	14.2	6.48	30.51	33.4	23.81	12.5467	29.24	1.21411
CDCA7L	12.05	10.16	8.28	2.92	1.3	3.28	10.1633	2.5	-1.98092		WDR36	11.68	12.39	10.08	23.58	27.17	19.74	11.3833	23.4967	1.03904
CDCP1	17.15	6.35	6.53	3.82	5.29	2.75	10.01	3.95333	-1.3186
CDH11	58.36	24.75	16.54	0.02	1.05	0.08	33.2167	0.383333	-6.10708
CDH17	12.52	24.56	31.05	10.85	5.32	14.88	22.71	10.35	-1.12616
CDKN1A	123.07	86.2	51.09	14.89	5.01	17.27	86.7867	12.39	-2.79836
CEP41	8.87	7.83	5.81	3.13	2.89	4.67	7.50333	3.56333	-1.05348
CES2	12.14	10.48	6.3	0.25	0.19	0.58	9.64	0.34	-4.46835
CFLAR	37.43	7.05	5.27	1.25	0.8	1.72	16.5833	1.25667	-3.62027
CHIC2	11.74	6.9	8.95	4.04	3.12	5.49	9.19667	4.21667	-1.1068
CHST14	9.53	4.54	8.86	2.14	2.86	3.42	7.64333	2.80667	-1.41359
CIRBP	53.73	40.85	43.48	24.34	18.24	24.86	46.02	22.48	-1.03035
CITED1	154.33	19.58	14.78	5.63	4.19	1.89	62.8967	3.90333	-3.976
CKB	67.64	49.38	38.16	2.64	1.95	3.63	51.7267	2.74	-4.18973
CKMT1A	266.58	114.52	167.33	36.51	12.97	44.28	182.81	31.2533	-2.54444
CLCN2	15	28.08	32.71	8.46	6.87	17.51	25.2633	10.9467	-1.19913
CLDN1	75.56	80.28	19.14	24.5	6.81	18.49	58.3267	16.6	-1.80678
CLDN23	20.16	25.98	26.21	11.69	8.36	12.88	24.1167	10.9767	-1.12848
CLDND1	63.72	47.98	27.48	18.41	13.59	17.02	46.3933	16.34	-1.49981
CLIP2	11.24	14.23	13.09	1.29	0.73	5.08	12.8533	2.36667	-2.39269
CLTB	18.13	19.95	27.65	8.91	6.31	11.53	21.91	8.91667	-1.28749
CMIP	7.56	6.97	7.52	3.76	3.49	3.28	7.35	3.51	-1.04524
CMTM3	16.03	14.13	10.22	0.76	0.45	0.69	13.46	0.633333	-4.20874
CMTM7	11.53	12.41	25.13	7.34	5.75	7.13	16.3567	6.74	-1.2666
CNDP1	8.72	8.68	10.58	2.64	1.2	3.94	9.32667	2.59333	-1.80735
CNN2	60.25	43.85	31.88	28.02	20.94	6.68	45.3267	18.5467	-1.28462
CNP	78.31	53.5	43.25	22.06	21.29	7.79	58.3533	17.0467	-1.76936
COL12A1	10.16	1.86	3.05	0.29	0.01	0.2	5.02333	0.166667	-4.26397
COL18A1	128.3	113.48	112.15	28.33	21.37	29.57	117.977	26.4233	-2.15439
COL1A1	693.76	254.09	247.27	1.25	1.91	1.06	398.373	1.40667	-8.04698
COL1A2	492.12	159.37	103.81	0.03	0.05	0.03	251.767	0.0366667	-10.8478
COL23A1	24.58	23.1	20.94	11.32	5.2	6.49	22.8733	7.67	-1.56397
COL3A1	847.95	265.64	193.73	0.09	1.41	0.06	435.773	0.52	-9.45743
COL4A1	290.86	333.1	373.05	123.52	100.94	110.84	332.337	111.767	-1.5713
COL4A2	147.06	150.85	168.16	59.14	45.08	50.14	155.357	51.4533	-1.59237
COL4A5	18.33	11.87	7.95	0.06	0.34	0.07	12.7167	0.156667	-5.64198
COL4A6	9.97	4.65	3.91	0	0.12	0	6.17667	0.04	-5.4865
COL5A1	103.27	60.78	72.19	4.91	2.26	9.26	78.7467	5.47667	-3.82157
COL5A2	86.57	37.92	35.28	0.3	0.7	0.16	53.2567	0.386667	-6.77659
COL6A2	16.84	6.87	9.87	0.92	0.46	0.22	11.1933	0.533333	-4.15636
COL6A3	12.84	2.56	1.62	0.01	0.01	0	5.67333	0.00666667	-5.75822
COLCA2	44.97	26.66	15.64	9.1	2.38	19.81	29.09	10.43	-1.47097
COLEC12	165.03	93.06	53.62	6.59	3.33	1.03	103.903	3.65	-4.7936
COLGALT1	22.52	29.6	18.08	10.58	12.62	10.81	23.4	11.3367	-1.03899
COPZ2	7.91	5.3	3.59	0.85	1.55	1.21	5.6	1.20333	-2.12876
CORO1B	144.26	113.71	154.04	53.09	48.93	100.36	137.337	67.46	-1.02453
CORO2A	102.74	72.68	46.81	5.19	2.11	19.11	74.0767	8.80333	-3.05855
CPA4	31.2	0.34	1.02	0.14	0.07	0.08	10.8533	0.0966667	-5.79947
CPM	12.92	4.97	1.37	1.82	3.64	1.23	6.42	2.23	-1.48454
CPXM1	67.43	40.93	80.15	23	13.32	49.27	62.8367	28.53	-1.13637
CPXM2	25.93	7	4.58	0.05	0	0.15	12.5033	0.0666667	-6.2407
CRB2	8.28	5.55	5.09	0.56	0.47	0.34	6.30667	0.456667	-3.52469
CRIM1	34.02	20.96	9.93	7.2	3.73	5.1	21.6367	5.34333	-1.99757
CRISPLD1	109.38	63.7	37.35	0	0.75	0.02	70.1433	0.256667	-7.62164
CRTC2	22.07	21.64	22.38	8.45	7.84	13.37	22.03	9.88667	-1.14793
CRTC3	10	4.12	3.7	1.36	2.34	3.56	5.94	2.42	-1.26112
CRYAB	14.78	62.07	39.94	1.38	0.26	1.35	38.93	0.996667	-5.15339
CRYL1	20.04	10.11	15.61	5.12	3.99	6.65	15.2533	5.25333	-1.52004
CST3	2309.16	1112.94	1184.04	433.18	422.07	461.08	1535.38	438.777	-1.8068
CST7	27.54	16.25	19.83	9.08	10.73	11.12	21.2067	10.31	-1.03333
CSTB	11.53	357.77	20.08	3.47	2.78	3.69	129.793	3.31333	-5.25
CTBS	1367.08	91.68	70.12	0.62	0.2	0.99	509.627	0.603333	-9.5013
CTDSP2	46.14	26.95	20.37	11.37	10.71	12.8	31.1533	11.6267	-1.41422
CTHRC1	19.5	2.47	2.99	0	0.12	0	8.32	0.04	-5.91032
CTPS2	9.37	7.67	4.41	3.62	1.73	2.92	7.15	2.75667	-1.34365
CTSB	987.22	633.22	320.29	124.19	108.28	159.92	646.91	130.797	-2.30536
CTSF	17.13	15.04	10.66	6.09	5.57	5.66	14.2767	5.77333	-1.29148
CTSL	298.1	176.89	130.78	58.03	23.48	137.4	201.923	72.97	-1.46717
CTSV	234.15	114.13	151.77	62.62	40.6	52.81	166.683	52.01	-1.67834
CUEDC1	14.74	14.22	14.38	6.1	3.38	4.39	14.4467	4.62333	-1.62281
CWH43	21.44	4.69	2.76	0.14	0.15	0.65	9.63	0.313333	-4.55706
CYB561A3	40.92	22.16	25.69	12.16	13.33	16.54	29.59	14.01	-1.07326
CYBA	173.96	81.01	71.44	5.25	2.2	8.11	108.803	5.18667	-4.36455
CYP17A1	13.5	4.64	12.04	0.12	0.03	0.46	10.06	0.203333	-5.06585
CYP27A1	19.3	20.89	16.74	2.37	0.25	3.73	18.9767	2.11667	-3.10535
D2HGDH	19.31	14.96	20.09	7.48	7.81	10.55	18.12	8.61333	-1.06423
DAP	325.75	171.81	107.87	37.4	19.34	55.33	201.81	37.3567	-2.43042
DAPK1	26.89	10.46	7.28	4.87	2.19	5.7	14.8767	4.25333	-1.78252
DAZAP2	113.14	83.84	53	36.72	25.42	51.61	83.3267	37.9167	-1.13388
DCAF5	29.1	20.45	16.94	9.23	6.85	11.92	22.1633	9.33333	-1.23883
DCN	190.39	104.17	59.6	0.12	2.91	0	118.053	1.01	-6.73396
DDAH1	13.12	3.9	9.84	0.1	0.09	0	8.95333	0.0633333	-5.79256
DDAH2	18.78	13.66	11.38	3.42	6	2.4	14.6067	3.94	-1.86404
DDB1	182.13	75.06	56.61	53.96	53.82	48.5	104.6	52.0933	-1.00432
DGAT2	8.22	15.42	19.36	2.03	1.18	3.93	14.3333	2.38	-2.54099
DHCR24	133.15	116.05	131.53	66.25	38.62	84.36	126.91	63.0767	-1.00748
DHRS7	11.63	9.17	8.54	4.76	1.47	7.59	9.78	4.60667	-1.06981
DHRS9	459.17	71.99	87.46	0.23	0	4.25	206.207	1.49333	-7.0166
DKK4	16.79	0	0	0.04	0	0	5.59667	0.0133333	-5.65147
DLX2	34.02	16.82	12.04	0.21	0.08	6.92	20.96	2.40333	-3.07258
DMBX1	18.72	9.08	7.32	2.71	0.78	11.35	11.7067	4.94667	-1.2262
DNAJC18	11.7	10.92	8.19	4.74	2.91	5.61	10.27	4.42	-1.19802
DNASE2	10.41	17.67	12.15	5.82	4.59	6.58	13.41	5.66333	-1.22905
DOCK6	14.65	13.41	13.98	1.66	1.42	4.28	14.0133	2.45333	-2.4666
DOCK8	13.9	11.08	4.19	1.85	1.18	7.5	9.72333	3.51	-1.44421
DOK1	8.54	10.59	12.3	5.68	2.34	6.26	10.4767	4.76	-1.12186
DOK4	163.24	124.7	112.17	11.04	0.32	86.24	133.37	32.5333	-2.0321
DPP4	18.79	2.31	1.37	0.1	0.02	0.32	7.49	0.146667	-4.94347
DRAM1	23.44	4.55	10.31	1.41	0.27	3.26	12.7667	1.64667	-2.88096
DUSP1	31.1	39.02	91.75	29.42	23.93	26.08	53.9567	26.4767	-1.02431
DUSP5	28.16	52.32	37.97	3.57	0.07	38.02	39.4833	13.8867	-1.50084
DUSP6	7.92	9.87	16.03	2.59	1.56	2.11	11.2733	2.08667	-2.37885
DUSP9	12.02	18.24	10.33	1.03	0.15	1.31	13.53	0.83	-3.87341
EBPL	11.41	9.04	8.45	4.3	2.66	5.09	9.63333	4.01667	-1.24146
ECE1	34.08	20.02	12.57	1.63	2.15	2.08	22.2233	1.95333	-3.44251
ECM1	37.23	20.19	10.69	1.79	1.16	2.59	22.7033	1.84667	-3.55017
ECSCR	14.11	13.56	14.98	0.07	0	1.41	14.2167	0.493333	-4.59271
EFEMP2	15.42	8.8	7.23	1.24	0.79	1.47	10.4833	1.16667	-3.06269
EFNA1	33.81	43.41	27.17	17.31	9.73	16.69	34.7967	14.5767	-1.24956
EFNA5	15.35	16.31	11.15	5.59	5.66	7.07	14.27	6.10667	-1.21117
EFNB1	65.57	41.35	55.15	11.55	1.19	26.45	54.0233	13.0633	-2.03973
EFS	13.09	8.5	6.8	3.39	2.33	3.79	9.46333	3.17	-1.54822
EGFLAM	11.22	4.47	4.1	0	0.17	0.03	6.59667	0.0666667	-5.32841
EGLN3	24.39	33.01	17.08	5	1.65	13.97	24.8267	6.87333	-1.83777
EGR1	22.06	42.72	91.94	24.2	2.33	18.95	52.24	15.16	-1.77816
EHD2	20.83	10.07	11.43	1.74	0.09	3.18	14.11	1.67	-3.00509
ELF3	173.95	115	143.5	41.37	24.02	51.01	144.15	38.8	-1.89073
ELK3	17.03	9.36	5.35	3.48	2.09	6.12	10.58	3.89667	-1.41804
ELMO3	19.05	22.33	29.11	4.26	3.53	12.75	23.4967	6.84667	-1.76419
EMP2	8.13	3.99	4.07	0.06	0.54	0.67	5.39667	0.423333	-3.39275
EMP3	15.91	4.38	6.72	0.53	0.66	0.05	9.00333	0.413333	-4.14843
ENO3	26.61	51.52	81.12	19.86	7.16	38.59	53.0833	21.87	-1.27544
ENOSF1	8.17	5.56	4.45	1.33	2.15	2.71	6.06	2.06333	-1.50967
ENPP1	30.74	5.93	9.02	3.09	1.25	4.03	15.23	2.79	-2.40722
ENPP2	12.67	8.7	2.98	0.91	0.77	0.85	8.11667	0.843333	-3.12271
ENPP3	66.39	67.08	24.71	15.97	2.31	35.5	52.7267	17.9267	-1.55113
ENTPD1	150.6	37.27	15.71	9.46	15.08	11.53	67.86	12.0233	-2.4869
EPAS1	290.16	221.05	151.22	99.51	59.55	128.5	220.81	95.8533	-1.20305
EPB41L2	8.82	11.68	6.5	3.48	4.79	4.28	9	4.18333	-1.08713
EPHA2	8.47	8.68	11.44	5.86	2.68	5.15	9.53	4.56333	-1.04617
EPHB4	7.83	9.66	10.51	3.1	3.02	2.71	9.33333	2.94333	-1.63212
EPHB6	147.73	69.74	70.79	17.85	9.06	25.54	96.0867	17.4833	-2.45163
EPHX1	11.26	9.39	12.59	0.95	0.61	2.03	11.08	1.19667	-3.10804
EPHX2	30.48	7.97	10.07	3.33	1.64	5.56	16.1733	3.51	-2.17244
ERBB2	67.71	62.32	62.2	28.51	17.15	48.6	64.0767	31.42	-1.02578
ERBB3	84.78	119.89	82.99	30.7	13.5	95.5	95.8867	46.5667	-1.04044
ERRFI1	56.97	41.87	41.38	26.94	21.07	18.97	46.74	22.3267	-1.06253
ESAM	9.7	4.76	5.24	0.1	0	0.52	6.56667	0.206667	-4.44222
ESYT1	85.12	127.75	63.22	40.9	24.79	38.43	92.03	34.7067	-1.40431
ETHE1	27.66	18.39	32.26	9.27	14.7	15.03	26.1033	13	-1.00018
EXO5	31.59	20.55	9.76	5.84	4.55	6.47	20.6333	5.62	-1.85787
F2R	19.1	23.92	13.39	8.85	5.96	10.2	18.8033	8.33667	-1.1639
F5	44.13	15.18	10.64	6.17	4.73	7.41	23.3167	6.10333	-1.91642
FABP1	13.96	16.82	13.31	0.27	0.12	0	14.6967	0.13	-6.00749
FABP5	4318.88	1872.93	1249.87	12.16	10.32	55.56	2480.56	26.0133	-6.56979
FAHD2A	53.76	77.31	55.42	22.55	20.75	48.92	62.1633	30.74	-1.01358
FAM114A1	17.01	15.47	8.29	5.31	5.11	6.56	13.59	5.66	-1.24898
FAM117B	14.93	7.52	3.77	0.87	0.58	3.82	8.74	1.75667	-2.25133
FAM120B	8.46	6.65	4.67	2.59	2.31	2.9	6.59333	2.6	-1.30977
FAM13B	13.52	6.1	2.85	3.09	3.27	2.38	7.49	2.91333	-1.33274
FAM20C	9.05	8.24	4.12	0.75	0.43	0.58	7.13667	0.586667	-3.39764
FAM214A	14.29	5.26	1.57	0.71	0.65	1.4	7.04	0.92	-2.80735
FAM234A	19.51	25.7	24.79	8.9	7.57	11.61	23.3333	9.36	-1.30865
FAM81A	22.14	10.5	3.79	1.19	1.13	1.6	12.1433	1.30667	-3.12164
FAM89A	29.87	26.53	35.93	3.45	1.4	9.7	30.7767	4.85	-2.64102
FBLIM1	65.33	39.92	36.83	12.21	4.36	20.42	47.36	12.33	-1.93289
FBLN1	59.35	51.11	53.31	10.77	5.25	12.26	54.59	9.42667	-2.52123
FBP1	152.61	28.68	22.49	4.69	0	8.56	67.9267	4.41667	-3.91277
FBRS	35.39	22.13	24.85	13.88	10.62	15.03	27.4567	13.1767	-1.05351
FBXL12	16.95	19.01	18.98	8.07	7.66	7.46	18.3133	7.73	-1.23367
FBXO2	7.34	5.56	10.28	0.9	2.48	6.69	7.72667	3.35667	-1.17902
FCGRT	7.7	6.97	4.6	2.1	1.97	2.58	6.42333	2.21667	-1.49356
FDFT1	41.67	41.71	68.67	17.08	14.32	37.52	50.6833	22.9733	-1.13813
FERMT1	26.03	14.21	10.72	6.95	2.16	7.79	16.9867	5.63333	-1.57542
FES	28.87	7.04	8.58	1.46	1.28	5.03	14.83	2.59	-2.47254
FETUB	150.5	347.47	70.73	8.82	7.43	63.5	189.567	26.5833	-2.82946
FGA	53.77	90.57	65.61	15.66	4.25	12.52	69.9833	10.81	-2.68342
FGB	66.28	89.57	75.56	13.82	1.69	8.15	77.1367	7.88667	-3.27362
FGD5	7.54	5.41	9.26	0.59	0.73	3.65	7.40333	1.65667	-2.09469
FGF19	9.57	12.87	25.24	0	0	0	15.8933	0	-7.32133
FGFR1	10.37	25.53	27.66	6.88	4.58	7.04	21.1867	6.16667	-1.76418
FGFR2	74.69	41.82	29.85	16.57	9.92	28.52	48.7867	18.3367	-1.40686
FGFR3	21.7	17.92	18.57	8.78	4.12	8.93	19.3967	7.27667	-1.40219
FGG	54.18	114.59	65.98	18.13	4.13	12.69	78.25	11.65	-2.73727
FHL2	74.69	87.35	96.45	51.14	21.95	51.49	86.1633	41.5267	-1.05124
FHL3	36.22	29.35	33.1	13.28	6.91	23.42	32.89	14.5367	-1.17244
FKBP10	38.2	18.9	19.55	0.54	0.52	1.17	25.55	0.743333	-4.92671
FKBP14	14.41	15.02	10.84	5.82	6.13	7.61	13.4233	6.52	-1.03055
FKBP7	33.97	17.4	14.89	4.75	5.24	3.9	22.0867	4.63	-2.22978
FKBP9	35.87	35.48	24.64	10.01	8.47	8.74	31.9967	9.07333	-1.80691
FLYWCH2	19.37	17.84	17.82	5.99	6.36	7.3	18.3433	6.55	-1.47167
FOS	60.84	147.29	322.54	76.34	10.43	57.17	176.89	47.98	-1.88016
FOSB	9.33	30.42	45.78	5.27	0.26	4.69	28.51	3.40667	-3.02835
FOXI1	23.36	5.2	3.46	0	0.02	0.41	10.6733	0.143333	-5.46839
FOXO4	169.96	63.05	58.78	13.51	4.19	38.51	97.2633	18.7367	-2.36983
FOXP4	18.18	14.04	9.43	2.36	2.15	3.68	13.8833	2.73	-2.30483
FREM1	15.38	5.69	1.73	0.53	0.28	0.86	7.6	0.556667	-3.55163
FRK	20.64	20.09	10.66	7.69	4.28	13.43	17.13	8.46667	-1.00812
FRRS1	10.28	7.5	1.76	2.4	2.78	3.31	6.51333	2.83	-1.17448
FRZB	16.57	50.91	33.08	4.43	0.91	12.17	33.52	5.83667	-2.50159
FSCN1	732.92	796.31	1035.11	298.95	241.76	623.92	854.78	388.21	-1.13851
FSTL1	27.17	18.96	13.41	1.59	3.44	2.89	19.8467	2.64	-2.8639
FUCA2	17	16.43	9.84	5.5	2.93	7.85	14.4233	5.42667	-1.39389
FUT8	49.79	26.5	20.7	9.08	7.08	10.39	32.33	8.85	-1.85737
FXYD5	11.02	8.61	9.8	0.18	0.42	0.22	9.81	0.273333	-4.73035
FXYD6	42.07	28.26	33.64	0.44	1.02	2.18	34.6567	1.21333	-4.72598
FYB1	27.49	10.12	4.1	2.52	1.91	2.95	13.9033	2.46	-2.45155
G6PC3	38.32	35.96	50.3	19.45	15.3	18.63	41.5267	17.7933	-1.21809
GALM	1169.07	751.26	580.85	191.22	64.07	449.37	833.727	234.887	-1.82717
GALNT12	22.15	17.53	10.05	1.97	2.62	7.77	16.5767	4.12	-1.98252
GAS6	13.81	8.24	14.28	0.76	1.27	1.45	12.11	1.16	-3.27657
GATA3	268.84	162.18	168.51	86.98	47.23	140.71	199.843	91.64	-1.12397
GATA6	23.18	23.42	30.65	11.87	5.04	20.34	25.75	12.4167	-1.04631
GATD1	18.14	15.52	17.62	6.79	4.95	10.93	17.0933	7.55667	-1.16706
GATM	16.98	25.54	14.16	0.33	0.23	0.73	18.8933	0.43	-5.16336
GCA	222.38	59.13	31.19	8.53	6.85	11.27	104.233	8.88333	-3.53781
GCAT	10.78	8.6	8.74	3.9	3.91	4.01	9.37333	3.94	-1.22952
GCGR	30.22	19.9	20.21	0.93	0.15	9.98	23.4433	3.68667	-2.63632
GCNT3	89.98	123.02	102.61	34.45	38.96	36.49	105.203	36.6333	-1.51939
GCNT7	13.08	6.43	1.82	0.42	0.94	2	7.11	1.12	-2.56312
GDPD2	58.65	42.79	46.36	11.52	5.84	16.23	49.2667	11.1967	-2.12764
GGCX	15.09	14.31	12.04	6.35	3.46	7.74	13.8133	5.85	-1.22551
GGT5	9.4	8.87	5.91	1.27	1.62	2.94	8.06	1.94333	-1.99764
GIGYF1	9.15	6.64	6.17	2.87	1.66	4.67	7.32	3.06667	-1.22845
GIPC1	58.02	73.86	111.46	37.19	39.29	35.08	81.1133	37.1867	-1.12306
GIPC2	65.16	24.32	17.9	8.5	1.27	2.06	35.7933	3.94333	-3.1501
GJA1	36.05	32.54	27.91	9.07	9.73	10.9	32.1667	9.9	-1.69004
GJB1	15.81	15.03	12.46	2.82	1.78	4.17	14.4333	2.92333	-2.26515
GJB5	84.47	47.05	50.13	0.98	1.15	7.16	60.55	3.09667	-4.24587
GLB1L	8.27	7.02	4.28	1.74	2.02	2.24	6.52333	2	-1.65717
GLIPR1	53.48	22.69	75.01	7.13	15.03	33.38	50.3933	18.5133	-1.43976
GNAI2	180.94	149.24	182.66	74	60.67	109.96	170.947	81.5433	-1.06698
GNAS	136.84	109.95	122.85	53.29	42.15	64.05	123.213	53.1633	-1.21111
GNG2	34.23	30.18	34.82	4.89	2.06	2.89	33.0767	3.28	-3.29507
GNMT	7.62	7	8.54	4.24	2.64	3.84	7.72	3.57333	-1.09008
GOLGA7B	9.63	3.49	3.4	0.83	0	3.15	5.50667	1.32667	-1.9745
GOLM1	14.5	13.49	8.61	5.48	1.77	5.35	12.2	4.2	-1.51625
GPC1	13.1	6.01	10.2	3.01	2.03	1.27	9.77	2.10333	-2.16336
GPC3	108.23	75.01	29.83	3.73	0.81	0.88	71.0233	1.80667	-5.2212
GPSM1	15.58	12.42	8.43	6.88	2.19	6.86	12.1433	5.31	-1.1783
GPX7	19.37	16.26	9.79	0.68	0.42	0.43	15.14	0.51	-4.64291
GPX8	21.49	10.01	9.78	0	0	0	13.76	0	-7.11478
GRAMD1A	12.71	8.02	9.88	1.27	1.18	2.67	10.2033	1.70667	-2.51171
GRB7	22.39	17.53	15.7	6.35	5.01	15.07	18.54	8.81	-1.0649
GRN	28.88	20.51	17.7	8.84	6.83	15.24	22.3633	10.3033	-1.11053
GSN	264.97	489.27	384.23	83	49.03	131.95	379.49	87.9933	-2.10734
GSTK1	35.49	50.71	57.43	17.14	7.58	29.39	47.8767	18.0367	-1.40342
GTPBP2	17.88	17.63	12	6.54	5.55	9.21	15.8367	7.1	-1.14628
GUCD1	18.21	16.26	14.26	6.07	6.46	10.03	16.2433	7.52	-1.10084
GYG2	13.88	23.32	13.02	10.12	7.27	4.54	16.74	7.31	-1.18435
H1F0	64.55	25.91	21.25	12.83	6.78	13.3	37.2367	10.97	-1.75394
H1FX	34.12	26.14	51.37	17.71	12.32	9.64	37.21	13.2233	-1.48561
H2AFJ	108.46	117.54	122.46	30.33	32.21	55.51	116.153	39.35	-1.55917
H2AFY2	9.99	8.13	5.76	1.19	0.19	0.23	7.96	0.536667	-3.66217
H3F3A	37.86	30.21	29.92	12.96	10.71	12.33	32.6633	12	-1.43708
HACD4	14.55	8.67	7.21	0	0.5	0.34	10.1433	0.28	-4.75254
HAND1	807.74	759.48	591.86	245.28	10.05	587.28	719.693	280.87	-1.35717
HAPLN1	16.78	22.88	23.88	3.92	0.57	3.55	21.18	2.68	-2.93634
HBZ	70.16	6.91	2.86	0.13	0	0	26.6433	0.0433333	-7.54366
HCFC1R1	25.63	26.95	43.76	12.4	9.86	12.94	32.1133	11.7333	-1.4448
HDAC5	10.36	7.27	6.37	2.55	1.71	3.42	8	2.56	-1.6065
HEBP1	23.89	29.42	28.77	11.17	5.48	20.95	27.36	12.5333	-1.1201
HIBADH	96.17	95.19	77	39.34	43.91	47.71	89.4533	43.6533	-1.03335
HIP1R	23.21	12.28	11.82	7.69	5.94	6.28	15.77	6.63667	-1.2362
HIST2H2BE	7.82	10.82	6.61	3.21	3.63	4.79	8.41667	3.87667	-1.09873
HIST2H2BF	17.2	15.45	10.8	3.97	3.29	5.44	14.4833	4.23333	-1.75077
HMGN3	115.37	68.4	62.81	34.01	6.96	16.64	82.1933	19.2033	-2.09193
HNF4A	8.24	20.03	21.07	7.88	5.85	8.32	16.4467	7.35	-1.15123
HOXB4	9.77	8.04	8.79	3.23	1.02	7.94	8.86667	4.06333	-1.10683
HOXB6	17.06	8.21	13.44	0.35	1.3	0.21	12.9033	0.62	-4.17474
HOXB8	21.46	11.4	11.75	0.99	1.25	1.23	14.87	1.15667	-3.5744
HOXC13	11.02	14.53	10.91	1.26	0.41	8.41	12.1533	3.36	-1.82433
HPD	11.37	8.25	3.89	0	0	0	7.83667	0	-6.31046
HPN	13.05	12.65	15.69	0.78	0.25	1.81	13.7967	0.946667	-3.73086
HSPA2	10.36	6.01	4.73	2.35	3	3.77	7.03333	3.04	-1.18381
HSPB1	364.15	1012.38	2305.18	289.22	198.32	583.08	1227.24	356.873	-1.78164
HSPB8	16.89	29.79	35.25	15.29	10.93	9.76	27.31	11.9933	-1.18049
HSPG2	65.49	73.55	101.32	38.03	28.97	31.25	80.12	32.75	-1.28807
HTRA1	12.44	9.13	20.21	0.13	0.25	0.09	13.9267	0.156667	-5.77213
HUNK	16.57	12.57	7.94	5.81	3.78	5.32	12.36	4.97	-1.29725
HYAL1	15.1	9.88	9.24	4.03	1.84	7.64	11.4067	4.50333	-1.32172
ICAM1	7.64	8.45	10.45	0.73	0.46	0.85	8.84667	0.68	-3.5198
ID1	31.15	73.39	153.78	27.53	1.51	75.37	86.1067	34.8033	-1.30443
IDH1	229.23	119.17	80.21	60.29	12.71	75.87	142.87	49.6233	-1.52372
IDH2	19.46	17.24	22.69	3.11	4.29	4.2	19.7967	3.86667	-2.32653
IDUA	14.57	13.6	12.37	3.23	2.66	7.3	13.5133	4.39667	-1.59809
IER3	24.85	39.19	88.69	14.31	5.22	19.3	50.91	12.9433	-1.96747
IER5L	34.04	48.43	135.08	52.58	18.26	36.36	72.5167	35.7333	-1.019
IFIT5	29	13.68	8.19	2.37	2.77	9.9	16.9567	5.01333	-1.738
IFITM3	24.06	12.79	8.41	0.47	1.2	0.75	15.0867	0.806667	-4.06609
IGDCC3	33.97	22.4	22.05	4.86	4.73	5.5	26.14	5.03	-2.35474
IGF2	20.49	6.27	6.03	0.18	0.01	0.22	10.93	0.136667	-5.54243
IGF2R	48.44	28.87	23.96	6.46	7.1	8.55	33.7567	7.37	-2.18026
IGFBP2	74.25	246.52	352.09	143.14	36.37	89.14	224.287	89.55	-1.32361
IGFBP3	11.13	5.12	9.23	1.37	0.68	1.2	8.49333	1.08333	-2.86036
IGFBP4	241.45	175.55	147.79	11.2	2.17	14.45	188.263	9.27333	-4.32881
IGFBP6	10.33	18.69	12.57	1.34	0.71	1.65	13.8633	1.23333	-3.38853
IGFBP7	13.89	13.87	6.89	1.44	0.58	0.76	11.55	0.926667	-3.50429
IL27RA	25.97	17.44	11.69	1.79	0.26	2.39	18.3667	1.48	-3.54693
IL2RB	63.01	0.07	0	0.03	0.06	0	21.0267	0.03	-7.34441
IL6ST	57.51	21.81	8.06	4.81	3.56	7.04	29.1267	5.13667	-2.48056
IMPA2	212.3	200.16	225.94	17.6	4.42	85.78	212.8	35.9333	-2.56277
INF2	27.27	21.46	24.54	1.96	0.58	9.17	24.4233	3.90333	-2.61488
ING4	35	30.65	25.05	13.1	8.95	16.41	30.2333	12.82	-1.2313
IPMK	11.39	8.06	3.72	2.29	1.64	3.86	7.72333	2.59667	-1.53661
IRF3	16.92	14.94	16.91	5.61	5.6	11.93	16.2567	7.71333	-1.06587
ISYNA1	134.17	88.18	83.66	25.12	15	24.29	102.003	21.47	-2.24293
ITGA3	18.88	14.44	11.2	5.19	5.84	7.91	14.84	6.31333	-1.22003
ITGB5	12.75	14.66	17.78	4.61	3.05	3.95	15.0633	3.87	-1.93338
ITIH5	41.49	22.99	14.31	0	0	0.02	26.2633	0.00666667	-7.94928
ITM2C	51.77	40.6	35.33	9.27	6.36	10.86	42.5667	8.83	-2.25638
ITPRIPL2	12.31	9.45	5.36	3.15	1.37	6.45	9.04	3.65667	-1.28274
JAG1	18.98	4.85	2.25	1.01	1.19	1.71	8.69333	1.30333	-2.64755
JAM3	12.45	14.22	15.12	4.51	3.54	4.49	13.93	4.18	-1.71283
JCAD	13.24	7.9	8.12	0.81	0.47	0.75	9.75333	0.676667	-3.66524
JUN	60.51	130.45	302.6	64.99	34.54	68.69	164.52	56.0733	-1.55118
JUNB	14.5	21.05	58.6	16.69	6.71	14.22	31.3833	12.54	-1.31659
KAT14	38.45	19.19	17.31	9.17	9.63	11.16	24.9833	9.98667	-1.31428
KCNK5	31.17	23.29	28.54	14.76	6.62	18.14	27.6667	13.1733	-1.06482
KCNK6	8.4	8.81	4.58	2.03	0.86	7.22	7.26333	3.37	-1.08542
KDR	30.34	12.4	4.6	0.01	0.28	0.12	15.78	0.136667	-6.06821
KIAA1522	26.17	20.38	16.88	10.53	4.51	16.08	21.1433	10.3733	-1.02029
KIF5C	14.14	6.46	3.21	0.09	0.4	0.18	7.93667	0.223333	-4.6355
KIRREL1	14.76	8.09	6.68	2.34	2.29	2.28	9.84333	2.30333	-2.04869
KLC4	17.34	13.51	15.98	6.21	3.93	8.7	15.61	6.28	-1.30005
KLF3	14.86	13.42	7.08	4.47	3.3	8.62	11.7867	5.46333	-1.09532
KLF5	10.59	11.56	7.83	6.11	3.8	2.96	9.99333	4.29	-1.20111
KNG1	9.4	9.95	4.84	0.53	0.09	0.81	8.06333	0.476667	-3.82335
KRT7	217.48	89.69	249.58	60.07	11.92	83.09	185.583	51.6933	-1.84201
LAMA4	28.1	10.67	2.58	0.1	0.21	0.1	13.7833	0.136667	-5.87435
lamp3	17.25	0	0	0	0	0	5.75	0	-5.87036
LAT	10.15	7.37	6	1.34	0.42	3.66	7.84	1.80667	-2.05809
LCP1	29.2	1.81	0.41	1.17	0.36	2.07	10.4733	1.2	-3.02385
LENG8	53.75	52.44	52.24	18.03	16.63	29.1	52.81	21.2533	-1.30908
LGALS3	237.09	941.02	655.83	202.11	20.47	648.53	611.313	290.37	-1.07376
LGR4	46.95	35.9	19.61	15.91	6.37	27.46	34.1533	16.58	-1.03813
LIMD2	48.09	10.65	16.59	2.63	0.89	1.9	25.11	1.80667	-3.72487
LIN7B	8.83	9.5	17.48	5.06	5.04	7.64	11.9367	5.91333	-1.0012
LIPH	28.91	24.45	13.14	1.94	2.78	16.78	22.1667	7.16667	-1.61552
LIX1	32.48	10.39	3.56	0.74	0	1.42	15.4767	0.72	-4.24762
LMNA	96.97	154.02	168.56	91.47	32.74	77.72	139.85	67.31	-1.05388
LOC101101862	52.64	49.34	42.09	10.73	7.26	16.42	48.0233	11.47	-2.05635
LOC101101962	140.58	35.7	106.36	1.65	0.14	11.13	94.2133	4.30667	-4.4197
LOC101102549	13.5	1.37	2.7	0.36	0.36	0.37	5.85667	0.363333	-3.68438
LOC101103215	598.93	611.7	564.08	228.31	198.98	324.89	591.57	250.727	-1.2381
LOC101103232	103.66	304.43	320.2	90.14	92.71	129.45	242.763	104.1	-1.22079
LOC101103343	256.16	56.87	25.61	1.36	1.03	5.59	112.88	2.66	-5.35526
LOC101103603	25.42	0.26	0.14	0.23	0.1	0.16	8.60667	0.163333	-5.04716
LOC101104869	37.86	21.67	9.11	0.35	0	0.23	22.88	0.193333	-6.29169
LOC101105065	59.97	56.71	52.93	26.94	19.42	23.8	56.5367	23.3867	-1.26989
LOC101105185	52.89	1.15	0.54	0	0	0	18.1933	0	-7.51517
LOC101105611	2406.96	1400.57	1846.58	898.18	812.02	501.95	1884.7	737.383	-1.35373
LOC101106384	778.58	863	663.13	75.15	42.54	151.33	768.237	89.6733	-3.09738
LOC101106404	13.62	12.76	6.38	4.49	3.32	4.02	10.92	3.94333	-1.44651
LOC101106724	16.62	0.06	0	0	0	0	5.56	0	-5.82273
LOC101107401	12.61	7.69	6.35	1.33	0.97	2.96	8.88333	1.75333	-2.27713
LOC101108092	24.09	16.26	21.95	9.63	6.21	11.44	20.7667	9.09333	-1.18254
LOC101108797	45.11	10.46	11.17	3.44	1.65	4.17	22.2467	3.08667	-2.80994
LOC101109035	8.45	4.28	3.15	0.12	0.31	0.47	5.29333	0.3	-3.75311
LOC101109342	8.8	8.73	10.53	2.08	1.23	6.48	9.35333	3.26333	-1.49093
LOC101109343	14.56	4.24	8.23	0.56	0.28	2.67	9.01	1.17	-2.84262
LOC101109419	79.39	20.19	63.26	0.89	0.08	9.01	54.28	3.32667	-3.9882
LOC101110088	855.42	51.85	29.01	0.21	0.09	0.81	312.093	0.37	-9.37556
LOC101110151	12.65	18.36	10.77	8.5	4.76	7.24	13.9267	6.83333	-1.01655
LOC101110417	27.37	26.02	60.63	3.78	0.51	17.93	38.0067	7.40667	-2.3438
LOC101110458	10.75	3.55	3.02	0.98	0.61	1.41	5.77333	1	-2.41668
LOC101110560	71.53	60.76	88.2	23.91	23.23	31.99	73.4967	26.3767	-1.47492
LOC101110657	33.77	6.35	8.91	0.35	0.2	10.91	16.3433	3.82	-2.06858
LOC101111026	273.98	273.14	39.52	29.76	64.27	58.05	195.547	50.6933	-1.94554
LOC101111190	59.38	78.5	36.8	1.28	0	2.02	58.2267	1.1	-5.60305
LOC101112298	114.45	15.27	38.75	24.89	5.99	17.43	56.1567	16.1033	-1.79573
LOC101112509	767.24	30.16	3.19	0.89	0	0.84	266.863	0.576667	-8.62398
LOC101112585	14.33	7.42	6.68	1.21	0.47	2.12	9.47667	1.26667	-2.80886
LOC101113516	101.8	30.15	48.31	0	0	2.65	60.0867	0.883333	-5.93562
LOC101113728	99.92	86.48	80.44	22.51	18.41	21.14	88.9467	20.6867	-2.0989
LOC101113761	45.74	10.38	1.29	0	0	1.45	19.1367	0.483333	-5.04339
LOC101114075	33.8	34.46	26.01	3.31	1.32	7.62	31.4233	4.08333	-2.9137
LOC101114082	124.34	157.38	209.92	65.47	61.77	64.74	163.88	63.9933	-1.35527
LOC101114586	50.37	26.44	14.24	0.61	0.64	2.01	30.35	1.08667	-4.68146
LOC101115959	495.31	918.34	838.91	313.66	194.58	565.01	750.853	357.75	-1.06937
LOC101116273	25.42	21.68	22.97	8.41	5.78	13.4	23.3567	9.19667	-1.33521
LOC101116548	12.29	21.04	31.75	7.47	7	12	21.6933	8.82333	-1.28823
LOC101116975	32.94	26.77	19.86	8.06	8.35	20.4	26.5233	12.27	-1.10585
LOC101117015	90.21	196.9	197.89	72.65	80.63	70.6	161.667	74.6267	-1.11422
LOC101117184	325.1	93.83	23.44	0	0	0	147.457	0	-10.5271
LOC101117289	7.72	8.18	6.03	2.5	4.01	3.49	7.31	3.33333	-1.10986
LOC101117657	9.07	19.39	12.52	0.46	3.95	6.65	13.66	3.68667	-1.86148
LOC101119804	13.29	11.13	13.94	7.81	3.21	5.9	12.7867	5.64	-1.16676
LOC101120606	29.59	45.38	83.23	28.52	21.42	26.64	52.7333	25.5267	-1.0438
LOC101120850	15.9	7.77	9.2	0.79	1.49	1.89	10.9567	1.39	-2.89153
LOC101121639	9.68	4.99	5.54	2.99	2.62	3.56	6.73667	3.05667	-1.11489
LOC101122329	26.29	17.89	10.91	1.73	0.52	1.54	18.3633	1.26333	-3.75945
LOC101122824	51.23	12.87	13.07	0.04	0.05	0.33	25.7233	0.14	-6.7495
LOC101123081	22.3	0	0	0	0	0	7.43333	0	-6.23522
LOC101123421	71.55	1.11	0.37	0	0	0	24.3433	0	-7.9333
LOC105605313	9.4	4.35	7.21	1.35	0.05	3.5	6.98667	1.63333	-2.03156
LOC105613768	23.16	4.4	1.24	0	0	0	9.6	0	-6.59991
LOX	11.38	1.26	3.58	0.05	0.08	0.04	5.40667	0.0566667	-5.13541
LOXL2	22.48	23.11	36.89	14.4	13.33	10.13	27.4933	12.62	-1.11722
LPAR6	13.42	7.44	6.23	0.78	0.24	1.2	9.03	0.74	-3.44215
LRATD1	84.43	55.87	72.92	5.23	1.22	8.76	71.0733	5.07	-3.7831
LRP1	22.6	17.95	27.02	8.25	2.95	10.42	22.5233	7.20667	-1.63053
LRP5	30.35	33.1	31.85	9.9	3.69	15.3	31.7667	9.63	-1.71154
LRRC41	19.85	12.93	13.9	5.51	6.44	7.94	15.56	6.63	-1.21841
LRRC61	7.26	6.53	14.96	2.99	5	5.55	9.58333	4.51333	-1.06969
LRRC8D	13.8	13.11	9.42	3.82	3.04	6.97	12.11	4.61	-1.37426
LRRN2	15.33	20.44	12.94	1.78	3.15	6	16.2367	3.64333	-2.12572
LUM	135.7	78.67	34.86	0.25	0.13	0.05	83.0767	0.143333	-8.4171
LXN	23.58	13.07	5.42	2.86	0.85	2.46	14.0233	2.05667	-2.71121
LY6E	249.61	215.7	92.08	30.53	24.83	22.3	185.797	25.8867	-2.83866
LYRM1	8.46	6.74	7.6	3.6	2	4.43	7.6	3.34333	-1.16105
LZTS2	11.33	7.59	10.48	2.77	1.8	4.35	9.8	2.97333	-1.68762
MAB21L2	14.05	8.94	8.33	1	0.37	2.13	10.44	1.16667	-3.05677
MAB21L3	13.81	16.03	12.1	6.79	1.25	11.86	13.98	6.63333	-1.06425
MAGED1	695.26	451.33	424.25	117.5	56.83	215.33	523.613	129.887	-2.01041
MAGED2	79.93	50.17	36.98	4.39	2.85	4.79	55.6933	4.01	-3.76288
MAGI1	14.66	8.79	5.37	4.49	2.64	7.02	9.60667	4.71667	-1.01094
MAL2	178.39	166.83	70.74	12.63	10.99	38.36	138.653	20.66	-2.74064
MAMDC2	9.07	6.32	4.11	3.25	0.92	4.67	6.5	2.94667	-1.11523
MAML3	13.57	7.18	3.21	0.96	0.91	4.65	7.98667	2.17333	-1.83074
MAN1A1	12.36	10.5	4.52	0.24	0.55	1.47	9.12667	0.753333	-3.43463
MAN2B1	28.14	29.5	27.44	9.77	7.23	10.9	28.36	9.3	-1.5982
MANSC1	23.84	8.73	11.13	2.93	1.62	6.3	14.5667	3.61667	-1.98046
MAOA	77.69	85.31	66.14	17.99	3.21	38.53	76.38	19.91	-1.93436
MAP1LC3A	12.66	19.8	14.08	3.3	2.41	3.53	15.5133	3.08	-2.29568
MAP2K6	8.05	5.79	7.62	0.75	0.6	1.96	7.15333	1.10333	-2.59161
MAP7D1	17.01	13.24	18.06	5.56	5.17	5.69	16.1033	5.47333	-1.53968
MAPK7	22.45	19.74	23.34	10	9.26	12.38	21.8433	10.5467	-1.04338
MAPK8IP2	11.79	9.43	31.29	2.98	0.82	20.04	17.5033	7.94667	-1.12939
MAPKBP1	29.62	20.19	11.06	7.15	2.42	8.45	20.29	6.00667	-1.7394
MBNL3	15.74	2.29	0.99	1.52	1.21	1.09	6.34	1.27333	-2.22938
MBOAT1	31.27	14.99	5.73	3.99	2.34	4.86	17.33	3.73	-2.18616
MDK	11.95	21.55	4.73	2.05	1.55	2.09	12.7433	1.89667	-2.68535
MED25	52.3	40.21	53.93	16.74	18.34	18.66	48.8133	17.9133	-1.44116
MERTK	13.66	11.54	5.94	2.36	1.66	3.59	10.38	2.53667	-1.99085
MEST	37.39	27.17	31.07	2.93	1.72	3.95	31.8767	2.86667	-3.4301
MEX3B	8.42	8.91	6.59	0.54	0.2	5.88	7.97333	2.20667	-1.80735
MFGE8	293.56	342.8	160.52	66.18	42.39	158.63	265.627	89.0667	-1.57537
MFHAS1	15.92	9.88	6.56	2.2	0.94	3.79	10.7867	2.31	-2.17546
MGMT	7.68	7.88	8.14	3.39	2.1	2.56	7.9	2.68333	-1.52319
MIF4GD	8.06	9.66	12.06	3.8	3.93	3.25	9.92667	3.66	-1.41504
MISP3	53.12	41.64	41.51	2.6	1.21	5.95	45.4233	3.25333	-3.76294
MME	16.6	1.13	0.23	0.23	0.19	0.08	5.98667	0.166667	-4.51254
MMP14	27.92	23.05	11.27	3.15	1.32	1.41	20.7467	1.96	-3.3391
MMP2	47.59	27.88	8.51	0.06	0.11	0.24	27.9933	0.136667	-6.89123
MOB1B	42.39	31.78	15.8	14.27	10.88	19.54	29.99	14.8967	-1.00464
MOSPD1	129.03	56.48	22.07	24.35	14.54	35.79	69.1933	24.8933	-1.47117
MOV10	54.19	40.05	30.25	9.6	9.52	12.62	41.4967	10.58	-1.96156
MPG	12.96	16.94	23.72	7.24	5.51	9.69	17.8733	7.48	-1.24559
MPP6	7.65	3.85	4.33	1.07	0.66	2.34	5.27667	1.35667	-1.88404
MPPE1	56.47	46.47	45.79	10.79	8.56	25.41	49.5767	14.92	-1.72568
MPZL1	41.43	28.91	26.13	15.71	11.54	19.69	32.1567	15.6467	-1.03455
MRC2	30.09	13.65	8.15	0.23	0.52	0.42	17.2967	0.39	-5.14989
MSX1	22.22	20.28	16.17	2.02	1.55	1.36	19.5567	1.64333	-3.4951
MT1B	150.23	116.06	27.48	0.28	0	0	97.9233	0.0933333	-8.98589
MT-CYB	5771.69	6823.13	10501.4	3874.81	3187.56	4038.43	7698.75	3700.27	-1.05697
mthfd2	244.1	147.3	102.16	50.56	51.39	68.34	164.52	56.7633	-1.53357
MTTP	7.45	13.9	7.05	0.37	0.2	0.45	9.46667	0.34	-4.44244
MUC15	14.43	3.2	1.75	0.21	0	0.79	6.46	0.333333	-3.92015
MVP	76.46	75.05	79.53	40.08	13.58	35.86	77.0133	29.84	-1.36491
MXI1	7.6	6.58	6.23	1.74	0.4	6.18	6.80333	2.77333	-1.26457
MXRA5	26.25	7.89	13.66	0.01	0.07	0	15.9333	0.0266667	-6.98389
MYH14	43.72	28.75	33.56	15.96	7.3	22.3	35.3433	15.1867	-1.21324
MYL4	42.78	15.21	23.96	2.19	3.06	1.01	27.3167	2.08667	-3.64825
MYO1E	92.17	60.59	35.52	28.25	19.26	27.82	62.76	25.11	-1.31815
MYOZ1	20.14	14.21	14.58	4.28	1.46	10.01	16.31	5.25	-1.61696
MYRF	13.26	8.26	6.91	1.61	1.38	0.99	9.47667	1.32667	-2.74688
N4BP2L1	9.25	5.84	3.51	0.91	0.67	2.2	6.2	1.26	-2.21175
NAALAD2	16.7	11.85	5.43	5.49	4.86	2.42	11.3267	4.25667	-1.39111
NADK2	8.03	9.04	5.32	1.56	2.06	2.01	7.46333	1.87667	-1.93595
NAGA	458.83	273.82	267.59	59.56	47.87	181.18	333.413	96.2033	-1.79209
NAPB	9.74	7.27	4.85	2.44	2.29	3.17	7.28667	2.63333	-1.43426
NAPEPLD	19.38	5.32	5.01	0.85	0.35	0.77	9.90333	0.656667	-3.72468
NCKAP5L	35.2	23.59	28.11	3.74	2.84	12.97	28.9667	6.51667	-2.13519
NECTIN3	21.61	12.06	6.23	4.38	6.85	6.85	13.3	6.02667	-1.12906
NEURL2	13.39	7.95	19.04	4.68	5.08	9.23	13.46	6.33	-1.07647
NFATC1	8.06	6.51	6.43	1.62	0.75	1.82	7	1.39667	-2.24607
NFE2	26.16	11.12	17.94	3.48	2.99	11.99	18.4067	6.15333	-1.56535
NFIL3	15.5	10.56	10.32	5.7	3.15	6.71	12.1267	5.18667	-1.2096
NFKB2	11.34	17.63	18.72	4.67	2.74	4.92	15.8967	4.11	-1.92588
NFKBIE	16.18	16.22	21.12	7.62	5.44	8.82	17.84	7.29333	-1.27888
NID2	198.02	285.92	232.56	108.73	63.8	87.95	238.833	86.8267	-1.45874
NINJ1	15.68	15.69	22.42	2.91	6.07	3.8	17.93	4.26	-2.048
NIPSNAP3A	71.27	94.62	66.14	20.59	29.37	49.72	77.3433	33.2267	-1.21646
NKD1	22.54	12.63	10.33	0	0.62	0.09	15.1667	0.236667	-5.50292
NME4	16.13	12.77	18.69	3.06	2.18	2.87	15.8633	2.70333	-2.50955
NMI	12.18	5.41	5.41	0.4	0.32	1.23	7.66667	0.65	-3.37233
NMRAL1	7.97	5.88	6.78	1.53	1.89	3.77	6.87667	2.39667	-1.48253
NMRK2	20.22	1.19	5.5	0	0	0	8.97	0	-6.50303
NOXA1	13.53	12.13	15.86	2.8	1.15	7.32	13.84	3.75667	-1.8538
NPC2	242.58	110.75	92.62	60.78	49.22	59.8	148.65	56.6	-1.39147
NQO1	13.96	85.59	133.36	42.39	16.99	47.89	77.6367	35.7567	-1.11635
NQO2	8.53	8.21	5.86	1.08	1.15	1.59	7.53333	1.27333	-2.47463
NREP	47.71	21.42	0.71	0	0	0.24	23.28	0.08	-7.02113
NRG1	10.81	7.88	6.09	2.25	1.46	2.69	8.26	2.13333	-1.9043
NRG2	39.59	30.92	31.34	11.63	7.04	11.16	33.95	9.94333	-1.76142
NRM	30.35	33.91	28.19	8.59	9.06	10.23	30.8167	9.29333	-1.71868
NRP2	12.45	3.47	3.44	0.05	0.07	0.01	6.45333	0.0433333	-5.51478
NT5C	12.7	15.63	15.94	8.16	9.89	2.84	14.7567	6.96333	-1.07269
NT5E	28.04	4.27	4.33	0.15	0.41	0.95	12.2133	0.503333	-4.35112
NTAN1	52.79	63.77	58.33	26.41	16.99	22.93	58.2967	22.11	-1.39468
NUCB1	133.68	108.96	111.72	61.52	43.65	58.9	118.12	54.69	-1.10949
NUDT16	25.49	36.06	44.73	14.55	14.35	21.79	35.4267	16.8967	-1.06365
NUDT7	15.43	6.09	10.58	2.29	2.15	3.31	10.7	2.58333	-2.00893
NUMB	33.83	25.37	19.2	11.52	11.92	12.23	26.1333	11.89	-1.12957
NUPR1	126.58	98.02	31.32	10.78	16.02	23.71	85.3067	16.8367	-2.3342
NYNRIN	13.35	6.5	8.37	0.06	0.17	0.02	9.40667	0.0833333	-5.6964
OAF	22.3	8.4	10.17	0.09	0.19	0.2	13.6233	0.16	-5.72198
OBSL1	17.72	6.66	6.96	0.86	0.94	1.2	10.4467	1	-3.26121
OCIAD2	19.4	16.28	9.16	1.64	1	5.29	14.9467	2.64333	-2.45544
OLFML3	127.2	52.76	34.21	0.68	0.73	2.39	71.39	1.26667	-5.70901
ORM1	659.29	444.68	62.03	0.51	0	2.1	388.667	0.87	-8.6467
ORMDL3	45.74	39.4	31	20.01	14.99	20.79	38.7133	18.5967	-1.05377
OSBPL3	25.52	24.64	9.19	1.97	0.72	4.25	19.7833	2.31333	-3.04246
OVOL2	49.71	28.75	32.67	8.25	7.13	15.47	37.0433	10.2833	-1.83883
P2RY1	25.11	7.27	4.83	2.39	1.68	3.85	12.4033	2.64	-2.19006
P3H1	43.3	48.76	43.56	13.31	12.67	15.34	45.2067	13.7733	-1.70741
P3H2	22.13	10.24	6.93	0.95	0.43	0.87	13.1	0.75	-3.95693
P3H3	11.57	7.6	5.92	0.25	0.13	0.26	8.36333	0.213333	-4.75546
P3H4	28.53	20.85	21.31	1.09	0.67	1.93	23.5633	1.23	-4.15316
P4HA1	35.86	27.36	27.88	8.56	10.81	12.01	30.3667	10.46	-1.52862
PACS1	42.14	45.82	38.76	12.27	2.77	32.8	42.24	15.9467	-1.39975
PAG10	49.07	0.08	0	0.02	0	0	16.3833	0.00666667	-7.27175
PAK6	12.3	12.1	6.7	1.17	1.72	2.93	10.3667	1.94	-2.35916
PALM3	14.12	13.43	14.13	1.04	0.42	2.92	13.8933	1.46	-3.16512
PAM	10.74	3.52	1.41	0.04	0.15	1.32	5.22333	0.503333	-3.1413
PAPSS2	19.13	3.01	3.12	0.2	0.05	6.27	8.42	2.17333	-1.90604
PARVA	40.67	31.56	21.25	12.67	16.51	16.06	31.16	15.08	-1.04215
PATZ1	10.24	7.13	6.01	2.51	2.93	4.99	7.79333	3.47667	-1.14202
PCBD1	28.88	72.7	84.14	30.87	17.02	39.44	61.9067	29.11	-1.08596
PCBP4	22.4	20.09	23.86	12.63	7.21	10.68	22.1167	10.1733	-1.11274
PCED1B	57.88	19.57	21.72	7.58	7.11	11.97	33.0567	8.88667	-1.88344
PCGF2	18.32	15.29	18.35	6.87	4.67	10.08	17.32	7.20667	-1.25346
PCK2	57.64	44.66	36.22	8.21	4.08	10.01	46.1733	7.43333	-2.61882
PCMTD1	8.3	7.7	3.3	2.65	2.91	3.79	6.43333	3.11667	-1.02225
PCOLCE	78.14	60.95	54.14	0.37	1	0.58	64.41	0.65	-6.42649
PCSK1N	8.31	9.2	3.94	0.16	0.07	0.28	7.15	0.17	-4.74695
PCSK6	42.54	12.85	6.26	0	0	0	20.55	0	-7.69
PDCD4	15.23	18.98	5.81	4.13	2.19	2.18	13.34	2.83333	-2.19592
PDGFRB	39.43	16.88	15.65	0.03	0.25	0.36	23.9867	0.213333	-6.26439
PDLIM7	27.29	32.14	47.04	19.95	14.25	16.04	35.49	16.7467	-1.07901
PDXDC1	68	51.06	39.5	16.32	12.12	30.81	52.8533	19.75	-1.41558
PDXP	12.62	10.31	12.48	5.75	3.69	6.09	11.8033	5.17667	-1.17367
PEG10	670.82	158.12	57.95	14.63	1.99	15.11	295.63	10.5767	-4.79175
PF4	15.84	0.25	0	0.07	0	0	5.36333	0.0233333	-5.46915
PFKFB4	11.37	4.74	5.05	1.94	1.23	4.4	7.05333	2.52333	-1.44721
PGF	54.59	55.23	79.8	0.25	0	8.04	63.2067	2.76333	-4.46659
PGM2	83.21	29.71	18.43	13.32	18.62	18.99	43.7833	16.9767	-1.36165
PHKG2	38.99	35.71	42.1	15.75	15.73	19.87	38.9333	17.1167	-1.1809
PHLDB1	7.25	4.46	4.82	0.73	0.44	0.71	5.51	0.626667	-2.94864
PHYHD1	8.62	5.17	4.65	0.65	1	1.13	6.14667	0.926667	-2.60512
PIGH	33.69	30.69	35.32	13.32	5.77	24.17	33.2333	14.42	-1.19892
PITPNM1	80.69	89.27	98.97	5.49	2.09	21.36	89.6433	9.64667	-3.20282
PITX1	79.31	54.15	87.6	7.45	6.18	5.35	73.6867	6.32667	-3.52122
PITX2	29.84	36.48	35.37	13.12	9.63	10.43	33.8967	11.06	-1.60706
PKIG	44.72	32.46	36.83	3.88	1.18	0.65	38.0033	1.90333	-4.24944
PLA2G12B	11.82	16.29	12.17	0.62	0.55	0.2	13.4267	0.456667	-4.60285
PLAT	16.48	14.86	13.53	0.05	0.17	0.13	14.9567	0.116667	-6.11878
PLAUR	8.29	2.77	7.95	2.01	0	1.52	6.33667	1.17667	-2.33393
PLCD1	19.71	25.62	19.73	6.41	3.81	7.16	21.6867	5.79333	-1.88629
PLD3	127.96	92.97	124.22	43.68	34.28	73.36	115.05	50.44	-1.18802
PLEKHA5	17.8	8.9	4.11	3.51	3.01	6.09	10.27	4.20333	-1.26889
PLEKHA7	13.65	9.55	6.52	2.98	1.83	4.32	9.90667	3.04333	-1.67059
PLEKHG2	18.31	14	17.28	7.58	6.33	10.08	16.53	7.99667	-1.03839
PLEKHG3	45.66	22.24	23.68	9.38	7.8	14.64	30.5267	10.6067	-1.51628
PLEKHH1	41.27	27.47	20.59	8.72	2.04	22.54	29.7767	11.1	-1.41552
PLEKHO1	9.99	3.21	7.06	1.65	1.13	0.27	6.75333	1.01667	-2.61761
PLG	24.4	17.87	8.82	0.09	0.14	0.04	17.03	0.09	-6.49438
PLK2	15.08	19.24	18.49	2.66	2.34	3.31	17.6033	2.77	-2.6249
PLK3	14.09	13.6	30.49	10.67	6.2	9.89	19.3933	8.92	-1.11178
PLOD1	19.84	22.43	26.95	8.01	7.73	8.28	23.0733	8.00667	-1.51528
PLP2	112.25	103.19	85.5	37.11	27.81	32.37	100.313	32.43	-1.62611
PLPP1	36.39	9.33	7.27	3.24	1.91	2.98	17.6633	2.71	-2.66026
PLPP6	9.87	4.04	6.56	2.39	3.35	3.94	6.82333	3.22667	-1.05739
PLSCR1	16.46	5.62	3.46	0.8	0.84	0.3	8.51333	0.646667	-3.52804
PLSCR3	37.44	21.43	23.63	7.49	4.2	10.21	27.5	7.3	-1.89907
PLTP	242.52	116.74	98.22	0.49	1.52	0.83	152.493	0.946667	-7.18775
PLVAP	10.5	5.52	2.07	0	0	0	6.03	0	-5.93782
PLXNA1	9.96	8.17	9.49	2.98	2.2	4.83	9.20667	3.33667	-1.43725
PLXNA2	7.64	3.45	6.19	0.03	0.21	0.15	5.76	0.13	-4.67119
PLXNB1	11.41	11.15	11.21	4.77	2.93	6.18	11.2567	4.62667	-1.26464
PLXNB2	18.51	17.08	16.46	6.5	3.74	6.3	17.35	5.51333	-1.6363
PMAIP1	21.15	15.99	15.85	1.9	0.84	2.73	17.6633	1.82333	-3.20722
PNRC1	14.26	12.18	10.71	2.5	1.22	3.5	12.3833	2.40667	-2.31616
POFUT2	36.13	32.19	34.67	17.72	16.33	15.46	34.33	16.5033	-1.05219
POLD4	7.72	7.83	12.75	2.68	2.88	5.47	9.43333	3.67667	-1.33587
PON2	93.58	100.52	71.94	45.14	37.45	33.7	88.68	38.7633	-1.19183
ppdpf	129.51	111.7	171.86	33.99	23.25	55.81	137.69	37.6833	-1.86665
PPIC	47.62	50.3	35.37	3.68	3.77	4.7	44.43	4.05	-3.42359
PPIP5K1	11.29	5.99	4.85	1.45	1.41	3.34	7.37667	2.06667	-1.78692
PPL	13.39	13.17	14.11	6.33	7.21	5.8	13.5567	6.44667	-1.06077
PPM1H	26.39	10.31	8.39	3.69	2.31	4.19	15.03	3.39667	-2.11336
PPP1R14A	48.49	55.4	70.84	24.95	13.92	19.55	58.2433	19.4733	-1.57568
PPP1R18	40.35	34.74	46.37	5.4	2.61	8.37	40.4867	5.46	-2.86785
PPP1R9A	11.78	2.37	1.1	1.51	0.33	2.01	5.08333	1.28333	-1.90573
PPT1	302.36	113.1	66.19	48.52	60.14	54.72	160.55	54.46	-1.55801
PREX1	7.53	5.16	3.89	2.32	0.9	1.34	5.52667	1.52	-1.79629
PRKRA	17.14	14.23	7.32	5.98	3.84	8.41	12.8967	6.07667	-1.07324
PRNP	11.77	6.8	4.84	1.32	1.85	4.89	7.80333	2.68667	-1.50392
PROM2	100.34	47.95	57.93	18.91	13.45	37.49	68.74	23.2833	-1.55777
PROS1	42.96	36.73	15.87	5.02	1.15	2.38	31.8533	2.85	-3.43718
PRR9	72.47	76.84	41.88	4.19	2.05	1.43	63.73	2.55667	-4.58655
PRRG2	23.03	16.43	15.87	4.14	3.79	8.14	18.4433	5.35667	-1.76481
PRRG4	99.35	52.51	15.19	11.72	7.51	22.81	55.6833	14.0133	-1.98278
PRSS12	25.53	25.86	35.74	11.37	3.74	20.2	29.0433	11.77	-1.29585
PRSS22	26.44	11.65	18.85	9.97	5.62	8.99	18.98	8.19333	-1.20204
PRSS23	218.63	71.9	71.47	56	26.91	28.25	120.667	37.0533	-1.70066
PRSS35	12.5	15.2	8.44	4.02	2.75	2.12	12.0467	2.96333	-1.98739
PRSS53	8.59	8.83	9.23	3.49	3.83	4.13	8.88333	3.81667	-1.19762
PSAT1	14.17	9.9	11	1.9	1.08	1.79	11.69	1.59	-2.80247
PSME2	27.76	21.8	26.8	7.86	5.14	10.49	25.4533	7.83	-1.68812
PSPH	10.9	8.14	5.48	2.15	1.29	2.54	8.17333	1.99333	-1.98267
PTK2B	73.03	55.17	49.57	12.12	5.01	38.51	59.2567	18.5467	-1.67049
PTK7	21.14	23.44	27.17	10.62	7.79	12.12	23.9167	10.1767	-1.22466
PTPN6	180.18	131.61	140.18	40.73	19.91	114.14	150.657	58.26	-1.36917
PTTG1IP	1067.95	935.18	751.46	218.52	190.25	541.58	918.197	316.783	-1.53501
PXDC1	13.32	10.04	19.04	5.53	4.74	4.21	14.1333	4.82667	-1.53059
PXDN	119.3	124.58	116.33	40.21	20.72	37.73	120.07	32.8867	-1.86512
PYCR1	49.96	39	48.73	15.19	10.03	12.17	45.8967	12.4633	-1.87231
RAB20	66	36.86	54.34	21.79	9.81	28.23	52.4	19.9433	-1.38919
RAB24	47.79	57.89	73.98	28.59	24.77	21.45	59.8867	24.9367	-1.2606
RAB27B	8.49	9.56	4.69	2.9	2.84	5.28	7.58	3.67333	-1.02527
RAB31	93.79	45.17	60.81	13.92	7.64	29.64	66.59	17.0667	-1.95786
RAB7B	16.47	16.25	9.72	4.09	0.53	5.81	14.1467	3.47667	-1.99394
RABEP2	11.56	11.32	11.48	4.55	4.63	5.62	11.4533	4.93333	-1.19872
RAC3	30.75	20.21	33.97	11.36	6.11	11.96	28.31	9.81	-1.51944
RAMP2	33.28	27.69	24.27	3.63	2.56	3.75	28.4133	3.31333	-3.06238
RAPH1	29.25	17.71	7.72	6.42	5.25	8.06	18.2267	6.57667	-1.45674
RARA	14.94	15.58	17.24	7.08	4.3	8.66	15.92	6.68	-1.24052
RASD1	36.86	14.79	25.33	5.29	1.93	7.58	25.66	4.93333	-2.35555
RASIP1	14.21	11.35	8.63	4.43	2.86	5.23	11.3967	4.17333	-1.42778
RASSF3	139.79	100.15	76.71	35.1	31.4	63.95	105.55	43.4833	-1.27744
RASSF4	45.41	16.53	13.63	3.55	1.18	16.5	25.19	7.07667	-1.81718
RBKS	9.23	12.21	7.54	3.64	4.98	5.05	9.66	4.55667	-1.06758
RBMS2	16.23	14.74	12	3.04	3.01	3.19	14.3233	3.08	-2.18131
RBP4	1541.85	1861.28	1875.97	473.6	157.42	455.45	1759.7	362.157	-2.28033
RCN3	61.12	70.96	105.83	35.88	28.41	38.71	79.3033	34.3333	-1.20539
RECK	15.15	5.07	2.79	0.44	0.35	0.47	7.67	0.42	-3.90133
REEP3	15.51	14.85	11.36	5.74	6.43	7.68	13.9067	6.61667	-1.0603
REEP6	26.13	24.99	20.49	9.84	4.07	21.35	23.87	11.7533	-1.01594
REXO2	910.64	700.6	804.45	327.56	182.25	550.57	805.23	353.46	-1.18763
RFXANK	45.66	39.58	58.24	20.67	19.31	24.64	47.8267	21.54	-1.14713
RGL1	9.9	4.59	3.01	0.04	0.16	0.09	5.83333	0.0966667	-4.91502
RGN	18.69	12.5	10.8	0.87	0.59	1.13	13.9967	0.863333	-3.87118
RHBDF1	17.79	19.3	20.17	6.82	5.58	8.28	19.0867	6.89333	-1.45605
RHOBTB2	8.46	4.73	2.93	1.21	0.56	1.98	5.37333	1.25	-2.01946
RHPN2	48.04	24.2	12.61	7.42	5.32	8.01	28.2833	6.91667	-2.01619
RILPL2	7.93	7.59	5.49	1.61	1.27	3.86	7.00333	2.24667	-1.59788
RIMKLB	9.09	4.26	3.42	2.27	1.82	0.9	5.59	1.66333	-1.69012
RIPOR1	25.63	19.35	21.29	9.66	5.41	12.11	22.09	9.06	-1.27649
RMDN1	35.85	42.17	38.62	11.91	11.87	20.57	38.88	14.7833	-1.38904
RNASET2	274.04	140.68	141.95	36.35	29.77	78.37	185.557	48.1633	-1.94364
RND2	8.49	8.68	9.41	5.35	2.4	3.72	8.86	3.82333	-1.19142
RNF128	95.83	64.43	35.68	13.91	10.3	35.35	65.3133	19.8533	-1.71295
RNF187	13.12	12.74	19.23	7.44	7.48	6.25	15.03	7.05667	-1.08005
RNF217	24.45	11.34	7.68	4.43	2.61	3.98	14.49	3.67333	-1.95107
ROGDI	58.46	38.78	41.88	20.19	22.79	20.47	46.3733	21.15	-1.12894
RPS6KA4	9.29	5.1	9.15	2.16	0.81	2.82	7.84667	1.93	-1.96887
RPS6KA5	9.54	5.03	4.89	1.95	2.33	4.62	6.48667	2.96667	-1.10288
RPS6KB2	47.98	77.73	63.22	30.7	28.82	31.36	62.9767	30.2933	-1.05335
RRAS	9.68	10.67	15.89	5.01	3.75	4.85	12.08	4.53667	-1.39335
RSPO3	33.14	16.08	12.02	0.79	1.71	3.1	20.4133	1.86667	-3.38274
RSRP1	34.7	40.15	42.24	13.13	20.65	22.43	39.03	18.7367	-1.05473
S100A11	1219.16	1881.5	1988.01	823.54	456.23	680.29	1696.22	653.353	-1.37626
S100A13	18.53	24.7	14.25	1.4	0.54	2.71	19.16	1.55	-3.54507
S100A2	33.43	162.01	194.91	58.61	33.45	64.75	130.117	52.27	-1.3141
S100G	526.84	99.67	23.58	2.82	0.96	6.13	216.697	3.30333	-5.99325
SAMD1	47.04	51.12	57	23.1	13.53	40.51	51.72	25.7133	-1.00539
SAMD11	31.06	13.74	12.68	0.08	0.01	3.41	19.16	1.16667	-3.9265
SAT1	319.76	440.33	486.67	73.23	67.9	220.77	415.587	120.633	-1.78367
SBK1	16.35	6.05	2.51	0.6	0.18	1.26	8.30333	0.68	-3.42942
SCNN1B	179.58	84.73	77.89	44.54	31.84	83.03	114.067	53.1367	-1.10065
SCPEP1	51.82	5.24	11.76	5.57	6.85	15.08	22.94	9.16667	-1.31402
SCRN1	10.02	10.9	4.34	2.96	1.02	1.38	8.42	1.78667	-2.17501
SDC2	18.49	24.89	15.11	8.77	8.55	6.7	19.4967	8.00667	-1.27343
SDCBP	463.55	248.01	249.24	185.23	68.15	211.07	320.267	154.817	-1.04823
SEMA4A	81.34	28.46	34.42	9.72	10.16	24.02	48.0733	14.6333	-1.70915
SEPTIN9	160.19	156.85	164.56	58.4	32.22	101.17	160.533	63.93	-1.32695
SERINC3	10.93	8.16	3.65	1.66	1.07	0.78	7.58	1.17	-2.59628
SERINC5	10.34	7.8	3.29	1.53	1.77	3.62	7.14333	2.30667	-1.58962
SERPINA1	237.49	85.07	25.72	0	0	0	116.093	0	-10.1823
SERPINA5	17.55	19.54	32.12	4.14	1.76	5.96	23.07	3.95333	-2.51508
SERPINB5	22.32	6.72	3.35	1.84	0.71	2.83	10.7967	1.79333	-2.52489
SERPINC1	15.12	11.8	9.17	0.58	0.54	0.54	12.03	0.553333	-4.21462
SERPINE2	118.94	30.51	26.09	6.62	6.39	11.97	58.5133	8.32667	-2.79819
SERPINF2	24.1	37.49	36	5.61	2.83	10.12	32.53	6.18667	-2.37583
SERPINH1	625.92	527.3	664.7	161.45	133.5	121.04	605.973	138.663	-2.12687
SGCE	20.82	5.61	1.98	0.71	0.26	0.45	9.47	0.473333	-4.06107
SH3BGRL	17.4	5.15	1.66	0	0.85	0	8.07	0.283333	-4.41366
SH3BGRL2	200.36	114.54	41.65	45.81	20.62	82.02	118.85	49.4833	-1.26243
SH3BP4	19.26	17.28	14.48	8.13	6.84	6.98	17.0067	7.31667	-1.20572
SH3D21	37.3	22.87	35.52	18.49	15.28	11.23	31.8967	15	-1.08337
SH3GLB2	21.31	15.86	22.36	4.12	3.88	6.23	19.8433	4.74333	-2.04183
SH3RF2	16.24	12.51	13.52	7.67	2.88	5.68	14.09	5.41	-1.36475
SHF	8.91	13.35	28.54	2.24	1.19	6.03	16.9333	3.15333	-2.38837
SHISA5	45.18	43.03	47.03	16.1	10.48	26.07	45.08	17.55	-1.35602
SHKBP1	37.25	30.02	43.02	11.54	11.25	17.22	36.7633	13.3367	-1.45601
SHMT1	32.03	17.74	19.73	8.06	6.47	12.81	23.1667	9.11333	-1.33647
SHTN1	126.76	66.39	30.92	30.75	28.09	42.2	74.69	33.68	-1.14668
SIK3	12.01	6.62	5.93	4.06	3.82	3.73	8.18667	3.87	-1.06165
SIRPA	7.78	12.37	15.35	1.31	0.23	3.12	11.8333	1.55333	-2.85155
SLC10A6	13.59	5.93	4	1.49	2.24	1.91	7.84	1.88	-2.00364
SLC15A1	142.26	21.1	50.56	5.02	1.88	8.32	71.3067	5.07333	-3.78689
SLC1A3	11.84	5.43	5.37	0.69	0.23	0.24	7.54667	0.386667	-3.97383
SLC1A5	8.16	9.46	21.24	6.1	5.76	5	12.9533	5.62	-1.19033
SLC23A1	58.58	32.85	20.29	8	4.33	6.98	37.24	6.43667	-2.51409
SLC25A12	71.99	44.65	25.45	5.81	3.39	13.84	47.3633	7.68	-2.60897
SLC25A15	18.24	18.84	15.87	9.73	8.45	7.85	17.65	8.67667	-1.01607
SLC25A28	22.82	18.67	23.24	9.99	7.47	9.67	21.5767	9.04333	-1.24535
SLC27A1	26.72	18	20.37	1.24	0.96	5.13	21.6967	2.44333	-3.09932
SLC2A12	63.72	23.75	11.95	3.98	4.19	9.51	33.14	5.89333	-2.47149
SLC2A5	49.15	33.84	26.05	4.98	0.48	9.97	36.3467	5.14333	-2.79723
SLC36A2	14.64	11.61	10.6	0.07	0	1.08	12.2833	0.383333	-4.67924
SLC37A2	54.36	72.07	32.08	11.89	11.53	14.25	52.8367	12.5567	-2.06437
SLC38A2	19.03	14.23	10.02	6.21	3.89	9.2	14.4267	6.43333	-1.15281
SLC39A10	21.95	17.32	4.85	6.42	3.41	5.21	14.7067	5.01333	-1.53391
SLC39A2	277.38	608.99	565.86	58	74.08	219.36	484.077	117.147	-2.04599
SLC39A5	16	29.47	37.55	3.65	1.71	5.43	27.6733	3.59667	-2.9094
SLC43A1	13.28	11.42	6.13	4.49	3.47	3.72	10.2767	3.89333	-1.37768
SLC4A7	8	6.18	2.32	1.45	1.89	3.68	5.5	2.34	-1.19855
SLC5A5	37.03	17.07	22.39	2.48	4.86	7.79	25.4967	5.04333	-2.31518
SLC66A1	78.56	73.97	76.27	44.38	20.93	46.78	76.2667	37.3633	-1.02746
SLC6A14	19.9	5.7	0.63	0	0	0.15	8.74333	0.05	-5.88156
SLC6A8	13.09	21.02	29	9.99	10.91	5.73	21.0367	8.87667	-1.2355
SLC7A7	62.27	81.86	78.67	26.62	27.28	36.11	74.2667	30.0033	-1.30473
SLIT2	26.55	8.73	4.14	0.33	0.05	0.35	13.14	0.243333	-5.26915
SMAD2	100.42	44.81	32	21.14	15.55	24.33	59.0767	20.34	-1.53363
SMAD6	30.18	20.46	32.65	4.15	1.84	11.39	27.7633	5.79333	-2.24121
SMAD7	10.39	6.76	4.64	1.62	0.3	5.65	7.26333	2.52333	-1.48896
SMARCA1	18.31	29.6	12.22	7.56	4.1	9.62	20.0433	7.09333	-1.48557
SMIM3	20.33	24.09	26.42	11.15	9.48	5.27	23.6133	8.63333	-1.44109
SMOX	11.27	8.07	7.99	2.65	2.95	4.4	9.11	3.33333	-1.42359
SMPD1	15.73	11.28	12.42	4.49	3.05	8.77	13.1433	5.43667	-1.25818
SMS	125.12	83	83.83	30.12	21.02	35.39	97.3167	28.8433	-1.75094
SMTN	19.39	23.8	31.47	11.25	7.63	14.93	24.8867	11.27	-1.13593
SMTNL2	8.36	8.56	8.55	1.3	0.48	1.52	8.49	1.1	-2.83962
SNAI2	36.95	24.95	30.14	0	0.43	0	30.68	0.143333	-6.98292
SNTA1	8.11	8.82	12.37	4.7	2.1	4.55	9.76667	3.78333	-1.34527
SNX18	16.94	6.56	7.39	3.79	4.04	7.44	10.2967	5.09	-1.00231
SNX7	10.81	8.97	4.97	2.88	3.72	5.52	8.25	4.04	-1.01215
SOCS3	9.87	12.92	19.74	2.91	1.04	6.67	14.1767	3.54	-1.97165
SOGA1	8.61	5.09	4.69	1.85	2.22	2.6	6.13	2.22333	-1.42304
SOLD1	1795.97	2967.17	1840.61	1404.57	523.93	1321.58	2201.25	1083.36	-1.02274
SORT1	12.97	8.54	3.31	1.7	1.01	0.83	8.27333	1.18	-2.70966
SOX4	16.97	5.73	6.79	3.83	1.84	5.85	9.83	3.84	-1.3336
SPA17	19.15	23.6	12.75	9.44	4.68	7.32	18.5	7.14667	-1.35991
SPARC	950.39	667.45	453.69	162.36	106.46	135.62	690.51	134.813	-2.35584
SPATS2	19.38	7.27	5.47	2.49	3.15	3.61	10.7067	3.08333	-1.76331
SPATS2L	17.26	15.19	10.2	6.24	8.38	4.43	14.2167	6.35	-1.15032
SPG21	41.66	24.72	20.98	13.02	10.28	17.7	29.12	13.6667	-1.08578
SPINK4	22.61	28.69	17.49	0	0.09	0.73	22.93	0.273333	-5.94691
SPNS1	580.98	646.43	581.3	192.78	147.9	339.54	602.903	226.74	-1.41049
SPON1	25.45	45.47	35.49	14.1	5.3	16.02	35.47	11.8067	-1.57889
SPRY2	12.82	11.61	13.89	4.38	3.43	3.92	12.7733	3.91	-1.68271
SRC	85.91	68.93	46.5	16.82	14.15	53.45	67.1133	28.14	-1.25101
SRGN	54.05	18.34	10.34	0	0.2	0	27.5767	0.0666667	-7.37556
SRI	33.98	31.42	40.24	14.98	16.39	20.83	35.2133	17.4	-1.01286
SSBP4	12.79	11.71	11.66	2.32	1.36	4.54	12.0533	2.74	-2.09739
STAU2	15.83	10.84	4.33	4.68	3.35	7.25	10.3333	5.09333	-1.00647
STBD1	38.14	12.27	7.06	3.35	1.48	3.88	19.1567	2.90333	-2.68072
STEAP1	8.93	5.02	9.02	0	0	0	7.65667	0	-6.27736
STK26	94.21	46.2	35.97	15.85	10.57	23.14	58.7933	16.52	-1.82518
STMN1	32.66	28.19	16.7	3.74	3.89	7.15	25.85	4.92667	-2.36806
STOM	26.25	18.95	11.48	0.46	0.59	1.95	18.8933	1	-4.10992
STX2	10.85	17.67	11.19	7.24	5.3	6.38	13.2367	6.30667	-1.05775
SUGP2	11.59	10.69	7.95	3.3	3.15	6.21	10.0767	4.22	-1.23616
SULF1	16.75	5.24	3.95	0.02	0.26	0.05	8.64667	0.11	-5.38027
SULT1E1	122.93	112.9	54.24	15.25	8.06	24.9	96.69	16.07	-2.58154
SUN2	23.78	11.37	9.75	3.85	3.61	3.11	14.9667	3.52333	-2.05597
SUSD3	11.88	35.94	39.01	15.48	10.14	14.76	28.9433	13.46	-1.09885
SWAP70	237.29	172.83	109.76	71.4	39.96	123.01	173.293	78.1233	-1.14838
SYNE2	14.14	8.16	4.09	1.92	0.88	5.04	8.79667	2.61333	-1.7132
TACC2	32.39	18.1	15.91	1.63	0.45	11.74	22.1333	4.60667	-2.23995
TAPBP	43.51	39.35	32.31	23.25	6.73	23.6	38.39	17.86	-1.0997
TBC1D2	11.87	7.58	10.4	3.03	3.25	4.11	9.95	3.46333	-1.4959
TBX20	20.43	10.47	12.24	0.95	2.37	1.53	14.38	1.61667	-3.07638
TBX3	107.96	60.94	56.47	25.03	5.08	46.18	75.1233	25.43	-1.55899
TCEAL1	31.21	17.81	17.38	8.79	5.57	13.88	22.1333	9.41333	-1.2247
TCF7L2	20.8	6.15	5.16	1.83	2.48	1.69	10.7033	2	-2.36302
TCIRG1	36.54	36.19	36.33	14.92	15.63	23.18	36.3533	17.91	-1.01725
TCN2	13.14	13.85	18.01	2.31	2.63	8.56	15	4.5	-1.71484
TEAD2	18.83	23.68	18.26	6.87	3.14	8.45	20.2567	6.15333	-1.7028
TEK	9.31	4.9	1.42	0.01	0.09	0	5.21	0.0333333	-5.3156
TESK2	15.13	5.85	4.22	4.6	4.57	2.82	8.4	3.99667	-1.05301
TEX9	14.96	12.92	8.59	5.37	4.22	4.74	12.1567	4.77667	-1.3296
TF	337.65	198.36	94.68	1.18	0.25	1.55	210.23	0.993333	-7.58778
TFDP2	30.74	13.61	14.94	9.25	6.61	12.5	19.7633	9.45333	-1.05603
TFPI2	10.99	4.79	2.27	0.22	0.03	0.41	6.01667	0.22	-4.2566
TGFB1	19.67	30.39	34.44	7.17	2.36	7.71	28.1667	5.74667	-2.27342
TGFBI	23.96	19.6	32.03	1.37	0.29	0.49	25.1967	0.716667	-4.95306
TGFBR1	73.77	33.72	12.25	17.91	15.8	18.93	39.9133	17.5467	-1.18109
TGFBR2	7.73	5.65	2.51	0.35	0.03	0.53	5.29667	0.303333	-3.74202
THY1	41.39	0	0	0.21	0	0.05	13.7967	0.0866667	-6.21813
TIGD2	16.13	9.08	10.4	4.48	3.65	6.7	11.87	4.94333	-1.24697
TIMP1	31.26	18.29	25.55	0.66	0.68	1.13	25.0333	0.823333	-4.76661
TIMP2	19.17	9.97	5.45	2.83	1.62	2.72	11.53	2.39	-2.22363
TIMP3	21.37	9.84	7.68	1.38	0.25	0.25	12.9633	0.626667	-4.16809
TK1	49.22	30.4	47.78	14.72	18.84	22.79	42.4667	18.7833	-1.17261
TKFC	9.41	7.92	11.53	3.81	3.8	6.47	9.62	4.69333	-1.01993
TLE4	17.21	14.25	10.2	3.49	1.18	5.05	13.8867	3.24	-2.06613
TLE5	16.3	16	15.68	3.09	1.82	6.14	15.9933	3.68333	-2.08873
TM4SF5	21.07	13.65	18.02	4.98	1.52	8.83	17.58	5.11	-1.76276
TM6SF1	22.98	8.6	4.2	3.29	4.51	2.46	11.9267	3.42	-1.77259
TM7SF2	28.8	9.29	21.87	2.48	0.57	10.93	19.9867	4.66	-2.0772
TMC7	14.53	17.18	5.57	1.37	0.21	4.87	12.4267	2.15	-2.47701
TMCO6	17.84	16.22	20.15	6.6	4.89	8.76	18.07	6.75	-1.40738
TMEM106A	33.82	23.14	27.25	5.54	0.82	17.74	28.07	8.03333	-1.79224
TMEM132C	10.04	5.18	2.73	0.07	0.12	0	5.98333	0.0633333	-5.21897
TMEM159	34.21	12.73	43.68	7.29	4.7	14.2	30.2067	8.73	-1.77915
TMEM163	9.55	6.78	13.08	0.59	1.4	3.76	9.80333	1.91667	-2.29594
TMEM17	7.31	7.32	8.56	3.72	2.6	1.86	7.73	2.72667	-1.46991
TMEM229B	22.72	10.17	9.47	0.46	0	9.78	14.12	3.41333	-2.01701
TMEM256	114.4	153.29	206.11	68.72	53.79	68.27	157.933	63.5933	-1.31101
TMEM268	10.45	3.49	5.65	0.65	0.93	4.3	6.53	1.96	-1.68636
TMEM45A	7.34	4.19	4.49	0.16	0.2	0.18	5.34	0.18	-4.28011
TMEM50A	22.28	21.77	21.09	7.86	9.18	8.75	21.7133	8.59667	-1.32668
TMEM51	14.42	10.06	10.23	4.9	3.58	6.75	11.57	5.07667	-1.17271
TMEM54	10.5	6.81	10.72	2.03	1.66	5.05	9.34333	2.91333	-1.64794
TMEM59	130.79	109.06	99.61	48.78	44.21	64.89	113.153	52.6267	-1.10295
TMEM63B	43.87	35.97	35.73	8.51	6.02	13.67	38.5233	9.4	-2.02347
TMEM88	33.84	25.85	54.72	12.16	10.03	5.74	38.1367	9.31	-2.02269
TMEM8A	18.26	14.23	8.91	1.7	1.65	5.03	13.8	2.79333	-2.26428
TMEM9	188.92	163.89	170.02	57.07	53.42	84.52	174.277	65.0033	-1.4214
TMEM98	17.31	15.43	11.25	0.78	0.82	1.14	14.6633	0.913333	-3.86484
TMPRSS4	19.96	16.5	17.55	3.54	3.7	7.13	18.0033	4.79	-1.88835
TNC	12.81	2.51	0.66	0.01	0.01	0.04	5.32667	0.02	-5.49896
TNFRSF1A	8.81	2.85	4.55	0.06	0	1.54	5.40333	0.533333	-3.11927
TNFRSF1B	20.58	3.84	6.59	0.54	0.11	0.15	10.3367	0.266667	-4.83105
TNFSF12	9.04	11.76	12.58	2.99	0.95	5.85	11.1267	3.26333	-1.73897
TNP2	30.92	7.38	22.04	0.13	0	0.69	20.1133	0.273333	-5.7587
TP53	64.62	64.22	52.39	20.01	22.35	31.81	60.41	24.7233	-1.28548
TP53INP1	72.27	26.45	10.95	10.37	1.82	19.8	36.5567	10.6633	-1.76795
TPD52L1	97.1	66.24	47.75	4.42	7.31	16.9	70.3633	9.54333	-2.86927
TPM1	98.75	78.03	73.93	53.92	26.87	31.28	83.57	37.3567	-1.15949
TPST2	46.22	36.64	33.67	8.69	4.73	20.15	38.8433	11.19	-1.78633
TRAF4	32.55	38.23	36.59	15.43	6.99	14.11	35.79	12.1767	-1.54766
TRANK1	8.77	4.1	3.17	1.13	1.11	1.92	5.34667	1.38667	-1.87329
TRAPPC5	15.2	17.89	22.35	5.7	7.26	9.93	18.48	7.63	-1.26521
TRAPPC6A	50.41	50.59	54.78	17.81	17.91	20.35	51.9267	18.69	-1.46929
TRIB1	12.57	9.43	11	3.72	0.93	6.49	11	3.71333	-1.54144
TRIM24	22.76	10.1	5.99	5.49	6.15	5.7	12.95	5.78	-1.15016
TRIM8	8.27	7.42	7.27	2.09	2.04	4.87	7.65333	3	-1.32255
TRIOBP	15.66	15.03	18.86	7.56	4.91	9.21	16.5167	7.22667	-1.1814
TRPV6	15.18	7.42	6.12	1.13	0.61	1.42	9.57333	1.05333	-3.0682
TSEN34	57.71	48.08	46.71	23.39	27.3	25.2	50.8333	25.2967	-1.00397
TSKU	12.55	4.62	8.71	0	0.26	0.15	8.62667	0.136667	-5.2045
TSPAN17	25.54	22.19	34.9	6.16	5.4	14.77	27.5433	8.77667	-1.63884
TSPAN4	11.4	10.38	8.48	4.32	2.53	6.15	10.0867	4.33333	-1.20022
TSPAN5	26.83	15.67	11.59	3.1	2.61	5.19	18.03	3.63333	-2.27984
TSPAN9	14.86	11.23	11.51	2.61	2.34	3.77	12.5333	2.90667	-2.071
TSPO	37.85	9.72	9.22	4.11	5.31	3.07	18.93	4.16333	-2.15822
TST	18.34	13.57	18.67	3.26	3.79	7.11	16.86	4.72	-1.81503
TTC39A	7.45	4.79	3.19	0.88	0.7	3.55	5.14333	1.71	-1.53449
TTPA	17.54	13.32	8.23	0.46	0.33	3.6	13.03	1.46333	-3.07017
TTR	60.27	19.14	5.54	0	0	0	28.3167	0	-8.15059
TTYH2	27.85	40.24	33.36	11.31	7.13	11.01	33.8167	9.81667	-1.77407
TTYH3	10.3	9.04	7.3	1.68	5.54	2.74	8.88	3.32	-1.39272
TUBB6	26.19	29.56	47.8	22.1	16.29	12.84	34.5167	17.0767	-1.01102
TXNIP	12.75	13.53	13.83	2.36	0.86	6.28	13.37	3.16667	-2.04386
TYRO3	204.21	132.17	117.04	14.82	9.85	60.26	151.14	28.31	-2.41237
UACA	15.74	10.95	5.76	3.02	3.15	3.38	10.8167	3.18333	-1.7333
UBALD2	85.64	50.09	74.06	25.55	10.24	29.47	69.93	21.7533	-1.68012
UBE2G2	153.98	129.92	205.8	72.42	66.33	102.66	163.233	80.47	-1.0195
UBTD1	56.32	37.31	58.5	13.75	9.84	16.82	50.71	13.47	-1.90469
UBXN2A	26.22	12.45	9.03	5.7	2.34	9.74	15.9	5.92667	-1.40864
UCHL1	34.13	46.06	34.27	5.6	5.44	12.03	38.1533	7.69	-2.29589
UCP2	60.55	12.19	10.69	7.9	7.58	11.68	27.81	9.05333	-1.60841
UNC119	37.23	27.95	30.75	10.62	9.31	13.01	31.9767	10.98	-1.53357
UNC5B	30.49	34.36	29.71	10.1	4.16	19.38	31.52	11.2133	-1.48281
USP18	46.29	47.64	38.31	15.11	6.19	16.53	44.08	12.61	-1.79743
USP31	7.44	6.9	4.23	2.21	2.63	3.68	6.19	2.84	-1.09724
VAV2	28.21	9.34	13.33	9.37	3.51	3.07	16.96	5.31667	-1.65514
VGLL4	56.12	28	21.6	19.1	16.84	16.05	35.24	17.33	-1.01973
VIL1	9.14	12.67	14.5	4.81	1.75	1.62	12.1033	2.72667	-2.1101
VIM	237.52	145.86	135.96	4.11	1.15	4.23	173.113	3.16333	-5.73006
VSIG10	11.8	6.29	7.26	1.87	0.88	4.6	8.45	2.45	-1.74543
WBP1	18.85	16.24	22.62	4.99	4.21	9.86	19.2367	6.35333	-1.58322
WDR72	15.18	5.38	2.33	3.37	2.76	3.86	7.63	3.33	-1.17226
WDR91	9.52	12.64	13.03	5.42	5.39	6.5	11.73	5.77	-1.01102
WFDC2	169.93	69.84	214.2	33.8	5.48	22.3	151.323	20.5267	-2.876
WFIKKN1	8.96	4.17	4.13	1.19	1.33	0.36	5.75333	0.96	-2.46519
WNK4	15.99	9.19	8.33	0.4	0.59	1.55	11.17	0.846667	-3.57349
WNT11	17.81	67.94	99.96	24.43	15.61	34.84	61.9033	24.96	-1.30696
WNT2B	27.72	13.82	15.33	1.54	0.86	0.58	18.9567	0.993333	-4.12349
WNT4	35.38	63.49	48.94	9.47	1.48	38.84	49.27	16.5967	-1.56407
WWTR1	20.14	24.68	11.9	9.51	5.6	6.83	18.9067	7.31333	-1.35831
XPC	21.48	16.23	13.65	3.89	3.41	4.54	17.12	3.94667	-2.08928
XXYLT1	17.47	15.08	11.71	5.75	5.77	9.21	14.7533	6.91	-1.0833
YPEL2	30.04	9.94	14.25	1.24	0	1.73	18.0767	0.99	-4.05969
YPEL3	34.46	28.17	34.47	3.2	5.52	6.62	32.3667	5.11333	-2.63868
YPEL5	37.61	45.4	18.96	13.9	9.28	19.94	33.99	14.3733	-1.23595
ZC3H7B	7.97	7.78	7.37	2.87	2.08	3.8	7.70667	2.91667	-1.37175
ZDHHC2	33.28	30.83	8.99	6.17	1.36	9.36	24.3667	5.63	-2.09421
ZFHX3	11.61	4.2	2.68	2.91	2.47	3.09	6.16333	2.82333	-1.09932
ZFP36L1	55.43	50.22	54.35	13.32	10.93	17.94	53.3333	14.0633	-1.91558
ZNF114	14.42	3.26	2.99	1.58	0.56	7.69	6.89	3.27667	-1.04969
ZNF219	7.55	7.94	10.22	1.14	0.55	2.86	8.57	1.51667	-2.42301
ZNF318	14.03	6.9	3.3	3.24	3.25	2.75	8.07667	3.08	-1.36249
ZNF358	7.61	6.98	6.33	3.33	1.98	4.1	6.97333	3.13667	-1.12788
ZNF395	19.49	11.99	11	3.76	2.24	10.43	14.16	5.47667	-1.3545
ZNF512	7.69	6.35	5.25	1.91	2.49	2.94	6.43	2.44667	-1.35847
ZNF512B	12.22	9.33	9.85	4.58	3.01	5.62	10.4667	4.40333	-1.23046
ZNF792	18.9	10.05	9.92	3.97	4.36	7.17	12.9567	5.16667	-1.30982
ZNRF1	84.62	72.07	109.91	31.89	25.35	51.18	88.8667	36.14	-1.29568
ZSWIM4	13.28	10.46	10.1	3.31	1.22	4.93	11.28	3.15333	-1.80651
ZYX	236.69	239.57	373.63	133.69	64.25	158.09	283.297	118.677	-1.25457

## Sheet: BPs
Term ID	GO BP	Gene count	PValue	Genes
GO:0051017	actin filament bundle assembly	5	0.0286013	SWAP70, FSCN1, LCP1, AIF1, CORO1B
GO:0001525	angiogenesis	18	0.000422017	COL18A1, NRP2, JUN, CLIC4, ANXA2, CAV1, THY1, SAT1, RASIP1, TGFBR1, ELK3, OVOL2, KLF5, HAND1, TGFBI, PLCD1, FGFR1, JAM3
GO:0003180	aortic valve morphogenesis	3	0.0491974	EFNA1, TBX20, GATA3
GO:0043277	apoptotic cell clearance	4	0.0182039	TYRO3, RARA, MERTK, GAS6
GO:0006527	arginine catabolic process	3	0.031064	NOS2, DDAH1, DDAH2
GO:0043534	blood vessel endothelial cell migration	3	0.0491974	SCARB1, APOA1, EMP2
GO:0007420	brain development	9	0.053943	DMBX1, CITED1, COL4A1, SLC23A1, ROGDI, CTNS, PLXNB2, SMARCA1, TGFBR2
GO:0048754	branching morphogenesis of an epithelial tube	5	0.0426498	MMP14, CLIC4, SLIT2, BMP7, RASIP1
GO:0003215	cardiac right ventricle morphogenesis	4	0.02579	JAG1, TBX20, GATA3, SOX4
GO:0060536	cartilage morphogenesis	3	0.0491974	HAND1, SNAI2, MSX1
GO:0016477	cell migration	15	0.0028479	RHBDF1, TGFB1, SRC, SH3KBP1, LOC101114586, VAV2, EFNA1, FUT8, MMP14, BAMBI, PTK7, FSCN1, CD248, ELMO3, LCP1
GO:0071277	cellular response to calcium ion	7	0.013898	ITPKB, JUN, CLIC4, PPIF, FOSB, FOS, JUNB
GO:0071456	cellular response to hypoxia	8	0.0254969	FABP1, LMNA, GATA6, PMAIP1, HYOU1, PTGS2, TP53, AQP1
GO:0006707	cholesterol catabolic process	3	0.0491974	SCARB1, AKR1D1, APOE
GO:0000052	citrulline metabolic process	3	0.016351	DDAH1, DDAH2, ASS1
GO:0007182	common-partner SMAD protein phosphorylation	3	0.0491974	SMAD2, BMP4, TGFB1
GO:0048701	embryonic cranial skeleton morphogenesis	7	0.0115306	SMAD2, BMP4, MMP14, DLX2, FGFR2, TGFBR1, TGFBR2
GO:0043542	endothelial cell migration	6	0.00533278	DPP4, S100A2, ADGRA2, GIPC1, TGFBR1, LOXL2
GO:0030855	epithelial cell differentiation	9	0.0184674	VIL1, GSTK1, LGALS3, ELF3, TST, CASP6, ANXA4, BMP7, CTSB
GO:0072015	glomerular visceral epithelial cell development	3	0.0491974	BMP4, MYO1E, JAG1
GO:0006749	glutathione metabolic process	7	0.000513909	GGT5, GSTK1, ALDH5A1, ETHE1, IDH1, MGST1, CTNS
GO:0007229	integrin-mediated signaling pathway	10	0.0391876	COL3A1, FUT8, ITGA3, SRC, ZYX, APOA1, PTK2B, CDH17, LAT, BCAR1
GO:0042771	intrinsic apoptotic signaling pathway in response to DNA damage by p53 class mediator	6	0.0428788	CDKN1A, DDIT4, SHISA5, PMAIP1, NUPR1, TP53
GO:0002088	lens development in camera-type eye	6	0.0117419	GJA1, CTNS, GATA3, CRYAB, TGFBR1, TGFBR2
GO:0015909	long-chain fatty acid transport	3	0.031064	SLC27A1, PLIN2, APOE
GO:0000165	MAPK cascade	8	0.0123738	ITPKB, EFNA1, PLVAP, TGFB1, DOK4, CAV1, NRG1, MAP2K6
GO:0048762	mesenchymal cell differentiation	4	0.00163803	WWTR1, BMP7, TGFBR1, FGFR1
GO:0001707	mesoderm formation	6	0.0313727	CRB2, SMAD2, POFUT2, TXNRD1, HAND1, BMP7
GO:0008152	metabolic process	14	0.0411718	ARSA, ACAA2, LPGAT1, LOC101108092, LOC101107401, ACSL5, ACSL4, FAHD2A, AGPAT3, ACSF2, AGPAT4, ARSI, MAN1A1, LOC101116273
GO:0043066	negative regulation of apoptotic process	27	0.00832762	BCL2A1, AMIGO2, HPN, FHL2, GATA6, MTDH, AQP1, SOCS3, WNT11, PTK2B, MSX1, IER3, PLK3, PRNP, HSPA5, MGMT, PLK2, CKMT1A, ASNS, SMAD6, TBX3, DDB1, IL2RB, CAT, ID1, RARA, TP53
GO:0030308	negative regulation of cell growth	14	0.00234917	CDKN1A, TGFB1, SERPINE2, GJA1, WNT11, HYAL1, FRZB, HNF4A, ENPP1, SH3BP4, MSX1, SLIT2, FBP1, TP53
GO:0008285	negative regulation of cell proliferation	22	0.0515482	BTG2, JUN, CDKN1A, BTG1, TGFB1, SERPINE2, F2R, P3H2, FOXO4, P3H3, SMAD6, ING4, SLC9A3R1, FRZB, HNF4A, TP53INP1, TRIM24, PTK2B, SH3BP4, MSX1, LZTS2, SOX4
GO:0001960	negative regulation of cytokine-mediated signaling pathway	3	0.0491974	ECM1, CAV1, PALM3
GO:0045599	negative regulation of fat cell differentiation	6	0.0494653	WWTR1, JAG1, TGFB1, SORT1, ENPP1, GATA3
GO:0050728	negative regulation of inflammatory response	9	0.0405926	SOCS3, NT5E, TYRO3, APOA1, GATA3, APOE, TNFRSF1B, TNFRSF1A, CD276
GO:0043407	negative regulation of MAP kinase activity	7	0.0165843	BMP4, UCHL1, MAPK7, SMPD1, PTPN6, APOE, BMP7
GO:0060686	negative regulation of prostatic bud formation	3	0.031064	BMP4, SULF1, BMP7
GO:0031953	negative regulation of protein autophosphorylation	4	0.0120492	ERRFI1, JUN, MVP, ENPP1
GO:0071672	negative regulation of smooth muscle cell chemotaxis	3	0.016351	SLIT2, AIF1, CORO1B
GO:2000647	negative regulation of stem cell proliferation	3	0.0491974	SNAI2, FBLN1, OVOL2
GO:0045892	negative regulation of transcription, DNA-templated	22	0.038594	SMAD2, TGFB1, CITED1, MAGED1, PDGFB, NRG1, BMP7, ELK3, LOXL2, OVOL2, ING4, RPS6KA5, WNT11, ELF3, TFDP2, BHLHE40, PDCD4, TRIM24, GAS6, TP53, LGR4, WNT4
GO:0010903	negative regulation of very-low-density lipoprotein particle remodeling	3	0.016351	APOA2, APOA1, APOC3
GO:0042135	neurotransmitter catabolic process	3	0.016351	ALDH5A1, MAOA, NAALAD2
GO:0001649	osteoblast differentiation	13	0.0126128	WWTR1, TNC, FHL2, DDX21, BMP4, COL1A1, MRC2, GJA1, WNT11, CAT, SNAI2, JUNB, LGR4
GO:0003148	outflow tract septum morphogenesis	4	0.0452247	TBX20, RARA, GATA6, PARVA
GO:0006656	phosphatidylcholine biosynthetic process	4	0.0120492	SLC27A1, PCYT1A, APOA2, APOA1
GO:0010508	positive regulation of autophagy	6	0.0264353	TRIM8, TMEM59, PLK2, TP53INP1, SH3BP4, MTDH
GO:0030501	positive regulation of bone mineralization	7	0.0115306	BMP4, TGFB1, FAM20C, BMPR1B, BMP7, WNT4, CD276
GO:0071158	positive regulation of cell cycle arrest	5	0.0426498	MED25, TGFB1, GATA6, FOXO4, TP53
GO:0030335	positive regulation of cell migration	14	0.0135581	SUN2, GRB7, COL18A1, TGFB1, HSPA5, F2R, SYNE2, TGFBR1, COL1A1, SDCBP, MMP14, WNT11, NUMB, SNAI2
GO:0010873	positive regulation of cholesterol esterification	3	0.0491974	APOA2, APOA1, APOE
GO:0032967	positive regulation of collagen biosynthetic process	5	0.00179129	BMP4, TGFB1, F2R, SERPINF2, WNT4
GO:0001938	positive regulation of endothelial cell proliferation	8	0.028955	BMP4, POLD4, ECM1, JUN, CAV2, KDR, PDGFB, TGFBR1
GO:0010634	positive regulation of epithelial cell migration	6	0.018119	VIL1, JUN, HYAL1, SRC, ENPP2, TGFBR2
GO:0035066	positive regulation of histone acetylation	4	0.0348063	RPS6KA4, RPS6KA5, TGFB1, SNAI2
GO:0046330	positive regulation of JNK cascade	8	0.0327165	TRAF4, TAOK1, FGF19, SERPINF2, PTK2B, TPD52L1, TLR3, GADD45G
GO:2000394	positive regulation of lamellipodium morphogenesis	4	0.0120492	VIL1, SRC, ENPP2, CORO1B
GO:0043406	positive regulation of MAP kinase activity	6	0.0313727	TGFB1, MAGED1, ERBB2, PDGFB, TPD52L1, FGFR1
GO:0045669	positive regulation of osteoblast differentiation	11	0.000618858	BMP4, GJA1, JAG1, FAM20C, GDPD2, IL6ST, BMPR1B, BMP7, WNT4, CTHRC1, CD276
GO:0050731	positive regulation of peptidyl-tyrosine phosphorylation	11	0.00437219	EFNA1, TGFB1, CD81, SRC, ENPP2, PTK2B, NRG1, ARHGEF2, CD24, EFNA5, CD44
GO:0043552	positive regulation of phosphatidylinositol 3-kinase activity	7	0.0028669	PDGFRB, TGFB1, PDGFB, PTK2B, TEK, FGFR3, VAV2
GO:0014068	positive regulation of phosphatidylinositol 3-kinase signaling	10	0.00587013	UNC5B, CAT, F2R, KDR, PDGFB, PTPN6, NRG1, PLXNB1, TEK, DCN
GO:0051897	positive regulation of protein kinase B signaling	10	0.0171022	C1QTNF1, TGFB1, SRC, IGF2, NRG1, GATA3, TEK, GAS6, TGFBR1, MTDH
GO:0050714	positive regulation of protein secretion	6	0.00921571	FGB, FGA, SEC24A, TGFB1, FGG, ADAM9
GO:2000379	positive regulation of reactive oxygen species metabolic process	5	0.03522	CDKN1A, PDGFB, TSPO, TP53, TGFBR2
GO:0048661	positive regulation of smooth muscle cell proliferation	5	0.0508919	BMP4, PDGFRB, SERPINF2, PDGFB, AIF1
GO:0042448	progesterone metabolic process	3	0.031064	DHRS9, AFP, CYP17A1
GO:0046777	protein autophosphorylation	15	0.049105	PDGFRB, SMG1, DAPK1, SRC, FES, STK26, ERBB2, KDR, TYRO3, TRIM24, TEK, FGFR3, EPHB4, FGFR2, FGFR1
GO:0007265	Ras protein signal transduction	7	0.0267332	SDCBP, DOK1, JUN, CDKN1A, RFXANK, TP53, LAT
GO:0008217	regulation of blood pressure	6	0.0428788	ACTA2, RAMP2, COL1A2, LRP5, AGTRAP, PTGS2
GO:0032489	regulation of Cdc42 protein signal transduction	3	0.031064	APOA1, APOC3, APOE
GO:0042127	regulation of cell proliferation	11	0.0213727	CNN2, EGLN3, JAG1, NOS2, ERBB3, FES, PTGS2, SAT1, PLCD1, S100A11, PF4
GO:0007088	regulation of mitotic nuclear division	4	0.0348063	CAV2, CCDC8, PDXP, OBSL1
GO:0017015	regulation of transforming growth factor beta receptor signaling pathway	4	0.0452247	SMAD2, TGFB1, ITGA3, NREP
GO:0070723	response to cholesterol	4	0.00729355	SMAD2, TGFB1, TGFBR1, TGFBR2
GO:0043627	response to estrogen	5	0.0426498	SLC34A2, CITED1, CAV1, GATA6, GATA3
GO:0006979	response to oxidative stress	13	0.000695588	APP, NQO1, PRNP, IDH1, GPX8, GPX7, DHCR24, PTGS2, CAT, PXDN, TXNIP, APOE, GCLM
GO:0032940	secretion by cell	4	0.0120492	SERPINE2, TYRO3, MERTK, PCSK6
GO:0060395	SMAD protein signal transduction	9	0.00215272	SMAD2, BMP4, JUN, CITED1, HNF4A, FOS, VIM, AFP, BMP7
GO:0060707	trophoblast giant cell differentiation	4	0.0469956	SOCS3, GJB5, HAND1, PLG
GO:0007596	blood coagulation	8	0.00737092	FGB, FGA, SERPINE2, SERPINC1, HNF4A, PLG, GAS6, F5
GO:0072378	blood coagulation, fibrin clot formation	3	0.016351	FGB, FGG, FBLN1
GO:0007160	cell-matrix adhesion	11	0.00666789	FGB, FGA, COL3A1, BCAM, FGG, ZYX, ADAM9, EMP2, FREM1, NID2, JAM3
GO:0071230	cellular response to amino acid stimulus	8	0.0168376	COL1A1, COL3A1, COL1A2, COL4A1, MMP2, COL5A2, COL4A6, SH3BP4
GO:0033344	cholesterol efflux	8	0.000314201	SCARB1, APOM, NPC2, APOA2, APOA1, APOC3, APOE, APOB
GO:0042632	cholesterol homeostasis	13	0.000145306	SCARB1, DGAT2, EPHX2, CAV1, MTTP, APOA2, LRP5, APOA1, APOC3, NPC2, APOE, APOB, CD24
GO:0032964	collagen biosynthetic process	4	0.00386397	COL1A1, COL5A1, SERPINH1, TRAM2
GO:0030574	collagen catabolic process	4	0.0348063	MRC2, MMP14, MMP2, CTSB
GO:0030199	collagen fibril organization	14	1.83374e-08	ANXA2, LUM, SERPINF2, TGFBR1, LOXL2, COL1A1, COL3A1, ADAMTS2, COL1A2, COL5A1, P4HA1, LOX, COL5A2, SERPINH1
GO:0035116	embryonic hindlimb morphogenesis	5	0.04978	BMP4, GPC3, MSX1, PITX2, TBX3
GO:0030198	extracellular matrix organization	13	0.00317595	ERO1A, COL18A1, FBLN1, HSD17B12, SERPINB5, NFKB2, EGFLAM, ELF3, CRISPLD2, PXDN, COL4A6, TGFBI, RECK
GO:0060325	face morphogenesis	7	0.0115306	COL1A1, TGFB1, CRISPLD1, RRAS, CRISPLD2, MMP2, MSX1
GO:0042730	fibrinolysis	5	0.00303176	FGB, FGA, ANXA2, FGG, PLG
GO:0034380	high-density lipoprotein particle assembly	4	0.00729355	APOM, APOA2, APOA1, APOE
GO:0034384	high-density lipoprotein particle clearance	4	0.00163803	SCARB1, APOM, APOA2, APOE
GO:0034375	high-density lipoprotein particle remodeling	7	0.000115658	SCARB1, APOM, APOA2, APOA1, APOC3, APOE, PLTP
GO:0042158	lipoprotein biosynthetic process	3	0.0491974	APOA1, APOE, APOB
GO:0016525	negative regulation of angiogenesis	8	0.028955	SEMA4A, SPARC, ECSCR, FOXO4, TEK, SULF1, DCN, PF4
GO:0030502	negative regulation of bone mineralization	4	0.0452247	SRGN, ECM1, AHSG, PTK2B
GO:2000352	negative regulation of endothelial cell apoptotic process	8	0.000452005	FGB, FGA, RAMP2, MAPK7, FGG, KDR, GATA3, GAS6
GO:0001937	negative regulation of endothelial cell proliferation	6	0.0147002	SPARC, CAV2, CAV1, APOE, SULF1, TGFBR1
GO:1902042	negative regulation of extrinsic apoptotic signaling pathway via death domain receptors	5	0.03522	FGB, FGA, DAPK1, FGG, CFLAR
GO:0019800	peptide cross-linking via chondroitin 4-sulfate glycosaminoglycan	3	0.0491974	EGFLAM, BGN, DCN
GO:0033700	phospholipid efflux	4	0.02579	APOA2, APOA1, APOC3, APOE
GO:0031639	plasminogen activation	5	0.00303176	FGB, FGA, FGG, PLAT, DHCR24
GO:0045766	positive regulation of angiogenesis	14	0.0020584	CCBE1, ECM1, RAMP2, BTG1, GATA6, HSPB1, MTDH, TGFBR2, AQP1, RRAS, HYAL1, KDR, PTK2B, TEK
GO:0030513	positive regulation of BMP signaling pathway	6	0.0494653	CRB2, SMAD2, BMP4, GPC3, MSX1, SULF1
GO:0090263	positive regulation of canonical Wnt signaling pathway	9	0.0492174	COL1A1, WNT2B, SRC, BAMBI, CAV1, RSPO3, LGR4, SOX4, WNT4
GO:0010595	positive regulation of endothelial cell migration	8	0.00154423	BMP4, CCBE1, SPARC, ADGRA2, PTK2B, GATA3, TEK, BCAR1
GO:0010718	positive regulation of epithelial to mesenchymal transition	8	0.000634048	CRB2, SMAD2, COL1A1, WWTR1, SDCBP, TGFB1, BAMBI, TGFBR2
GO:0070374	positive regulation of ERK1 and ERK2 cascade	17	0.00242953	FGB, PDGFRB, FGA, JUN, SRC, SERPINF2, FGG, F2R, PDGFB, BMP4, FGF19, KDR, PTK2B, TEK, GAS6, FGFR3, CD44
GO:0010628	positive regulation of gene expression	16	0.0450111	RAMP2, TGFB1, EPHX2, CAV1, TNC, TGFBR1, ACTA2, CNN2, GJA1, C1QTNF1, ERBB3, NFIL3, LAMP3, VIM, APOB, GAS6
GO:0034116	positive regulation of heterotypic cell-cell adhesion	5	0.00179129	FGB, FGA, FGG, BMP7, CD44
GO:0045907	positive regulation of vasoconstriction	5	0.000952702	FGB, FGA, CAV1, FGG, F2R
GO:0070208	protein heterotrimerization	4	0.02579	COL1A1, C1QTNF1, COL1A2, COL6A2
GO:0045765	regulation of angiogenesis	6	0.00390687	EFNA1, MAPK7, ADGRA2, ID1, ENPP2, EMP2
GO:0008360	regulation of cell shape	13	0.00665402	SEMA4A, SH3KBP1, HPN, VIL1, SLC9A3R1, BAMBI, FES, EPB41L3, KDR, PTK2B, PLXNB2, PLEKHO1, PLXNB1
GO:0010468	regulation of gene expression	9	0.0366839	POFUT2, FUT8, SORT1, APOE, ATP1B1, TSKU, TGFBR1, TGFBR2, VAV2
GO:0051592	response to calcium ion	6	0.018119	FGB, FGA, CAV1, FGG, ADAM9, SLC25A12
GO:0001666	response to hypoxia	11	0.0110656	DPP4, EGLN3, NOS2, CAV1, MMP2, UCP2, DDIT4, PLAT, PLOD1, CRYAB, LOXL2
GO:0043691	reverse cholesterol transport	5	0.0070239	SCARB1, APOM, APOA2, APOA1, APOE
GO:0043588	skin development	6	0.0428788	COL3A1, ADAMTS2, COL5A1, ITGA3, COL5A2, DHCR24
GO:0002040	sprouting angiogenesis	7	0.0015651	RAMP2, ADGRA2, RSPO3, PTK2B, PARVA, TEK, LOXL2
GO:0007179	transforming growth factor beta receptor signaling pathway	15	5.94912e-06	SMAD2, JUN, TGFB1, CITED1, SRC, PDGFB, FOS, SMAD6, TGFBR1, TGFBR2, FUT8, COL3A1, COL1A2, ZYX, ADAM9
GO:0001657	ureteric bud development	8	0.00200641	SMAD2, ARG2, TGFB1, RARA, SLIT2, SMAD6, BMP7, FGFR1
GO:0001570	vasculogenesis	9	0.00564331	MYO1E, RAMP2, CITED1, CAV1, PITX2, JUNB, RASIP1, ZFP36L1, TGFBR2

## Sheet: KEGG pathways
KEGG ID	KEGG Term	Term PValue	% Associated Genes	Nr. Genes	Genes Cluster #1	Genes Cluster #2
KEGG:04922	Glucagon signaling pathway	0.0410551	11.4286	12	[AKT3, CALML4, CRTC2, FBP1, G6PC3, GCGR, LOC101105840, PCK2, PHKG2]	[LDHA, PDHA1, PGAM1]
KEGG:00561	Glycerolipid metabolism	0.0367235	13.4328	9	[AGPAT4, ALDH9A1, DGAT2, MBOAT1, PLPP1, TKFC]	[AGPAT3, GPAM, LPIN3]
KEGG:00564	Glycerophospholipid metabolism	0.00311508	14.5631	15	[AGPAT4, MBOAT1, PLA2G12B, PLD3, PLPP1]	[AGPAT3, CDS1, CDS2, GPAM, GPD1L, LPCAT3, LPGAT1, LPIN3, PCYT1A, PTDSS1]
KEGG:00260	Glycine, serine and threonine metabolism	0.00237253	19.1489	9	[ALAS1, GATM, GCAT, GNMT, MAOA, PSAT1, PSPH, SHMT1]	[PGAM1]
KEGG:00010	Glycolysis / Gluconeogenesis	2.00379e-05	21.7391	15	[ACSS1, ACSS2, ALDH9A1, ALDOB, ENO3, FBP1, G6PC3, GALM, PCK2, PGM2]	[DLAT, HKDC1, LDHA, PDHA1, PGAM1]
KEGG:00533	Glycosaminoglycan biosynthesis	0.0542972	21.4286	3	[B3GNT7, B4GALT4, FUT8]	[]
KEGG:05225	Hepatocellular carcinoma	0.00858622	11.3514	21	[AKT3, CDKN1A, IGF2, LOC101107401, LOC101108092, LOC101116273, LRP5, NQO1, RPS6KB2, SMAD2, TCF7L2, TGFB1, TGFBR1, TGFBR2, TP53, WNT11, WNT2B, WNT4]	[GADD45G, MGST1, TXNRD1]
KEGG:04142	Lysosome	0.000417686	14.9254	20	[AP1G2, ARSA, CLTB, CTSB, CTSF, CTSL, CTSV, DNASE2, FUCA2, HYAL1, IDUA, IGF2R, MAN2B1, NAGA, NPC2, PPT1, SMPD1, SORT1, TCIRG1]	[CTNS]
KEGG:04380	Osteoclast differentiation	0.0259129	11.6279	15	[AKT3, FHL2, FOS, FOSB, JUN, JUNB, MAP2K6, NFATC1, NFKB2, SIRPA, SOCS3, TGFB1, TGFBR1, TGFBR2, TNFRSF1A]	[]
KEGG:05212	Pancreatic cancer	0.0155509	14.1026	11	[AKT3, CDKN1A, ERBB2, RAC3, RPS6KB2, SMAD2, TGFB1, TGFBR1, TGFBR2, TP53]	[GADD45G]
KEGG:00030	Pentose phosphate pathway	0.0380432	16.6667	5	[ALDOB, FBP1, PGM2, RBKS, RGN]	[]
KEGG:04146	Peroxisome	5.17427e-05	19.2771	16	[ABCD4, ACSL5, AMACR, EPHX2, GSTK1, IDH1, IDH2, NUDT7]	[ABCD3, ACOX1, ACSL3, ACSL4, CAT, NOS2, PEX11A, PRDX5]
KEGG:00640	Propanoate metabolism	0.0239222	16.6667	6	[ACADS, ACSS1, ACSS2, BCKDHA]	[ACOX1, LDHA]
KEGG:04141	Protein processing in endoplasmic reticulum	0.0395949	10.2857	18	[CRYAB, FBXO2, HSPA2, LOC101111026, MAN1A1, UBE2G2, UBXN2A]	[ATF6, ERO1A, HSPA5, HYOU1, LMAN1, PREB, SEC23B, SEC24A, SEC24D, SEC63, UGGT1]
KEGG:00620	Pyruvate metabolism	0.0123803	16	8	[ACSS1, ACSS2, ALDH9A1, PCK2]	[DLAT, LDHA, ME2, PDHA1]
KEGG:04015	Rap1 signaling pathway	8.71409e-05	13.5514	29	[AKT3, BCAR1, CALML4, EFNA1, EFNA5, EPHA2, F2R, FGF19, FGFR1, FGFR2, FGFR3, FYB1, GNAI2, ID1, KDR, LAT, LOC101105840, MAGI1, MAP2K6, P2RY1, PDGFRB, PGF, RAC3, RRAS, SRC, TEK, VAV2]	[LPAR3, PDGFB]
KEGG:04550	Signaling pathways regulating pluripotency of stem cells	0.0146167	11.6438	17	[AKT3, BMP4, BMPR1B, DUSP9, FGFR1, FGFR2, FGFR3, HAND1, ID1, IL6ST, PCGF2, SMAD2, TBX3, WNT11, WNT2B, WNT4, ZFHX3]	[]
KEGG:05222	Small cell lung cancer	0.0114267	13	13	[AKT3, CDKN1A, COL4A1, COL4A5, COL4A6, ITGA3, LAMA4, LOC101115805, TP53, TRAF4]	[GADD45G, NOS2, PTGS2]
KEGG:00500	Starch and sucrose metabolism	0.0137677	18.75	6	[ENPP1, ENPP3, G6PC3, GYG2, PGM2]	[HKDC1]
KEGG:00920	Sulfur metabolism	0.0215964	30	3	[ETHE1, PAPSS2, TST]	[]
KEGG:04659	Th17 cell differentiation	0.0187686	12.069	14	[FOS, GATA3, IL27RA, IL2RB, IL6ST, JUN, LAT, NFATC1, NFKBIE, RARA, SMAD2, TGFB1, TGFBR1, TGFBR2]	[]
KEGG:04668	TNF signaling pathway	0.0162202	11.811	15	[AKT3, CFLAR, FOS, ICAM1, JAG1, JUN, JUNB, MAP2K6, MMP14, RPS6KA4, RPS6KA5, SOCS3, TNFRSF1A, TNFRSF1B]	[PTGS2]
KEGG:00130	Ubiquinone and other terpenoid-quinone biosynthesis	0.0283264	27.2727	3	[GGCX, HPD, NQO1]	[]
KEGG:04920	Adipocytokine signaling pathway	0.00191925	16.4384	12	[ACSL5, AKT3, G6PC3, NFKBIE, PCK2, SOCS3, TNFRSF1A, TNFRSF1B]	[ACSL3, ACSL4, ADIPOR2, LOC101115115]
KEGG:00250	Alanine, aspartate and glutamate metabolism	0.00308593	20	8	[ADSSL1, ALDH5A1, ASL, ASNS, ASS1, RIMKLB]	[GFPT1, PPAT]
KEGG:04371	Apelin signaling pathway	0.0186544	11.7647	16	[ACTA2, AKT3, CALML4, EGR1, GNAI2, HDAC5, JAG1, LOC101105840, MYL4, PLAT, RPS6KB2, RRAS, SMAD2, TGFBR1]	[LOC101115838, NOS2]
KEGG:00220	Arginine biosynthesis	0.0400755	19.0476	4	[ASL, ASS1]	[ARG2, NOS2]
KEGG:04360	Axon guidance	0.001926	12.3656	23	[BMP7, BMPR1B, BOC, EFNA1, EFNA5, EFNB1, EPHA2, EPHB4, EPHB6, FES, GNAI2, PAK6, PLXNA1, PLXNA2, PLXNB1, PLXNB2, RAC3, RRAS, SEMA4A, SLIT2, SRC, UNC5B, WNT4]	[]
KEGG:04662	B cell receptor signaling pathway	0.0533406	12	9	[AKT3, CD81, FOS, JUN, NFATC1, NFKBIE, PTPN6, RAC3, VAV2]	[]
KEGG:01040	Biosynthesis of unsaturated fatty acids	0.00468566	20.5882	7	[HACD4]	[ACOX1, ELOVL5, FADS1, FADS2, HSD17B12, SCD]
KEGG:05219	Bladder cancer	0.00362653	19.5122	8	[CDKN1A, DAPK1, ERBB2, FGFR3, MMP2, RPS6KA5, SRC, TP53]	[]
KEGG:05224	Breast cancer	0.0280402	10.9677	17	[AKT3, CDKN1A, ERBB2, FGF19, FGFR1, FOS, JAG1, JUN, LRP5, NFKB2, RPS6KB2, TCF7L2, TP53, WNT11, WNT2B, WNT4]	[GADD45G]
KEGG:05230	Central carbon metabolism in cancer	0.000116981	19.7183	14	[AKT3, ERBB2, FGFR1, FGFR2, FGFR3, IDH1, IDH2, PDGFRB, SLC1A5, TP53]	[HKDC1, LDHA, PDHA1, PGAM1]
KEGG:05210	Colorectal cancer	0.00179742	15.2174	14	[AKT3, CDKN1A, FOS, JUN, PMAIP1, RAC3, RPS6KB2, SMAD2, TCF7L2, TGFB1, TGFBR1, TGFBR2, TP53]	[GADD45G]
KEGG:04060	Cytokine-cytokine receptor interaction	0.0343338	3.63128	13	[BMP4, BMP7, BMPR1B, IL27RA, IL2RB, IL6ST, PF4, TGFB1, TGFBR1, TGFBR2, TNFRSF1A, TNFRSF1B, TNFSF12]	[]
KEGG:04012	ErbB signaling pathway	0.0202861	13.0952	11	[AKT3, CBLB, CDKN1A, ERBB2, ERBB3, JUN, NRG1, NRG2, PAK6, RPS6KB2, SRC]	[]
KEGG:00071	Fatty acid degradation	0.0365239	14	7	[ACAA2, ACADS, ACSL5, ALDH9A1]	[ACOX1, ACSL3, ACSL4]
KEGG:00062	Fatty acid elongation	0.0543356	15.1515	5	[ACAA2, HACD4, PPT1]	[ELOVL5, HSD17B12]
KEGG:00051	Fructose and mannose metabolism	0.0159537	18.1818	6	[ALDOB, ENOSF1, FBP1, PFKFB4, TKFC]	[HKDC1]
KEGG:05226	Gastric cancer	0.00692884	12.1019	19	[ABCB1, AKT3, CDH17, CDKN1A, ERBB2, FGF19, FGFR2, LRP5, RPS6KB2, SMAD2, TCF7L2, TGFB1, TGFBR1, TGFBR2, TP53, WNT11, WNT2B, WNT4]	[GADD45G]
KEGG:04520	Adherens junction	0.0243095	13.6986	10	[ERBB2, FGFR1, NECTIN3, PTPN6, RAC3, SNAI2, SRC, TCF7L2, TGFBR1, TGFBR2]	[]
KEGG:00480	Glutathione metabolism	0.000175434	20	13	[ANPEP, GGT5, GPX7, GPX8, GSTK1, IDH1, IDH2, LOC101107401, LOC101108092, LOC101116273, SMS]	[GCLM, MGST1]
KEGG:04066	HIF-1 signaling pathway	0.0167905	12.3894	14	[AKT3, ALDOB, CDKN1A, EGLN3, ENO3, ERBB2, RPS6KB2, TEK, TF, TIMP1]	[HKDC1, LDHA, NOS2, PDHA1, TF]
KEGG:04390	Hippo signaling pathway	0.000782981	13.6646	22	[AFP, BMP4, BMP7, BMPR1B, CRB2, ID1, MOB1B, NKD1, SMAD2, SMAD7, SNAI2, TCF7L2, TEAD2, TGFB1, TGFBR1, TGFBR2, WNT11, WNT2B, WNT4, WWTR1]	[CCND2, TEAD1]
KEGG:04010	MAPK signaling pathway	1.60683e-07	14.6667	44	[AKT3, CACNB3, CDC25B, DUSP1, DUSP5, DUSP6, DUSP9, EFNA1, EFNA5, EPHA2, ERBB2, ERBB3, FGF19, FGFR1, FGFR2, FGFR3, FOS, HSPA2, HSPB1, IGF2, JUN, KDR, MAP2K6, MAPK7, MAPK8IP2, NFATC1, NFKB2, PDGFRB, PGF, RAC3, RPS6KA4, RPS6KA5, RRAS, STMN1, TEK, TGFB1, TGFBR1, TGFBR2, TNFRSF1A, TP53]	[GADD45G, LOC101115838, PDGFB, TAOK1]
KEGG:05206	MicroRNAs in cancer	9.31778e-05	13.4884	29	[ABCB1, CCNG1, CD44, CDC25B, CDKN1A, EFNA1, EFNA5, ERBB2, ERBB3, FGFR3, FSCN1, HDAC5, MAPK7, PDCD4, PDGFRB, RECK, RPS6KA5, SERPINB5, SOX4, STMN1, TIMP3, TNC, TP53, TPM1, VIM]	[CCND2, DDIT4, PDGFB, PTGS2]
KEGG:04978	Mineral absorption	0.00202978	17.1875	11	[ATP1B1, ATP2B1, CLCN2, LOC101117015, LOC101117184, S100G, STEAP1, TF, TRPV6]	[ATP1B3, SLC34A2, TF]
KEGG:00760	Nicotinate and nicotinamide metabolism	0.011703	17.5	7	[ENPP1, ENPP3, NADK2, NMRK2, NT5C, NT5E]	[NAMPT]
KEGG:05200	Pathways in cancer	1.99263e-06	11.5732	64	[AKT3, BMP4, CALML4, CDKN1A, COL4A1, COL4A5, COL4A6, DAPK1, EGLN3, EPAS1, ERBB2, F2R, FGF19, FGFR1, FGFR2, FGFR3, FOS, GNAI2, IGF2, IL2RB, IL6ST, ITGA3, JAG1, JUN, KNG1, LAMA4, LOC101105840, LOC101107401, LOC101108092, LOC101115805, LOC101116273, LPAR6, LRP5, MMP2, NFKB2, NQO1, PDGFRB, PGF, PMAIP1, RAC3, RARA, RPS6KA5, RPS6KB2, SMAD2, TCF7L2, TGFB1, TGFBR1, TGFBR2, TP53, TRAF4, WNT11, WNT2B, WNT4]	[CCND2, EML4, GADD45G, LOC101115838, LPAR3, MGST1, NCOA4, NOS2, PDGFB, PTGS2, TXNRD1]
KEGG:04151	PI3K-Akt signaling pathway	0.000585103	10.7969	42	[AKT3, CDKN1A, COL1A1, COL1A2, COL4A1, COL4A5, COL4A6, COL6A2, COL6A3, CRTC2, EFNA1, EFNA5, EPHA2, ERBB2, ERBB3, F2R, FGF19, FGFR1, FGFR2, FGFR3, G6PC3, IGF2, IL2RB, ITGA3, ITGB5, KDR, LAMA4, LOC101115805, LPAR6, MAGI1, PCK2, PDGFRB, PGF, RPS6KB2, TEK, TNC, TP53]	[CCND2, DDIT4, LOC101115838, LPAR3, PDGFB]
KEGG:03320	PPAR signaling pathway	0.000248063	17.6471	15	[ACSL5, APOA2, APOC3, FABP1, FABP5, PCK2, PLTP, SLC27A1]	[ACOX1, ACSL3, ACSL4, FADS2, LOC101115115, PLIN2, SCD]
KEGG:04974	Protein digestion and absorption	4.5213e-09	20.8333	30	[ATP1B1, COL12A1, COL18A1, COL1A1, COL1A2, COL23A1, COL3A1, COL4A1, COL4A5, COL4A6, COL5A1, COL5A2, COL6A2, COL6A3, DPP4, KCNK5, LOC101104869, LOC101105611, LOC101115805, LOC101122824, LOC101123081, LOC101123421, MME, SLC15A1, SLC1A5, SLC36A2, SLC38A2, SLC7A7]	[ATP1B3, LOC443348]
KEGG:05205	Proteoglycans in cancer	1.06648e-07	16.3636	36	[AKT3, CAV1, CAV2, CD44, CDKN1A, COL1A1, COL1A2, CTSL, CTSV, DCN, ERBB2, ERBB3, FGFR1, GPC1, GPC3, HSPG2, IGF2, ITGB5, KDR, LUM, MMP2, PDCD4, PLAUR, PTPN6, RPS6KB2, RRAS, SDC2, SMAD2, SRC, TGFB1, TIMP3, TP53, VAV2, WNT11, WNT2B, WNT4]	[]
KEGG:00240	Pyrimidine metabolism	0.0235586	14.2857	8	[CTPS2, ENPP1, ENPP3, ENTPD1, NME4, NT5C, NT5E, TK1]	[]
KEGG:04014	Ras signaling pathway	0.0206678	10.1266	24	[AKT3, CALML4, EFNA1, EFNA5, EPHA2, FGF19, FGFR1, FGFR2, FGFR3, FOXO4, IGF2, KDR, LAT, LOC101105840, PAK6, PDGFRB, PGF, PLA2G12B, RAC3, RGL1, RRAS, TEK]	[LOC101115838, PDGFB]
KEGG:04926	Relaxin signaling pathway	0.000417686	14.9254	20	[ACTA2, AKT3, COL1A1, COL1A2, COL3A1, COL4A1, COL4A5, COL4A6, FOS, GNAI2, JUN, LOC101115805, MMP2, SMAD2, SRC, TGFB1, TGFBR1, TGFBR2]	[LOC101115838, NOS2]
KEGG:04350	TGF-beta signaling pathway	0.00199648	15.0538	14	[BAMBI, BMP4, BMP7, BMPR1B, DCN, ID1, PITX2, RPS6KB2, SMAD2, SMAD6, SMAD7, TGFB1, TGFBR1, TGFBR2]	[]
KEGG:04933	AGE-RAGE signaling pathway in diabetic complications	0.000149084	16.5138	18	[AKT3, COL1A1, COL1A2, COL3A1, COL4A1, COL4A5, COL4A6, EGR1, ICAM1, JUN, LOC101115805, MMP2, NFATC1, PLCD1, SMAD2, TGFB1, TGFBR1, TGFBR2]	[]
KEGG:05146	Amoebiasis	0.0180408	12.1739	14	[COL1A1, COL1A2, COL3A1, COL4A1, COL4A5, COL4A6, HSPB1, LAMA4, LOC101109343, LOC101115805, RAB7B, TGFB1]	[ARG2, NOS2]
KEGG:00330	Arginine and proline metabolism	2.25118e-05	24.0741	13	[ALDH9A1, CKMT1A, CNDP1, GATM, MAOA, P4HA1, PYCR1, SAT1, SMOX, SMS]	[ARG2, NOS2, OAT]
KEGG:04979	Cholesterol metabolism	5.92291e-05	23.5294	12	[APOA2, APOB, APOC3, APOE, LRP1, NPC2, PLTP, SORT1, TSPO]	[LOC101115115, LRP2, SCARB1]
KEGG:04610	Complement and coagulation cascades	2.94799e-05	19.3182	17	[CD59, F2R, F5, FGA, FGB, FGG, KNG1, LOC101113728, LOC101122940, PLAT, PLAUR, PLG, PROS1, SERPINA1, SERPINA5, SERPINC1, SERPINF2]	[]
KEGG:04512	ECM-receptor interaction	0.000347855	16.4948	16	[CD44, COL1A1, COL1A2, COL4A1, COL4A5, COL4A6, COL6A2, COL6A3, FREM1, HSPG2, ITGA3, ITGB5, LAMA4, LOC101115805, TNC]	[LOC101115115]
KEGG:04975	Fat digestion and absorption	0.00706461	16.3636	9	[APOB, DGAT2, FABP1, MTTP, PLA2G12B, PLPP1, SLC27A1]	[LOC101115115, SCARB1]
KEGG:04216	Ferroptosis	7.14988e-06	26.5306	13	[ACSL5, LOC101117015, MAP1LC3A, PRNP, SAT1, TF, TP53]	[ACSL3, ACSL4, GCLM, LPCAT3, NCOA4, SLC39A8, TF]
KEGG:05418	Fluid shear stress and atherosclerosis	4.21654e-10	21.7687	32	[AKT3, ARHGEF2, ASS1, BMP4, BMPR1B, CALML4, CAV1, CAV2, CTSL, CTSV, DUSP1, FOS, GPC1, ICAM1, JUN, KDR, LOC101105840, LOC101107401, LOC101108092, LOC101116273, MAP2K6, MAPK7, MMP2, NQO1, PLAT, RAC3, SDC2, SRC, TNFRSF1A, TP53]	[MGST1, PDGFB]
KEGG:04510	Focal adhesion	7.21564e-05	13.7441	29	[AKT3, BCAR1, CAV1, CAV2, COL1A1, COL1A2, COL4A1, COL4A5, COL4A6, COL6A2, COL6A3, ERBB2, ITGA3, ITGB5, JUN, KDR, LAMA4, LOC101115805, PAK6, PARVA, PDGFRB, PGF, RAC3, SRC, TNC, VAV2, ZYX]	[CCND2, PDGFB]

## Sheet: HallMark
NAME	SIZE	ES	NES	NOM p-val
HALLMARK_EPITHELIAL_MESENCHYMAL_TRANSITION	68	0.403708	1.95425	0.00104167
HALLMARK_P53_PATHWAY	33	0.403454	1.65691	0.012035
HALLMARK_COAGULATION	35	0.405145	1.6933	0.0152672

## Sheet: Reactome
NAME	SIZE	ES	NES	NOM p-val
REACTOME_EXTRACELLULAR_MATRIX_ORGANIZATION	69	0.472045	2.29135	0
REACTOME_COLLAGEN_BIOSYNTHESIS_AND_MODIFYING_ENZYMES	24	0.568464	2.16717	0
REACTOME_REGULATION_OF_INSULIN_LIKE_GROWTH_FACTOR_IGF_TRANSPORT_AND_UPTAKE_BY_INSULIN_LIKE_GROWTH_FACTOR_BINDING_PROTEINS_IGFBPS	38	0.481679	2.10156	0
REACTOME_COLLAGEN_FORMATION	30	0.503042	2.01385	0
REACTOME_INTEGRIN_CELL_SURFACE_INTERACTIONS	26	0.480329	1.9075	0.00114025
REACTOME_ECM_PROTEOGLYCANS	22	0.495891	1.86049	0.00461361
REACTOME_SIGNALING_BY_PDGF	15	0.499942	1.68315	0.0194884
REACTOME_LEISHMANIA_INFECTION	18	0.467465	1.65294	0.0272189
REACTOME_ASSEMBLY_OF_COLLAGEN_FIBRILS_AND_OTHER_MULTIMERIC_STRUCTURES	21	0.428063	1.59862	0.0282021
REACTOME_SIGNALING_BY_WNT	19	0.444476	1.60331	0.0373045
REACTOME_METABOLISM_OF_FAT_SOLUBLE_VITAMINS	15	0.473446	1.5656	0.0379902
REACTOME_DEGRADATION_OF_THE_EXTRACELLULAR_MATRIX	32	0.377527	1.56782	0.0380435
									react
