# Supplementary material for: Trophectoderm Transcriptome Analysis in LIN28 Knockdown Ovine Conceptuses Suggests Diverse Roles of the LIN28-let-7 Axis in Placental and Fetal Development
Source: Cells. 2022 Apr 5;11(7):1234. doi: 10.3390/cells11071234 (PMC8997724; doi:10.3390/cells11071234)
Supplement: Supplementary file 1 [file cells-11-01234-s001.zip › Table S4 - AKD vs BKD.xlsx]

## Sheet: BKD vs AKD (DEGs)
Downregulated Genes	B129	B188	B234	B206	B200	B232	KDA	KDB	log2FC						Upregulated Genes	B129	B188	B234	B206	B200	B232	KDA	KDB	log2FC
ABCA3	12.14	7.75	9.65	2.93	1.93	5.34	9.84667	3.4	-1.50686						ABCA1	9.22	12.82	19.42	26.29	37.94	27.5	13.82	30.5767	1.13998
ABCB1	25.78	13.19	21.75	0.38	1.26	1.77	20.24	1.13667	-4.03979						ABCB10	3.91	5.23	3.72	11.57	7.77	8.49	4.28667	9.27667	1.09595
ABCD4	5.86	5.76	4.75	2.2	2.13	3.36	5.45667	2.56333	-1.06099						ABCC2	17.26	11.71	19.95	21.98	86.18	25.16	16.3067	44.44	1.44082
ABHD12	113.92	77.9	97.81	31.74	39.05	43.57	96.5433	38.12	-1.33834						ABCD3	32.25	49.68	60.8	304.16	490.75	175.59	47.5767	323.5	2.76286
ABHD14B	24.6	16.28	18.54	7.38	4.89	7.91	19.8067	6.72667	-1.544						ABHD5	4.4	8.32	6.61	25.5	23.67	16.16	6.44333	21.7767	1.7413
ABHD17C	82.67	56.79	82.22	18.77	16.16	36.03	73.8933	23.6533	-1.63927						ACOX1	79.27	99.37	88.02	576.96	691.26	313.5	88.8867	527.24	2.56707
ABL1	43.9	28.16	52.83	11.78	8.51	27.78	41.63	16.0233	-1.37193						ACSL3	36.24	55	32.65	217.23	378.71	144.48	41.2967	246.807	2.57638
ACAA2	7.12	2.82	6.3	1.55	1.89	1.88	5.41333	1.77333	-1.55732						ACSL4	1.48	8.23	3.97	34.95	45.42	23.88	4.56	34.75	2.90276
ACADS	25.32	16.55	16.42	7.92	4.64	9.92	19.43	7.49333	-1.36289						ADGRG1	3.71	3.15	3.47	6.72	5.01	9.9	3.44333	7.21	1.04476
ACER2	7.77	2.5	10.02	2.5	3.04	4.45	6.76333	3.33	-1.0007						AGPAT3	126.04	177.23	150.95	657.1	906.48	479.97	151.407	681.183	2.16887
ACO1	185.5	114.73	196.36	71.51	34.49	108.83	165.53	71.61	-1.20772						ARID3B	8.82	11.65	5.97	27.34	31	14.04	8.81333	24.1267	1.44256
ACSF2	25.73	2.54	11.68	1.25	0.83	1.8	13.3167	1.29333	-3.26741						ARMCX3	15.89	21.58	21.3	49.21	67.59	38.72	19.59	51.84	1.39938
ACSS1	59.59	24.66	42.8	0.55	0.73	2.93	42.35	1.40333	-4.81953						ATF6	18.09	23.68	37.94	67.69	84.33	58.4	26.57	70.14	1.39708
ACSS2	19.69	12.12	20.9	3.22	1.93	11.73	17.57	5.62667	-1.62553						ATP11B	17.41	25.83	26.85	42.77	58.58	44.21	23.3633	48.52	1.05114
ACTA2	98.14	38.3	42.95	48.21	11.9	13.39	59.7967	24.5	-1.28382						ATP1B3	81.84	127.78	96.55	260.32	335.88	258.47	102.057	284.89	1.48013
ADAM28	32.89	1.49	13.11	0.22	0.01	0.26	15.83	0.163333	-5.91871						ATP2A2	103.63	114.66	128.2	246.28	286.46	209.74	115.497	247.493	1.09887
ADAMTS1	61.87	26.37	51.44	21.4	9.78	31.63	46.56	20.9367	-1.14928						ATP8	28.11	25.34	24.43	12.06	164.11	149	25.96	108.39	2.05765
ADAP1	11.33	9.1	10.78	3.93	1.81	5.59	10.4033	3.77667	-1.43796						AZIN1	51.72	66.03	92.46	153.21	185.84	121.45	70.07	153.5	1.13025
ADGRE5	137.94	134.22	115.21	47.7	7.75	92.79	129.123	49.4133	-1.38398						CCDC134	30.03	47.02	34.99	110.8	103.47	80.31	37.3467	98.1933	1.39226
ADSSL1	20.45	8.4	15.41	1.56	0.84	2.96	14.7533	1.78667	-2.97688						CCND2	19.41	68.43	32.55	245.06	276.9	174.38	40.13	232.113	2.52911
AGPAT4	11.29	8.28	12.74	4.69	2.51	4.81	10.77	4.00333	-1.40548						CDS1	12.87	10.09	18.79	25.92	48.72	25.55	13.9167	33.3967	1.25687
AGRN	58.41	51.59	52.75	25.78	15.86	33.14	54.25	24.9267	-1.11881						CDS2	31.24	38.89	46.12	111.44	148.19	66	38.75	108.543	1.48361
AGTRAP	177.34	124.53	165.17	40.55	30.64	84.53	155.68	51.9067	-1.58274						CLIC4	54.23	64.93	71.8	258.84	420.48	160.29	63.6533	279.87	2.1347
AHSG	177.7	37.91	50.53	12.77	3.03	91.47	88.7133	35.7567	-1.30853						CRELD2	105.39	157.2	89.04	288.61	248.21	215.27	117.21	250.697	1.09619
AIF1	199.5	135.11	161.74	43.31	14.23	55.81	165.45	37.7833	-2.12763						CRISPLD2	0.34	0.7	0.48	6.93	25.13	3.34	0.506667	11.8	4.29391
ALDH2	67.77	55.65	51.93	26.04	16.34	40.8	58.45	27.7267	-1.0732						DDX21	46.9	63.75	87.33	155.33	173.05	114.01	65.9933	147.463	1.15876
ALDH6A1	51.35	29.01	59.79	20.96	17.46	30.14	46.7167	22.8533	-1.02832						DENND1B	9.49	8.64	12.75	20.95	25.72	16.01	10.2933	20.8933	1.01427
ALDH9A1	17.64	7.66	15.98	3.6	1.86	4.32	13.76	3.26	-2.04439						DHDDS	21.7	23.96	22.19	47.16	68.71	32.17	22.6167	49.3467	1.12212
ALDOB	47.79	4.74	46.79	11.48	0.75	14.52	33.1067	8.91667	-1.88081						DNAJB9	69.32	110.88	90.47	279.45	317.7	262.76	90.2233	286.637	1.66656
ALKBH7	21.65	19.78	15.21	4.54	9.14	8.26	18.88	7.31333	-1.35629						DNAJC3	66.7	73	91.41	190.89	165.36	163.22	77.0367	173.157	1.16742
AMIGO2	5.75	2.9	9.46	3.06	2.24	1.65	6.03667	2.31667	-1.34444						DSG2	31.09	38.53	52.51	83.37	100.83	65.26	40.71	83.1533	1.02859
ANKRD16	14.18	11.67	12.29	3.78	3.16	7.64	12.7133	4.86	-1.36923						EDEM1	46.34	41.49	67.86	99.75	113.77	98.29	51.8967	103.937	1.0006
ANPEP	7.61	1.3	6.67	1.38	0.3	0.73	5.19333	0.803333	-2.55085						EDEM3	12.83	11.62	20.27	32.73	32.83	24.46	14.9067	30.0067	1.00448
ANTKMT	68.82	50.59	56.82	19.02	19.94	30.99	58.7433	23.3167	-1.32934						ELOVL5	100.54	336.32	99.64	1552.13	1118.25	1693.72	178.833	1454.7	3.02333
ANXA2	1992.24	1291.28	1608.09	690.47	353.17	615.72	1630.54	553.12	-1.55951						ENC1	2.02	1.09	1.67	9.38	4.55	4.42	1.59333	6.11667	1.87628
ANXA4	38.71	15.82	53.46	2.68	3.21	12.56	35.9967	6.15	-2.52994						EPS8L1	7.9	7.52	6.18	16.6	21.85	12.07	7.2	16.84	1.21447
AP1G2	51.51	37.13	39.27	18.03	9.4	23.94	42.6367	17.1233	-1.31111						ERC1	16.21	14.28	15.59	32.07	73.04	27.28	15.36	44.13	1.51648
APOA2	1017.56	265.37	607.73	298.45	173.51	239.58	630.22	237.18	-1.40949						ERO1A	23.29	23.34	34.35	54.95	62.51	57.61	26.9933	58.3567	1.10943
APOC3	20.96	0	7.13	0	0.14	0	9.36333	0.0466667	-6.01174						FADS1	153.26	674.87	160.97	3106.89	4024.64	2706.45	329.7	3279.33	3.31378
APOE	448.18	282.13	371.25	212.13	136.95	171.23	367.187	173.437	-1.08167						FADS2	297.55	1066.49	343.55	3503.82	3851.74	2957.74	569.197	3437.77	2.59426
APOM	15.79	7.98	16.69	6.2	4.96	7.53	13.4867	6.23	-1.10191						FADS3	13.94	49.78	14.6	122.41	320.78	100.95	26.1067	181.38	2.7918
APOOL	42.26	37.35	30.72	18.39	6.11	25.68	36.7767	16.7267	-1.13196						FITM2	13.54	22.02	25.42	63.65	113.25	37.43	20.3267	71.4433	1.80836
AQP3	17.07	19.82	11.2	0.56	0.6	8.41	16.03	3.19	-2.29359						FKBP11	79.73	250.57	86.01	469.48	424.58	354.56	138.77	416.207	1.58391
ARHGAP1	73.16	43.22	54.82	20.26	8.34	31.71	57.0667	20.1033	-1.50058						FKTN	6.14	6.31	15.14	17.12	22.63	16.13	9.19667	18.6267	1.01031
ARHGDIB	279.78	149.74	176.21	1.67	0.44	19.65	201.91	7.25333	-4.77988						FLVCR1	3.85	3.81	4.13	8.65	13.98	5.75	3.93	9.46	1.24623
ARHGEF2	19.78	6.04	17.72	1.9	2.15	2.59	14.5133	2.21333	-2.65924						FLVCR2	28.4	37.84	35.27	110.21	90.9	98.78	33.8367	99.9633	1.56
ARL14EPL	8.51	9.51	14.25	5.26	4.65	5.72	10.7567	5.21	-1.0318						FOXN2	5.63	4.04	7.02	11.19	13.4	9.81	5.56333	11.4667	1.03025
ARL4A	18.75	10.39	12.36	4.13	5.72	9.33	13.8333	6.39333	-1.10151						GADD45G	16.63	28.72	20.18	49.82	74.38	30.51	21.8433	51.57	1.23554
ARPC1B	422.61	312.6	314.32	129.4	102.33	189.7	349.843	140.477	-1.31576						GALNT10	10.61	8.1	15.38	25.83	32.74	23.17	11.3633	27.2467	1.25434
ARRDC2	29.48	26.36	18.77	4.54	3	9.74	24.87	5.76	-2.09122						GCH1	49.91	84.43	41.49	702.28	483.89	395.18	58.61	527.117	3.16672
ARSA	18.45	23.14	14.15	5.33	6.49	11.36	18.58	7.72667	-1.25502						GCLM	12.3	29.37	14.03	41.43	31.68	42.81	18.5667	38.64	1.05336
ASL	12.44	4.94	10.1	6.35	1.39	3.96	9.16	3.9	-1.21101						GFPT1	32.2	35.91	51.85	116.97	50.35	113.68	39.9867	93.6667	1.22595
ASS1	29.03	11.75	17.66	3.51	1.46	7.14	19.48	4.03667	-2.24284						GNG12	33.98	32.69	65.83	110.75	173.52	69.27	44.1667	117.847	1.41384
ATF3	14.81	10.7	10.28	8.23	4.34	4.69	11.93	5.75333	-1.03931						GNPNAT1	23.18	32.94	26.33	72.85	72.89	59.41	27.4833	68.3833	1.31196
ATG2A	8.55	4.32	5.52	2.36	2.24	3.19	6.13	2.59667	-1.20805						GOLGA4	29.02	12.07	45.09	58.47	68.08	46.85	28.7267	57.8	1.00616
ATP12A	197.5	89.34	229.33	5.84	3.73	40.06	172.057	16.5433	-3.37071						GOLGB1	10.56	3.33	15.02	27.56	32.15	20.2	9.63667	26.6367	1.45732
ATP1B1	314.09	231.98	265.32	72.86	19.03	83.81	270.463	58.5667	-2.20535						GPAM	50.56	123.47	133.9	387.96	462.78	364.22	102.643	404.987	1.97919
ATP2C2	154.44	136.86	143.52	40.09	45.76	77.41	144.94	54.42	-1.41159						HOOK1	9.47	10.73	18.2	27.63	35.8	29.14	12.8	30.8567	1.26288
B2M	3036.58	2193.99	2657.48	982.63	585.05	1164.72	2629.35	910.8	-1.5294						HSD17B1	142.37	846.51	179.48	1237.12	1994.57	553.03	389.453	1261.57	1.69545
B3GNT7	374.58	349.14	331.9	143.33	29.87	287.38	351.873	153.527	-1.19604						HSD17B12	89.98	193.6	182.1	507.51	437.79	429.38	155.227	458.227	1.56107
B3GNT8	16.94	7.3	12.62	1.49	2.31	4.73	12.2867	2.84333	-2.07327						HSPA13	21.96	19.54	28.05	45.8	57.69	40.53	23.1833	48.0067	1.04694
B4GALT1	344.31	308.91	481.62	136.53	85.11	309.6	378.28	177.08	-1.09462						HSPA5	287.68	423.18	304.44	909.72	801.42	700.3	338.433	803.813	1.24774
BAIAP2L1	296.71	178.55	262.61	17.91	6.93	57.16	245.957	27.3333	-3.16499						HYAL4	2.21	1.78	1.59	4.01	10.75	3.29	1.86	6.01667	1.64189
BAMBI	46.99	26.84	30.92	11.59	5.53	17.55	34.9167	11.5567	-1.58689						HYOU1	48.36	87.41	56.58	224.82	176.56	158.09	64.1167	186.49	1.53885
BAX	179.09	115.91	107.98	62.63	54.45	70.77	134.327	62.6167	-1.0999						IBTK	8.32	10.75	17.22	25.25	36.78	23.96	12.0967	28.6633	1.23774
BBOX1	54.58	19.8	43.19	0.39	0.29	1.56	39.19	0.746667	-5.53622						IFRD1	4.33	5.29	5.92	14.11	12.46	6.84	5.18	11.1367	1.0896
BCAM	1180.21	890.98	893.3	369	193.33	556.18	988.163	372.837	-1.40596						INPP4A	16.21	14.61	16.66	37.61	37.99	26.91	15.8267	34.17	1.1055
BCKDHA	49.92	35.67	35.86	18.46	16.33	19.85	40.4833	18.2133	-1.14799						ITPKB	26.79	30.4	33.27	59.02	103.97	53.5	30.1533	72.1633	1.25617
BDH1	34.07	18.08	18.39	13.18	9.92	8.94	23.5133	10.68	-1.13124						ITPRID2	11.15	8.32	16.93	23.05	30.65	23.81	12.1333	25.8367	1.08418
BEX3	15.23	6.96	2.44	0.48	0.73	2.26	8.21	1.15667	-2.72525						JAK2	4.58	3.64	4.86	8.4	11.38	7.9	4.36	9.22667	1.06432
BLVRA	61.31	19.12	45.96	7.82	4.73	7.82	42.13	6.79	-2.61569						KANK1	5.84	3.5	4.52	17.52	31.88	5.37	4.62	18.2567	1.95945
BMP1	13.31	6.33	13.69	4.11	2.56	4.43	11.11	3.7	-1.56071						KANK4	6.43	7.82	6.41	16.12	14.43	18.54	6.88667	16.3633	1.23658
BMP4	13.41	5.85	6.79	2.62	3.66	2.87	8.68333	3.05	-1.47942						KBTBD6	3.87	13.53	6.46	30.27	28.11	34.5	7.95333	30.96	1.9474
BMPR1B	13.21	8.8	18.39	2.46	0.58	4.85	13.4667	2.63	-2.31309						KIF21A	11.52	11.11	20.01	37.69	51.5	19.48	14.2133	36.2233	1.34354
BOK	26.96	13.15	19.07	7.78	4.84	8.41	19.7267	7.01	-1.47952						LARP1B	9.19	11.01	10.37	28.53	30.46	19.61	10.19	26.2	1.35382
BRAF	16.29	9.12	30.14	7.27	4.87	11.74	18.5167	7.96	-1.20774						LDHA	129.01	280.13	121.4	324.93	598.03	335.07	176.847	419.343	1.24516
BRI3	161.16	124.83	116.05	55.85	39.16	74.11	134.013	56.3733	-1.24781						LIN28A	33.74	53.24	37.13	249.61	436.02	130.83	41.37	272.153	2.71481
BSG	2317.49	1653.7	2198.96	732.22	633.61	1125.83	2056.72	830.553	-1.30809						LMAN1	43.52	47.53	51.9	128.67	197.39	97.33	47.65	141.13	1.56447
BTBD2	39.29	23.92	31.52	7.37	6.97	15.4	31.5767	9.91333	-1.6615						LOC101101955	2.95	16.41	14.19	17.57	39.96	20.49	11.1833	26.0067	1.21022
BTD	20.42	11.06	15.41	7.47	7.77	7.27	15.63	7.50333	-1.04881						LOC101108679	411.05	4461.92	764.38	5156.02	3998.78	5717.8	1879.12	4957.53	1.39952
BTG1	254.94	162.38	226.77	48.59	38.48	87.46	214.697	58.1767	-1.88198						LOC101114294	97.1	188.67	115.39	263.78	349.59	256.83	133.72	290.067	1.11659
C11orf52	12.8	4.31	7.17	0.79	0.76	0.12	8.09333	0.556667	-3.64122						LOC101118736	3.22	3.06	4.4	12.14	11.73	7.9	3.56	10.59	1.54635
C11orf86	14.72	1.53	3.37	0.66	0.13	1.53	6.54	0.773333	-2.92658						LOC101119765	9.45	13.09	10.64	16.5	41	12.25	11.06	23.25	1.06509
C12orf57	82.74	61.98	64.85	23.5	19.62	33.45	69.8567	25.5233	-1.449						LOC443348	823.29	2822.24	1190.35	4042.24	4376.22	3629.26	1611.96	4015.91	1.31686
C1orf115	15.77	6.36	17.48	7.62	2.27	4.95	13.2033	4.94667	-1.39839						LPAR3	14.07	38.46	16.36	199.92	195.98	116.31	22.9633	170.737	2.88894
C1orf210	113.86	79.89	75.73	40.79	28.95	60.76	89.8267	43.5	-1.04442						LPCAT3	247.34	881.29	291.88	1712.89	2008.5	1985.65	473.503	1902.35	2.0061
C1QTNF1	10.59	5.61	7.97	0.9	0.61	1.66	8.05667	1.05667	-2.81801						LRP2	73.85	99.54	92.03	209.13	265.48	215.55	88.4733	230.053	1.37765
C2CD2	72.24	52.66	84.68	28.49	26.29	41.33	69.86	32.0367	-1.12231						LRRC58	3.17	5.28	6.01	11.23	12.83	9.73	4.82	11.2633	1.20766
C6orf58	22.99	4.47	15.22	0.98	0.57	2.56	14.2267	1.37	-3.28481						LRRC59	244.59	314.04	283.27	618.24	710.65	520.15	280.633	616.347	1.13478
CA8	10.93	13.2	12.13	6.23	0.52	3.37	12.0867	3.37333	-1.81091						MANF	261.74	405.08	248.6	701.09	697.75	503.65	305.14	634.163	1.05514
CAB39L	13.46	10.3	14.97	5.16	2.9	6.69	12.91	4.91667	-1.37482						MCFD2	102.15	132.5	107.37	219.92	311.21	189.14	114.007	240.09	1.07379
CACNB3	14.91	10.88	10.21	6.27	3.17	6.28	12	5.24	-1.1801						MCOLN2	20.78	25.07	28.69	52.41	79.04	42.38	24.8467	57.9433	1.21828
CADM1	64.44	33.53	83.17	28.97	22.77	35.55	60.38	29.0967	-1.05065						MGST1	352.7	861.25	437.52	3141.6	4134.93	1788.37	550.49	3021.63	2.45633
CALCOCO1	8.84	4.42	6.96	1.78	1.44	3.57	6.74	2.26333	-1.53317						MTERF3	7.16	12.49	11.69	24.2	26.82	15.36	10.4467	22.1267	1.0755
CALML5	1517.67	571.52	803.48	308.18	519.62	208.46	964.223	345.42	-1.48075						MYCBP2	6.05	3.47	7.92	13.07	15	7.69	5.81333	11.92	1.02339
CAPG	1870.01	1825.05	1564.03	701.69	550.03	1137.14	1753.03	796.287	-1.13839						MYO1B	26.03	24.63	32.59	143.78	209.21	74.01	27.75	142.333	2.35454
CARMIL1	44.84	28.55	61.38	20.23	9.16	28.55	44.9233	19.3133	-1.21363						MYO1C	21.33	30.65	20.71	59.38	50.83	43.71	24.23	51.3067	1.07922
CASP6	37.13	24.7	50.01	15.22	7.88	25.47	37.28	16.19	-1.19828						NAMPT	21.52	33.07	32.07	97.74	121.47	68.12	28.8867	95.7767	1.72579
CCBE1	60.75	21.36	61.69	2.06	0.39	10.21	47.9333	4.22	-3.47493						NLN	9.44	12.39	11.5	26.59	26.72	22.94	11.11	25.4167	1.18665
CCDC8	18.26	7.23	6.56	3.04	3.41	3.93	10.6833	3.46	-1.59885						NOS2	16.86	29.98	23.45	76.69	82.48	55.51	23.43	71.56	1.60667
CCN2	28.57	93.55	16.02	25.44	4.87	12.46	46.0467	14.2567	-1.68451						NUCB2	18.62	34.75	25.72	72.13	101.32	74.39	26.3633	82.6133	1.64413
CCNG1	204.41	100.82	185.39	65.41	44.55	57.65	163.54	55.87	-1.5478						OAT	55.67	64.56	60.66	159.33	177.26	99.86	60.2967	145.483	1.2693
CD24	2469.98	1668.41	2765.93	640.43	105.21	719.59	2301.44	488.41	-2.23614						PAQR8	151.64	266.28	184.84	1287.64	1304.04	1110.25	200.92	1233.98	2.61802
CD276	5.32	5.72	5.61	2.51	0.93	3.39	5.55	2.27667	-1.24931						PCNA	139.93	150.35	155.62	302.44	455.15	194.8	148.633	317.463	1.09432
CD44	42.73	23.75	22.92	8.76	0.93	11.62	29.8	7.10333	-2.05341						PCYT1A	15.16	15.19	23.79	41.42	39.83	36.18	18.0467	39.1433	1.11274
CD59	19.36	10.9	21.98	7.99	5.12	8.31	17.4133	7.14	-1.27439						PDLIM4	3.17	6.76	4.9	24.22	16.3	11.97	4.94333	17.4967	1.80285
CDCA7L	9.12	5.58	7.9	2.92	1.3	3.28	7.53333	2.5	-1.5538						PDPN	16.75	39.29	35.88	86.69	140.85	27.38	30.64	84.9733	1.46859
CDCP1	13.98	4.82	9.1	3.82	5.29	2.75	9.3	3.95333	-1.21355						PDZK1	26.3	79.28	20.93	100	52.87	157.44	42.17	103.437	1.29244
CDK14	13.6	13.83	18.97	7.32	4.14	11.48	15.4667	7.64667	-1.00681						PEX11A	39.59	64.96	40.84	447.46	702.76	195.16	48.4633	448.46	3.20736
CDK2AP2	50.5	38.59	43.53	19.77	17.08	25.93	44.2067	20.9267	-1.0753						PGAM1	277.67	496.44	271.3	647.51	896.68	673.25	348.47	739.147	1.08461
CDKN1A	198.74	31.99	114.75	14.89	5.01	17.27	115.16	12.39	-3.20605						PHTF2	6.07	7	12.33	19.77	21.43	19.43	8.46667	20.21	1.24538
CDO1	147.37	79.71	152.02	73.04	43.02	58.22	126.367	58.0933	-1.11983						PIM1	3.83	9.18	4.17	18.03	26.46	10.57	5.72667	18.3533	1.66314
CFLAR	13.09	6.79	13.83	1.25	0.8	1.72	11.2367	1.25667	-3.06286						pitpna	170.46	172.51	161.77	324.95	557.54	224.57	168.247	369.02	1.13265
CHAF1B	40.54	34.52	37.79	18.48	16.86	19.56	37.6167	18.3	-1.0355						PKM	423.64	766.55	430.06	1175.17	1608.31	1094.99	540.083	1292.82	1.25912
CHIC2	13.67	8.87	8.42	4.04	3.12	5.49	10.32	4.21667	-1.27137						PLIN3	141.75	206.83	89.96	410.5	421.98	236.94	146.18	356.473	1.28547
CHST14	8	4.96	5.33	2.14	2.86	3.42	6.09667	2.80667	-1.09213						PNPO	6.32	7.75	4.23	10.54	22.79	9.2	6.1	14.1767	1.20332
CIRBP	62.74	41.02	40.5	24.34	18.24	24.86	48.0867	22.48	-1.09359						PPA1	16.05	29.68	25.52	56.31	81.61	47.75	23.75	61.89	1.37805
CITED1	24.14	14.73	5.26	5.63	4.19	1.89	14.71	3.90333	-1.8873						PPAT	10.7	14.12	13.68	30.18	34.7	22.53	12.8333	29.1367	1.17668
CKB	64.91	26.92	33.68	2.64	1.95	3.63	41.8367	2.74	-3.88425						PPIF	34.87	44.42	32.82	65	127.99	52.77	37.37	81.92	1.13024
CKMT1A	180.72	163.67	105.72	36.51	12.97	44.28	150.037	31.2533	-2.25959						PRDX5	672.42	1749.84	616.37	1698.85	2486.41	1906.29	1012.88	2030.52	1.00332
CLCN2	31.42	24.52	31.48	8.46	6.87	17.51	29.14	10.9467	-1.40433						PREB	40.89	51.7	45.15	95.14	129.96	78.6	45.9133	101.233	1.13898
CLDN1	72.15	35.05	43.43	24.5	6.81	18.49	50.21	16.6	-1.591						PRELID2	25.4	24.46	62.93	128.09	99.52	80.23	37.5967	102.613	1.44611
CLDN23	32.46	25.04	30.31	11.69	8.36	12.88	29.27	10.9767	-1.40682						PRKCH	3.09	5.37	4.01	14.2	20.31	13.58	4.15667	16.03	1.92195
CLDND1	62.22	31.27	43.25	18.41	13.59	17.02	45.58	16.34	-1.47435						PRTG	3.71	2.73	1.83	11.03	7.11	8.59	2.75667	8.91	1.65719
CLIP2	19.48	8.11	11.46	1.29	0.73	5.08	13.0167	2.36667	-2.41077						PRXL2A	995.98	1045.53	1224.16	3472.66	1516.19	2107.44	1088.56	2365.43	1.11961
CMTM8	272.9	225.17	202.96	117.23	63.31	151.83	233.677	110.79	-1.076						PTDSS1	24.86	48.64	33.39	85.72	75.49	74.46	35.63	78.5567	1.13843
CNDP1	28.1	7.61	17.73	2.64	1.2	3.94	17.8133	2.59333	-2.73357						PTGFRN	2.22	1.71	6.44	5.16	7.22	9.58	3.45667	7.32	1.06089
CNP	45.64	57.19	31.96	22.06	21.29	7.79	44.93	17.0467	-1.39296						PTGS2	386.21	1142.22	518.61	3526.28	1410.51	4110.96	682.347	3015.92	2.14386
CNR2	37.6	35.79	43.8	12.56	15.26	24.95	39.0633	17.59	-1.14657						RCAN1	51.92	79.29	55.37	104.8	290.27	88.86	62.1933	161.31	1.37358
COIII	584.36	662.4	1332.23	547.29	174.82	236.01	859.663	319.373	-1.42824						RFXAP	3.28	2.99	3.73	10.13	6.96	7.2	3.33333	8.09667	1.25543
COL23A1	22.27	12.51	22.68	11.32	5.2	6.49	19.1533	7.67	-1.30912						RNF7	34.66	44.31	24.14	77.33	106.21	56.66	34.37	80.0667	1.21766
COLCA2	42.43	24.35	21.18	9.1	2.38	19.81	29.32	10.43	-1.48229						RPF2	9.35	17.06	14.94	34.07	41.55	22.55	13.7833	32.7233	1.24137
COLEC12	17.59	8.22	12.87	6.59	3.33	1.03	12.8933	3.65	-1.79281						RRM2	52.23	66.21	74.4	112.9	172.95	114.78	64.28	133.543	1.0537
CORO1B	187.17	163.2	173.63	53.09	48.93	100.36	174.667	67.46	-1.37119						RRP8	6.44	9.27	8.5	17.24	18.53	13.66	8.07	16.4767	1.02075
CORO2A	68.57	50.63	73.52	5.19	2.11	19.11	64.24	8.80333	-2.8533						SCARB1	12.82	13.27	7.01	22.41	35.86	20.69	11.0333	26.32	1.24674
COX2	298.76	117.32	289.43	118.41	77.91	87.71	235.17	94.6767	-1.31171						SCD	91.54	137.92	127.41	451.05	539.33	548.91	118.957	513.097	2.10786
CRIM1	22.98	8.07	23.78	7.2	3.73	5.1	18.2767	5.34333	-1.75531						SEC23B	44.4	58.73	53.35	99.13	134.82	85.36	52.16	106.437	1.02757
CRTC3	5.8	4.57	5.82	1.36	2.34	3.56	5.39667	2.42	-1.12513						SEC24A	15.69	16.82	24.96	52.08	70.56	33.54	19.1567	52.06	1.43759
CRYAB	13.6	11.13	4.41	1.38	0.26	1.35	9.71333	0.996667	-3.16162						SEC24D	29.67	24.02	42.28	100.82	101.65	71.17	31.99	91.2133	1.5087
CRYL1	23.58	21.37	12	5.12	3.99	6.65	18.9833	5.25333	-1.8338						SEC63	27.18	33.31	37.55	71.53	80.33	69.08	32.68	73.6467	1.16976
CST3	1526.85	782.77	1071.91	433.18	422.07	461.08	1127.18	438.777	-1.36095						SH3KBP1	16.02	30.48	24.73	50.63	58.4	50.87	23.7433	53.3	1.16325
CSTB	310.79	188.26	191.52	3.47	2.78	3.69	230.19	3.31333	-6.07613						SLC10A1	74.05	160.2	99.39	619.63	883.2	449.81	111.213	650.88	2.54799
CTBS	693.11	16.09	630.35	0.62	0.2	0.99	446.517	0.603333	-9.31061						SLC16A9	31.15	74.45	36.44	161.22	227.95	116.39	47.3467	168.52	1.8294
CTDSP2	33.06	15.87	35.65	11.37	10.71	12.8	28.1933	11.6267	-1.27067						SLC23A2	5.53	13.03	18.69	59.75	59.74	48.85	12.4167	56.1133	2.16706
CTSA	528.86	372.76	466.92	154.41	195.82	303.16	456.18	217.797	-1.06628						SLC25A22	11.15	13.48	12.06	27.08	36.07	21.08	12.23	28.0767	1.19233
CTSB	494.26	344.64	291.38	124.19	108.28	159.92	376.76	130.797	-1.5256						SLC33A1	18.14	17.3	22.45	44.22	59.1	39.39	19.2967	47.57	1.29727
CTSF	15.48	13.65	9.25	6.09	5.57	5.66	12.7933	5.77333	-1.13437						SLC34A2	60.98	284.1	57.77	691.4	1105.3	354.49	134.283	717.063	2.41595
CTSL	385.72	209.77	265.36	58.03	23.48	137.4	286.95	72.97	-1.97395						SLC39A8	22.52	36.79	29.74	95.79	74.18	90.14	29.6833	86.7033	1.54325
CTSV	555.13	167.24	297.01	62.62	40.6	52.81	339.793	52.01	-2.70545						SLC40A1	6.07	7.52	5.49	12.34	11.77	14.83	6.36	12.98	1.01776
CWH43	17.33	2.47	8.51	0.14	0.15	0.65	9.43667	0.313333	-4.52811						SLC7A5	4.63	8.25	3.04	12.51	16.33	9.12	5.30667	12.6533	1.23806
CYBA	47.63	37.14	30.41	5.25	2.2	8.11	38.3933	5.18667	-2.86418						SLC9A3R1	819.33	1476.16	826.36	2449.79	3397.04	1982.75	1040.62	2609.86	1.32645
CYP17A1	18.79	3.11	10.05	0.12	0.03	0.46	10.65	0.203333	-5.14729						SRPRB	109.81	139.68	140.85	251.93	313.1	234.28	130.113	266.437	1.03346
CYP27A1	22.07	17.37	26.08	2.37	0.25	3.73	21.84	2.11667	-3.3071						SSR1	71.2	85.48	88.63	168.24	187.29	153.53	81.77	169.687	1.05232
CYTH2	49.04	36.15	39.58	19.83	19.64	20.05	41.59	19.84	-1.06404						STARD4	26.2	27.5	33.86	71.4	75.25	82.34	29.1867	76.33	1.3839
DAP	192.06	126.55	168.19	37.4	19.34	55.33	162.267	37.3567	-2.11596						TEAD1	9.78	9.43	12.72	28.02	30.53	17.19	10.6433	25.2467	1.23835
DAPK1	16.9	10.1	10.84	4.87	2.19	5.7	12.6133	4.25333	-1.54615						TEX2	15.95	21.59	21.2	62.73	63.12	36.98	19.58	54.2767	1.46626
DAZAP2	88.29	73.8	95.55	36.72	25.42	51.61	85.88	37.9167	-1.17737						TFRC	1.96	3.18	2.93	7.02	9.06	5.24	2.69	7.10667	1.36907
DBNDD2	54.18	30.86	32.56	15.64	15.77	25.45	39.2	18.9533	-1.04449						THAP5	8.14	9.74	11.6	24.64	29.05	19.03	9.82667	24.24	1.29395
DCAF5	26.15	18.95	25.06	9.23	6.85	11.92	23.3867	9.33333	-1.316						TMEM135	20.35	26.84	21.1	54.08	115.5	47.75	22.7633	72.4433	1.66581
DDHD1	19.07	9.02	23.59	8.07	6.78	9.78	17.2267	8.21	-1.06007						TRAM2	49.74	54.14	42.11	110.69	116.33	92.02	48.6633	106.347	1.12626
DGAT2	12.5	5.29	7.48	2.03	1.18	3.93	8.42333	2.38	-1.78108						TSPAN13	40.82	32.02	30.17	66.14	104.76	43.45	34.3367	71.45	1.05501
DHDH	13.08	16.03	10.66	3.74	6.78	5.27	13.2567	5.26333	-1.31636						TTC7A	9.79	9.54	10.02	21.16	23.87	17.02	9.78333	20.6833	1.07236
DHRS9	5.08	8.02	11.3	0.23	0	4.25	8.13333	1.49333	-2.36943						TXNRD1	17.91	83.67	41.31	138.58	118.29	105.85	47.63	120.907	1.34212
DLX2	31.01	15.03	23.39	0.21	0.08	6.92	23.1433	2.40333	-3.21489						UFM1	25.8	26.87	21.27	61.21	58.43	38.11	24.6467	52.5833	1.09011
DMBX1	9.81	13.31	14.67	2.71	0.78	11.35	12.5967	4.94667	-1.33105						UGDH	12.94	20.31	18.24	50.09	41.45	33.95	17.1633	41.83	1.28027
DMXL2	9.54	4.55	15.97	5.3	5.11	3.78	10.02	4.73	-1.06711						UGGT1	19.54	16.42	38.43	56.99	63.11	53.26	24.7967	57.7867	1.21728
DOCK6	7.04	6.22	7.64	1.66	1.42	4.28	6.96667	2.45333	-1.46865						USO1	39.9	44.55	56.91	106.16	106.15	92.43	47.12	101.58	1.10657
DOCK8	14.36	8.25	19.05	1.85	1.18	7.5	13.8867	3.51	-1.95398						YBX3	26.58	35.54	11.4	69.08	64.48	107.56	24.5067	80.3733	1.70946
DOK4	179.32	155.89	164.92	11.04	0.32	86.24	166.71	32.5333	-2.35379
DRAM1	21.79	5.67	19.6	1.41	0.27	3.26	15.6867	1.64667	-3.17603
DSTN	3101.6	3262.43	3366.44	1375.4	898.85	1981.55	3243.49	1418.6	-1.19302
DUSP5	26.71	32.08	37.19	3.57	0.07	38.02	31.9933	13.8867	-1.19822
DUSP9	7.99	2.62	5.39	1.03	0.15	1.31	5.33333	0.83	-2.54653
DYNLT3	26.48	18.02	27.54	13.51	7.75	13.31	24.0133	11.5233	-1.05281
E2F5	19.48	11.67	17.02	6.33	7.13	10.02	16.0567	7.82667	-1.02734
EAF2	13.31	10.5	11.64	8.48	3.04	4.44	11.8167	5.32	-1.13662
ECM1	13.23	11.24	7.77	1.79	1.16	2.59	10.7467	1.84667	-2.47817
ECSCR	13.17	6.87	14.9	0.07	0	1.41	11.6467	0.493333	-4.30726
EFNA1	41.68	25.55	32.26	17.31	9.73	16.69	33.1633	14.5767	-1.18041
EFNA5	20.32	10.95	23.12	5.59	5.66	7.07	18.13	6.10667	-1.55442
EFNB1	59.06	32.88	50.98	11.55	1.19	26.45	47.64	13.0633	-1.85867
EFS	18.7	6.85	7.07	3.39	2.33	3.79	10.8733	3.17	-1.74664
EGLN3	21.33	15.68	14.63	5	1.65	13.97	17.2133	6.87333	-1.31196
EGR1	33.07	88.02	18.55	24.2	2.33	18.95	46.5467	15.16	-1.61202
EHBP1	31.18	18.03	39.7	11.41	8.14	14.64	29.6367	11.3967	-1.37103
ELF3	136.18	100.18	86.74	41.37	24.02	51.01	107.7	38.8	-1.47052
ELK1	42.24	34.87	39.73	15.28	14.65	25.98	38.9467	18.6367	-1.05934
ELK3	9.2	5.61	9.39	3.48	2.09	6.12	8.06667	3.89667	-1.03095
ENO3	62.16	81.81	60.5	19.86	7.16	38.59	68.1567	21.87	-1.63544
ENOX2	14.08	5.38	7.13	2.88	3	5.53	8.86333	3.80333	-1.19933
ENPP1	21.53	1.94	19.72	3.09	1.25	4.03	14.3967	2.79	-2.32658
EPAS1	316.58	169.03	311.71	99.51	59.55	128.5	265.773	95.8533	-1.47033
EPB41L4B	18.3	15.51	21.69	7.74	2.75	13.62	18.5	8.03667	-1.19279
EPHX2	22.93	7.78	22.39	3.33	1.64	5.56	17.7	3.51	-2.30181
ERBB2	88.79	69.26	70.99	28.51	17.15	48.6	76.3467	31.42	-1.27819
ERBB3	148.84	81.07	199.15	30.7	13.5	95.5	143.02	46.5667	-1.61676
ESAM	8.66	6.15	7.02	0.1	0	0.52	7.27667	0.206667	-4.58823
ESYT1	94.82	84.29	111.57	40.9	24.79	38.43	96.8933	34.7067	-1.47852
EXO5	32.96	10.07	25.91	5.84	4.55	6.47	22.98	5.62	-2.01256
F2R	23.78	15.26	22.76	8.85	5.96	10.2	20.6	8.33667	-1.29489
F5	22.59	11.32	17.49	6.17	4.73	7.41	17.1333	6.10333	-1.47409
FABP5	3815.72	172.84	3561.85	12.16	10.32	55.56	2516.8	26.0133	-6.59072
FAHD2A	82.65	57.35	65.02	22.55	20.75	48.92	68.34	30.74	-1.15004
FAM20C	9.73	1.85	4.85	0.75	0.43	0.58	5.47667	0.586667	-3.02172
FAM214A	8.27	1.36	7.27	0.71	0.65	1.4	5.63333	0.92	-2.49081
FAM222B	35.35	28.21	40.05	12.32	10.83	23.55	34.5367	15.5667	-1.1446
FAM234A	22.91	14.63	19.07	8.9	7.57	11.61	18.87	9.36	-1.00381
FAM49A	40.42	51.35	48.19	15.44	4.31	40.76	46.6533	20.17	-1.20572
FAM81A	8.5	2.06	10.41	1.19	1.13	1.6	6.99	1.30667	-2.33351
FAM89A	39.2	21.72	29.74	3.45	1.4	9.7	30.22	4.85	-2.61477
FARP1	33.52	18.69	32.65	12.57	11.85	14.88	28.2867	13.1	-1.10468
FBLIM1	54.73	32.32	49.85	12.21	4.36	20.42	45.6333	12.33	-1.87942
FBP1	117.14	29.07	45.99	4.69	0	8.56	64.0667	4.41667	-3.82849
FBXO17	37.1	26.62	34.05	13.24	14.42	18.83	32.59	15.4967	-1.06761
FBXO2	13.44	9.13	5.09	0.9	2.48	6.69	9.22	3.35667	-1.43095
FECH	75.1	37.83	74.65	14.71	13.63	20.82	62.5267	16.3867	-1.92548
FERMT1	26.19	11.38	37.85	6.95	2.16	7.79	25.14	5.63333	-2.13827
FES	11.57	10.94	6.89	1.46	1.28	5.03	9.8	2.59	-1.87982
FGA	34.93	15.85	32.87	15.66	4.25	12.52	27.8833	10.81	-1.35892
FGB	29.25	10.21	44.31	13.82	1.69	8.15	27.9233	7.88667	-1.81096
FGD5	6.97	7.56	11.43	0.59	0.73	3.65	8.65333	1.65667	-2.31699
FGFR2	54.07	33.1	67.74	16.57	9.92	28.52	51.6367	18.3367	-1.48861
FGG	34.5	16.82	41.26	18.13	4.13	12.69	30.86	11.65	-1.39774
FHL3	38.16	34.78	31.69	13.28	6.91	23.42	34.8767	14.5367	-1.25681
FKBP7	13.73	5.67	9.86	4.75	5.24	3.9	9.75333	4.63	-1.05877
FLYWCH2	13.29	13.62	13.52	5.99	6.36	7.3	13.4767	6.55	-1.0297
FOS	144.89	344.02	88	76.34	10.43	57.17	192.303	47.98	-2.00062
FOSB	12.2	38.25	9.26	5.27	0.26	4.69	19.9033	3.40667	-2.51207
FOXI1	14.9	4.09	10.85	0	0.02	0.41	9.94667	0.143333	-5.36764
FOXO4	170.61	80.4	192.21	13.51	4.19	38.51	147.74	18.7367	-2.97242
FOXP4	13.88	4.87	8.97	2.36	2.15	3.68	9.24	2.73	-1.72262
FRRS1	4.19	12.14	6.72	2.4	2.78	3.31	7.68333	2.83	-1.40949
FRZB	43.28	7.28	26.5	4.43	0.91	12.17	25.6867	5.83667	-2.1189
FSCN1	1751.02	1314.77	1504.8	298.95	241.76	623.92	1523.53	388.21	-1.97223
FUCA2	12.95	11.29	14.2	5.5	2.93	7.85	12.8133	5.42667	-1.22438
FXYD6	73.55	5.48	8.26	0.44	1.02	2.18	29.0967	1.21333	-4.4745
FYB1	18.24	6.94	13.78	2.52	1.91	2.95	12.9867	2.46	-2.35388
G6PC3	43.7	35.31	35.17	19.45	15.3	18.63	38.06	17.7933	-1.09264
GAA	6.75	22.56	7.54	8.5	1.57	2.1	12.2833	4.05667	-1.5749
GALM	1014.74	703.73	804.65	191.22	64.07	449.37	841.04	234.887	-1.83977
GATA3	254.76	191.78	215.24	86.98	47.23	140.71	220.593	91.64	-1.26642
GATD1	20.1	13.29	15.19	6.79	4.95	10.93	16.1933	7.55667	-1.08949
GATM	11.88	1.42	7	0.33	0.23	0.73	6.76667	0.43	-3.69555
GCA	32.94	17.86	38.29	8.53	6.85	11.27	29.6967	8.88333	-1.72983
GCGR	27.78	11.9	22.86	0.93	0.15	9.98	20.8467	3.68667	-2.46772
GCNT3	121.18	110.53	108.81	34.45	38.96	36.49	113.507	36.6333	-1.62889
GCNT7	7.22	3.83	5.37	0.42	0.94	2	5.47333	1.12	-2.19166
GDPD2	38	45.89	31.24	11.52	5.84	16.23	38.3767	11.1967	-1.76809
GGH	122.94	79.92	119.85	42.29	47.93	60.41	107.57	50.21	-1.0977
GIGYF1	8.19	4.64	6.28	2.87	1.66	4.67	6.37	3.06667	-1.0308
GIPC1	102.13	85.79	85.93	37.19	39.29	35.08	91.2833	37.1867	-1.29327
GIPC2	21.99	19.83	29.23	8.5	1.27	2.06	23.6833	3.94333	-2.55633
GJB2	6.59	23.38	8.52	1.53	2.13	15.04	12.83	6.23333	-1.02969
GJB5	177.17	49.81	82.92	0.98	1.15	7.16	103.3	3.09667	-5.01552
GLB1	183.79	114.26	182.14	69.24	41.88	121.99	160.063	77.7033	-1.04164
GLIPR1	47.97	103.48	77.78	7.13	15.03	33.38	76.41	18.5133	-2.03931
GMDS	92.4	50.13	64.83	34.08	22.01	30.19	69.12	28.76	-1.26212
GNAI1	128.21	23.27	177.48	35.69	23.53	58.38	109.653	39.2	-1.48166
GNAI2	204.3	153.65	178.22	74	60.67	109.96	178.723	81.5433	-1.13113
GNAS	133.9	88.06	108.54	53.29	42.15	64.05	110.167	53.1633	-1.04978
GNMT	10.11	5.8	7.2	4.24	2.64	3.84	7.70333	3.57333	-1.087
GOLGA7B	6.76	5.08	7.87	0.83	0	3.15	6.57	1.32667	-2.22504
GOT1	127.05	68.51	125.02	41.94	58.1	53.33	106.86	51.1233	-1.0622
GPC3	31.02	2.93	5.42	3.73	0.81	0.88	13.1233	1.80667	-2.79396
GPSM1	11.73	11.42	11.38	6.88	2.19	6.86	11.51	5.31	-1.10167
GPT2	80.59	31.55	47.3	35.4	4.38	38.77	53.1467	26.1833	-1.01854
GRB7	23	17.38	22.9	6.35	5.01	15.07	21.0933	8.81	-1.25011
GRHL2	9.09	5.42	6.98	3.48	3.39	3.56	7.16333	3.47667	-1.02202
GSN	305.15	180.94	323.27	83	49.03	131.95	269.787	87.9933	-1.61525
GSS	47.66	24.29	28.99	9.1	13.14	17.81	33.6467	13.35	-1.32714
GSTK1	44.24	62.59	31.81	17.14	7.58	29.39	46.2133	18.0367	-1.35252
GUCD1	23.09	21.01	17.42	6.07	6.46	10.03	20.5067	7.52	-1.43525
H2AFJ	156.45	88.03	74.89	30.33	32.21	55.51	106.457	39.35	-1.43352
H3F3A	36.96	23.12	30.53	12.96	10.71	12.33	30.2033	12	-1.32447
HACL1	11.08	9.64	15.99	5.66	5.35	5.28	12.2367	5.43	-1.1576
HAND1	589.06	585.17	635.14	245.28	10.05	587.28	603.123	280.87	-1.10228
HDAC5	9.13	4.45	7.08	2.55	1.71	3.42	6.88667	2.56	-1.39318
HERPUD2	50.69	28.14	45.64	19.57	15.82	19.01	41.49	18.1333	-1.18966
HIP1R	21.06	10.11	14.23	7.69	5.94	6.28	15.1333	6.63667	-1.17712
HIST2H2BF	20.47	6.07	14.95	3.97	3.29	5.44	13.83	4.23333	-1.68465
HK1	14.95	24.97	16.31	4.09	5.76	10.26	18.7433	6.70333	-1.46974
HMGB2	143.89	129.5	157.58	59.03	66.5	76.66	143.657	67.3967	-1.09074
HMGN3	42.06	59.36	39.84	34.01	6.96	16.64	47.0867	19.2033	-1.28953
HOXB4	8.34	9.14	8.85	3.23	1.02	7.94	8.77667	4.06333	-1.09228
HOXC13	25.84	9.92	22.93	1.26	0.41	8.41	19.5633	3.36	-2.50666
HP1BP3	31.55	13.11	31.25	12.04	11.51	11.96	25.3033	11.8367	-1.08962
HPN	6.77	4.59	4.86	0.78	0.25	1.81	5.40667	0.946667	-2.39538
HSD11B2	36.76	24.39	31.02	9.37	11.37	15.31	30.7233	12.0167	-1.34703
HSD17B4	62.27	28.61	46.43	20.08	12.1	23.19	45.77	18.4567	-1.30561
HSPA2	7.82	4.54	7.68	2.35	3	3.77	6.68	3.04	-1.11052
HSPB1	1988.89	1710.52	1289.16	289.22	198.32	583.08	1662.86	356.873	-2.21986
HSPG2	85.78	58.93	56.32	38.03	28.97	31.25	67.01	32.75	-1.03063
HUNK	13.92	6.04	13.7	5.81	3.78	5.32	11.22	4.97	-1.15882
HYAL1	12.24	11.93	9.38	4.03	1.84	7.64	11.1833	4.50333	-1.29344
IDH1	162.71	106.02	138.68	60.29	12.71	75.87	135.803	49.6233	-1.45059
IER3	48.86	32.25	31.75	14.31	5.22	19.3	37.62	12.9433	-1.53202
IFIT5	11.68	9.4	15.21	2.37	2.77	9.9	12.0967	5.01333	-1.25415
IGDCC3	40.97	20.36	40.95	4.86	4.73	5.5	34.0933	5.03	-2.73668
IGF1R	19.97	6.1	18.87	4.64	1.86	7.36	14.98	4.62	-1.67578
IGFBP2	203.22	191.58	170.18	143.14	36.37	89.14	188.327	89.55	-1.07163
IGFBP4	105.1	30.49	82.15	11.2	2.17	14.45	72.58	9.27333	-2.95492
IGFBP6	7.92	5.52	2.89	1.34	0.71	1.65	5.44333	1.23333	-2.05572
IGFBP7	19.42	2.56	1.23	1.44	0.58	0.76	7.73667	0.926667	-2.93227
IL27RA	12.8	9.06	6.59	1.79	0.26	2.39	9.48333	1.48	-2.6006
IL6ST	12.94	9.91	25.65	4.81	3.56	7.04	16.1667	5.13667	-1.6352
IMPA2	343.46	202.84	325.23	17.6	4.42	85.78	290.51	35.9333	-3.01168
INF2	28.45	18.8	16.76	1.96	0.58	9.17	21.3367	3.90333	-2.42081
IPMK	6.57	2.38	8.33	2.29	1.64	3.86	5.76	2.59667	-1.11972
IRF3	20.67	18.78	16.38	5.61	5.6	11.93	18.61	7.71333	-1.2598
IRX4	104.48	76.73	57.42	32.61	19.47	51.81	79.5433	34.63	-1.19737
ISYNA1	100.01	37.74	51.18	25.12	15	24.29	62.9767	21.47	-1.54808
ITGA3	22.65	10.95	16.7	5.19	5.84	7.91	16.7667	6.31333	-1.39503
ITGB5	16.8	4.91	9.94	4.61	3.05	3.95	10.55	3.87	-1.42364
ITM2B	976.84	319.21	893.23	212.36	223.44	304.75	729.76	246.85	-1.5634
ITM2C	22.41	16.96	19.99	9.27	6.36	10.86	19.7867	8.83	-1.15507
ITPRIPL2	8.08	6.43	8.79	3.15	1.37	6.45	7.76667	3.65667	-1.0663
JAG1	10.36	2.41	9.61	1.01	1.19	1.71	7.46	1.30333	-2.42953
JAM3	10.83	6.49	10.07	4.51	3.54	4.49	9.13	4.18	-1.10872
JUN	112.81	270.59	76.29	64.99	34.54	68.69	153.23	56.0733	-1.44868
KAT14	28.47	15.84	21.95	9.17	9.63	11.16	22.0867	9.98667	-1.13724
KIF23	69.91	51.79	79.52	36.65	21.34	30.93	67.0733	29.64	-1.17548
KLC4	15.26	11.62	11.8	6.21	3.93	8.7	12.8933	6.28	-1.02614
KLF5	10.9	6.72	11.03	6.11	3.8	2.96	9.55	4.29	-1.13631
KLHL25	50.85	40.72	47.33	14.23	8.68	26.44	46.3	16.45	-1.48729
KRT7	284.27	223.43	207.04	60.07	11.92	83.09	238.247	51.6933	-2.20222
LAT	7.14	8.93	5.3	1.34	0.42	3.66	7.12333	1.80667	-1.92161
LENG8	59.69	42.51	31.6	18.03	16.63	29.1	44.6	21.2533	-1.06581
LIMD2	10.17	6.18	5.22	2.63	0.89	1.9	7.19	1.80667	-1.93487
LIPH	20.37	17.54	32.06	1.94	2.78	16.78	23.3233	7.16667	-1.68858
LIX1	16.58	6.17	18.04	0.74	0	1.42	13.5967	0.72	-4.06206
LOC101101862	42.29	30.75	38.54	10.73	7.26	16.42	37.1933	11.47	-1.68853
LOC101101962	25.54	31.2	26.89	1.65	0.14	11.13	27.8767	4.30667	-2.66646
LOC101103343	32.84	31.77	9.63	1.36	1.03	5.59	24.7467	2.66	-3.17031
LOC101105065	57.47	44.06	42.36	26.94	19.42	23.8	47.9633	23.3867	-1.03309
LOC101106384	1069.62	590.26	819.48	75.15	42.54	151.33	826.453	89.6733	-3.20275
LOC101108092	16.76	19.43	29.1	9.63	6.21	11.44	21.7633	9.09333	-1.24985
LOC101109342	9.79	7.63	7.71	2.08	1.23	6.48	8.37667	3.26333	-1.33361
LOC101109343	19.91	9.42	13.43	0.56	0.28	2.67	14.2533	1.17	-3.49849
LOC101109419	16.8	20.61	18.44	0.89	0.08	9.01	18.6167	3.32667	-2.44945
LOC101110088	99.25	11.37	45.6	0.21	0.09	0.81	52.0733	0.37	-6.79451
LOC101110417	81.48	57.66	94.06	3.78	0.51	17.93	77.7333	7.40667	-3.37414
LOC101110458	6.3	3.72	5.12	0.98	0.61	1.41	5.04667	1	-2.22613
LOC101110560	92.87	61.14	87.05	23.91	23.23	31.99	80.3533	26.3767	-1.60343
LOC101111026	250.47	29.35	27.71	29.76	64.27	58.05	102.51	50.6933	-1.01446
LOC101111190	40.39	5.63	36.15	1.28	0	2.02	27.39	1.1	-4.5178
LOC101112287	54.22	30.27	60.19	20.39	15.96	24.27	48.2267	20.2067	-1.25087
LOC101112298	67.61	35.72	37.1	24.89	5.99	17.43	46.81	16.1033	-1.5336
LOC101112480	46.3	40.32	11.85	7.07	4.54	25.65	32.8233	12.42	-1.39488
LOC101112509	120.43	92.27	67.46	0.89	0	0.84	93.3867	0.576667	-7.11017
LOC101112585	10.73	6.63	6.2	1.21	0.47	2.12	7.85333	1.26667	-2.5409
LOC101113516	39.08	22.07	33.1	0	0	2.65	31.4167	0.883333	-5.00229
LOC101113728	82.05	25.96	39.25	22.51	18.41	21.14	49.0867	20.6867	-1.24261
LOC101114075	19.07	13.94	14.62	3.31	1.32	7.62	15.8767	4.08333	-1.93324
LOC101114382	10.52	0	10.62	4.19	0	0	7.04667	1.39667	-2.25552
LOC101114586	74.08	14.18	83.07	0.61	0.64	2.01	57.11	1.08667	-5.59128
LOC101116273	25.66	21.99	23.97	8.41	5.78	13.4	23.8733	9.19667	-1.36665
LOC101116548	20.8	17.32	19.15	7.47	7	12	19.09	8.82333	-1.1047
LOC101116975	29.63	21	25.69	8.06	8.35	20.4	25.44	12.27	-1.04591
LOC101117289	9.99	5.14	7.84	2.5	4.01	3.49	7.65667	3.33333	-1.17583
LOC101118372	20.52	14.18	23.08	8.69	6.11	13.82	19.26	9.54	-1.00597
LOC101119050	57.47	78.95	50.48	33.25	25.23	32.61	62.3	30.3633	-1.03447
LOC101119804	17.82	9.7	7.99	7.81	3.21	5.9	11.8367	5.64	-1.05628
LOC101122824	31.04	8.3	21.4	0.04	0.05	0.33	20.2467	0.14	-6.40561
LOC105605313	6.52	6.98	8.36	1.35	0.05	3.5	7.28667	1.63333	-2.09137
LOC105615769	26.68	70.66	34.17	0.04	6.89	40.96	43.8367	15.9633	-1.45165
LPAR6	8.66	0.76	7.52	0.78	0.24	1.2	5.64667	0.74	-2.77426
LRATD1	104.6	72.48	100.68	5.23	1.22	8.76	92.5867	5.07	-4.16413
LRP5	39.61	29.21	27.21	9.9	3.69	15.3	32.01	9.63	-1.72251
LRRC8D	14.58	5.82	11.51	3.82	3.04	6.97	10.6367	4.61	-1.18875
LRRN2	25.96	12.07	16.8	1.78	3.15	6	18.2767	3.64333	-2.29548
LXN	37.9	3.72	14.97	2.86	0.85	2.46	18.8633	2.05667	-3.13634
LY6E	281.82	74.91	108.66	30.53	24.83	22.3	155.13	25.8867	-2.57856
LYRM1	7.94	6.55	7.49	3.6	2	4.43	7.32667	3.34333	-1.10891
MAGED1	506.65	301.19	448.18	117.5	56.83	215.33	418.673	129.887	-1.68781
MAGED2	18.57	8.16	10.16	4.39	2.85	4.79	12.2967	4.01	-1.59274
MAGI1	13.27	7.16	13.88	4.49	2.64	7.02	11.4367	4.71667	-1.26012
MAL2	212.6	58.9	209.51	12.63	10.99	38.36	160.337	20.66	-2.95013
MAMDC2	8.28	5.08	21.95	3.25	0.92	4.67	11.77	2.94667	-1.96202
MAML3	9.52	4.18	11.4	0.96	0.91	4.65	8.36667	2.17333	-1.89698
MAN1A1	8.28	1.54	6.85	0.24	0.55	1.47	5.55667	0.753333	-2.72877
MAN2B1	29.43	18.58	27.66	9.77	7.23	10.9	25.2233	9.3	-1.42973
MANSC1	13.01	10.11	23.93	2.93	1.62	6.3	15.6833	3.61667	-2.08632
MAOA	89.77	43.57	54.26	17.99	3.21	38.53	62.5333	19.91	-1.64621
MAP1LC3A	12.95	8.75	4.86	3.3	2.41	3.53	8.85333	3.08	-1.4934
MAP2K6	6.86	5.71	6.16	0.75	0.6	1.96	6.24333	1.10333	-2.3982
MAPK8IP2	13.32	41.44	15.58	2.98	0.82	20.04	23.4467	7.94667	-1.54906
MAPKBP1	25.04	14.69	15.11	7.15	2.42	8.45	18.28	6.00667	-1.58968
MBOAT1	10.48	8.68	8.92	3.99	2.34	4.86	9.36	3.73	-1.3045
MCEE	58.57	38.7	34.71	23.65	15.88	22.83	43.9933	20.7867	-1.07798
MERTK	11.06	5.89	12.64	2.36	1.66	3.59	9.86333	2.53667	-1.91791
MEX3B	18.06	11.71	16.12	0.54	0.2	5.88	15.2967	2.20667	-2.73874
MFGE8	442.99	141.99	456.69	66.18	42.39	158.63	347.223	89.0667	-1.9617
MFHAS1	11.36	6.34	11.55	2.2	0.94	3.79	9.75	2.31	-2.03109
MGMT	19.09	9.1	14.33	3.39	2.1	2.56	14.1733	2.68333	-2.35844
MIF4GD	8.47	7.74	7.03	3.8	3.93	3.25	7.74667	3.66	-1.06135
MISP3	67.01	49.73	41.7	2.6	1.21	5.95	52.8133	3.25333	-3.97996
MOB1B	41.36	20.53	49.32	14.27	10.88	19.54	37.07	14.8967	-1.3095
MOV10	34.36	23.2	25.47	9.6	9.52	12.62	27.6767	10.58	-1.37896
MPG	19.67	14.42	15.18	7.24	5.51	9.69	16.4233	7.48	-1.12424
MPPE1	63.07	40.61	46.91	10.79	8.56	25.41	50.1967	14.92	-1.74358
MT-CYB	8825.17	7735.48	5719.74	3874.81	3187.56	4038.43	7426.8	3700.27	-1.00509
mthfd2	147.83	136.57	170.9	50.56	51.39	68.34	151.767	56.7633	-1.41723
MUC15	23.1	3.32	18.63	0.21	0	0.79	15.0167	0.333333	-5.12452
MXI1	11.41	5.31	8.97	1.74	0.4	6.18	8.56333	2.77333	-1.5922
MYH14	62.63	28.1	45.45	15.96	7.3	22.3	45.3933	15.1867	-1.57338
MYO1E	59.26	36.23	71.24	28.25	19.26	27.82	55.5767	25.11	-1.14308
MYOZ1	36.53	14.09	21.83	4.28	1.46	10.01	24.15	5.25	-2.18037
N4BP2L1	7.39	2.75	8.19	0.91	0.67	2.2	6.11	1.26	-2.19099
NAGA	305.32	214.27	305.06	59.56	47.87	181.18	274.883	96.2033	-1.51369
NAPEPLD	12.24	2.08	14.1	0.85	0.35	0.77	9.47333	0.656667	-3.66129
NCAPD2	68.44	55.12	68.48	27.98	26.36	38.93	64.0133	31.09	-1.03954
NCKAP5L	28.71	23.67	22.05	3.74	2.84	12.97	24.81	6.51667	-1.91255
NCOA7	9.82	4.08	15.22	2.37	1.84	4.07	9.70667	2.76	-1.77775
ND2	99.6	125.97	269.73	111.44	28.51	54.39	165.1	64.78	-1.34837
ND4	81.28	309	786.54	278.04	120.47	132.81	392.273	177.107	-1.14679
NECTIN4	9.3	2.07	7.96	1.05	0.14	1.84	6.44333	1.01	-2.55947
NFATC1	7.67	5.02	5.81	1.62	0.75	1.82	6.16667	1.39667	-2.06595
NFE2	17.2	18.97	14.26	3.48	2.99	11.99	16.81	6.15333	-1.43518
NFIL3	14.81	9.69	13.55	5.7	3.15	6.71	12.6833	5.18667	-1.27383
NFKB2	10.76	7.62	9.08	4.67	2.74	4.92	9.15333	4.11	-1.13615
NID2	233.55	130.39	213.4	108.73	63.8	87.95	192.447	86.8267	-1.14734
NINJ1	13.14	7.27	5.66	2.91	6.07	3.8	8.69	4.26	-1.01154
NIPSNAP3A	85.77	79.93	67.06	20.59	29.37	49.72	77.5867	33.2267	-1.22099
NME4	4.72	8.06	3.99	3.06	2.18	2.87	5.59	2.70333	-1.02129
NMRAL1	7.25	7.77	5.41	1.53	1.89	3.77	6.81	2.39667	-1.46868
NMRK2	27.44	4.31	5.92	0	0	0	12.5567	0	-6.98375
NOXA1	14.2	9.83	10.03	2.8	1.15	7.32	11.3533	3.75667	-1.57034
NPC2	173.29	80.09	142.54	60.78	49.22	59.8	131.973	56.6	-1.21992
NQO1	64.9	141.21	102.89	42.39	16.99	47.89	103	35.7567	-1.52373
NRM	39.81	23.33	30.78	8.59	9.06	10.23	31.3067	9.29333	-1.74136
NTAN1	95.7	39.64	65.42	26.41	16.99	22.93	66.92	22.11	-1.59338
NUDT7	18.52	10.24	15.55	2.29	2.15	3.31	14.77	2.58333	-2.47031
NUPR1	63.41	17.22	26.09	10.78	16.02	23.71	35.5733	16.8367	-1.0747
NXPH4	47.62	47.41	53.79	11.61	4.11	48.04	49.6067	21.2533	-1.21898
OBSL1	6.28	4.14	20.04	0.86	0.94	1.2	10.1533	1	-3.22052
OCIAD2	10.12	8	7.31	1.64	1	5.29	8.47667	2.64333	-1.64449
OLFML3	24.76	8.23	17.32	0.68	0.73	2.39	16.77	1.26667	-3.62573
ORM1	41.4	0.16	3.44	0.51	0	2.1	15	0.87	-3.96042
ORMDL3	61.72	32.25	55.39	20.01	14.99	20.79	49.7867	18.5967	-1.41587
OSBPL3	42.13	9.35	40.85	1.97	0.72	4.25	30.7767	2.31333	-3.67742
OVOL2	45.43	27.14	28.13	8.25	7.13	15.47	33.5667	10.2833	-1.69705
PABPC1	3010.18	2290.52	3763.87	1198.17	976.52	1966.37	3021.52	1380.35	-1.13018
PACS1	68.04	43.23	57.99	12.27	2.77	32.8	56.42	15.9467	-1.81649
PAIP2	110.68	81.63	97.25	41.55	35.47	64.12	96.52	47.0467	-1.03517
PAK1	45.28	36.86	57.54	16.74	6.15	33.29	46.56	18.7267	-1.30941
PAK6	12.88	3.25	11.53	1.17	1.72	2.93	9.22	1.94	-2.19176
PALM3	16.57	12.27	5.83	1.04	0.42	2.92	11.5567	1.46	-2.90154
PCBD1	67.19	63.14	46.93	30.87	17.02	39.44	59.0867	29.11	-1.01881
PCBP4	48.97	15.78	20.35	12.63	7.21	10.68	28.3667	10.1733	-1.47037
PCED1B	36.01	19.27	32.27	7.58	7.11	11.97	29.1833	8.88667	-1.70422
PCK2	96.82	33.93	57.2	8.21	4.08	10.01	62.65	7.43333	-3.05826
PCMTD1	10.45	3.39	7.88	2.65	2.91	3.79	7.24	3.11667	-1.19021
PDE6D	41.92	29.4	46.25	14.85	11.58	16.24	39.19	14.2233	-1.45579
PDXDC1	54.5	37.85	66.34	16.32	12.12	30.81	52.8967	19.75	-1.41676
PFKFB4	6.67	5.66	5.83	1.94	1.23	4.4	6.05333	2.52333	-1.22997
PGF	124.08	74.2	90	0.25	0	8.04	96.0933	2.76333	-5.07017
PIGH	43	29.45	31.74	13.32	5.77	24.17	34.73	14.42	-1.26229
PITPNM1	109.88	68.3	103.37	5.49	2.09	21.36	93.85	9.64667	-3.26891
PLBD1	814.25	722.54	932.52	374.6	240.71	491.38	823.103	368.897	-1.15764
PLCD1	21.44	12.92	13.82	6.41	3.81	7.16	16.06	5.79333	-1.45527
PLD3	110.66	93.25	108.71	43.68	34.28	73.36	104.207	50.44	-1.04533
PLEKHA5	10.27	5.75	14.47	3.51	3.01	6.09	10.1633	4.20333	-1.25397
PLEKHA6	24.82	14.88	21.38	6.73	7.59	15.57	20.36	9.96333	-1.0237
PLEKHA7	11.13	6.26	10.25	2.98	1.83	4.32	9.21333	3.04333	-1.567
PLEKHH1	38.31	25.42	34.56	8.72	2.04	22.54	32.7633	11.1	-1.55298
PLGRKT	26.12	18.65	25.64	11.84	9.97	12.56	23.47	11.4567	-1.02823
PLK2	11.91	7.11	10.74	2.66	2.34	3.31	9.92	2.77	-1.80376
PLP2	143.57	69.9	117.37	37.11	27.81	32.37	110.28	32.43	-1.76264
PLPP1	11.41	5.61	10.16	3.24	1.91	2.98	9.06	2.71	-1.70478
PLPP6	7.54	7.26	6.37	2.39	3.35	3.94	7.05667	3.22667	-1.10521
PLSCR3	26.38	20.35	15.85	7.49	4.2	10.21	20.86	7.3	-1.50204
PLXNA1	10.06	7.37	8.91	2.98	2.2	4.83	8.78	3.33667	-1.36955
PLXNB1	17.85	6.29	13.69	4.77	2.93	6.18	12.61	4.62667	-1.42707
PLXNB2	18.07	10.4	12.81	6.5	3.74	6.3	13.76	5.51333	-1.304
PMAIP1	7.52	2.01	8.52	1.9	0.84	2.73	6.01667	1.82333	-1.66914
PNRC1	16.04	5.07	8.73	2.5	1.22	3.5	9.94667	2.40667	-2.00287
POLD4	9.53	9.28	8.31	2.68	2.88	5.47	9.04	3.67667	-1.27508
ppdpf	208.92	128.01	152.04	33.99	23.25	55.81	162.99	37.6833	-2.10985
PPIC	11.89	5.23	8.41	3.68	3.77	4.7	8.51	4.05	-1.0529
PPIP5K1	7.49	6.01	7.51	1.45	1.41	3.34	7.00333	2.06667	-1.71302
PPL	24.88	7.44	12.75	6.33	7.21	5.8	15.0233	6.44667	-1.20794
PPM1H	12.31	4.25	11.13	3.69	2.31	4.19	9.23	3.39667	-1.4159
PPP1R14A	54.39	43.88	45.96	24.95	13.92	19.55	48.0767	19.4733	-1.29945
PPP1R18	59.57	36.23	42.25	5.4	2.61	8.37	46.0167	5.46	-3.05213
PRDX6	257.04	127.95	194.12	108.73	88.09	87.95	193.037	94.9233	-1.02327
PRNP	8.87	5.47	7.53	1.32	1.85	4.89	7.29	2.68667	-1.40703
PROM2	117.96	60.26	89.44	18.91	13.45	37.49	89.22	23.2833	-1.9335
PROS1	23.09	4.08	6.27	5.02	1.15	2.38	11.1467	2.85	-1.93071
PRR15	310.38	234.81	214.73	65.8	19.78	143.15	253.307	76.2433	-1.73088
PRR9	24.81	4.08	12.27	4.19	2.05	1.43	13.72	2.55667	-2.37907
PRRG2	14.91	11.13	9.36	4.14	3.79	8.14	11.8	5.35667	-1.12487
PRRG4	30.28	19.55	47.65	11.72	7.51	22.81	32.4933	14.0133	-1.20752
PRSS12	76.86	32.64	78.95	11.37	3.74	20.2	62.8167	11.77	-2.40612
PRSS22	28.64	22.82	21.04	9.97	5.62	8.99	24.1667	8.19333	-1.54895
PRSS35	7.42	8.28	4.97	4.02	2.75	2.12	6.89	2.96333	-1.19019
PSAT1	5.25	5.15	7.9	1.9	1.08	1.79	6.1	1.59	-1.87524
PSME2	39.26	17.19	25.62	7.86	5.14	10.49	27.3567	7.83	-1.79176
PSPH	13	3.83	7.27	2.15	1.29	2.54	8.03333	1.99333	-1.95804
PTK2B	94.6	61.07	75.06	12.12	5.01	38.51	76.91	18.5467	-2.04613
PTPN6	184.63	169.89	163.49	40.73	19.91	114.14	172.67	58.26	-1.5658
PTTG1IP	1413.33	891.73	1328.02	218.52	190.25	541.58	1211.03	316.783	-1.93433
PXDN	91.58	45.19	85.47	40.21	20.72	37.73	74.08	32.8867	-1.16915
PYGB	50	32.39	55.33	19.84	19.62	28.95	45.9067	22.8033	-1.00629
RAB25	333.03	181.68	261.4	96.93	97.12	138.14	258.703	110.73	-1.22351
RAB27B	11.23	3.48	13.31	2.9	2.84	5.28	9.34	3.67333	-1.32295
RAB31	70.18	43.64	80.46	13.92	7.64	29.64	64.76	17.0667	-1.91772
RAB7B	26.22	10.13	21.53	4.09	0.53	5.81	19.2933	3.47667	-2.43887
RAMP2	9.3	5.13	8.14	3.63	2.56	3.75	7.52333	3.31333	-1.15924
RAPH1	20.82	6.86	26.1	6.42	5.25	8.06	17.9267	6.57667	-1.43293
RASD1	41.83	20.82	13.17	5.29	1.93	7.58	25.2733	4.93333	-2.33373
RASIP1	20.31	6.53	11.28	4.43	2.86	5.23	12.7067	4.17333	-1.58346
RASSF3	164.26	79.88	227.62	35.1	31.4	63.95	157.253	43.4833	-1.85216
RASSF4	26.18	21.21	29.09	3.55	1.18	16.5	25.4933	7.07667	-1.83438
RBFOX2	30.76	26.56	38.79	16.57	10.84	19.49	32.0367	15.6333	-1.0304
RBP4	1355.64	444.69	1224.11	473.6	157.42	455.45	1008.15	362.157	-1.47676
REEP6	28.76	30.77	31.38	9.84	4.07	21.35	30.3033	11.7533	-1.35894
RGS20	10.49	1.86	6.75	0	0	0.75	6.36667	0.25	-4.2076
RHOBTB2	7.24	3.13	6.78	1.21	0.56	1.98	5.71667	1.25	-2.10723
RHPN2	15.67	9.37	18.89	7.42	5.32	8.01	14.6433	6.91667	-1.07121
RIPOR1	24.44	14.96	17.26	9.66	5.41	12.11	18.8867	9.06	-1.05157
RMDN1	41.39	32.42	33.35	11.91	11.87	20.57	35.72	14.7833	-1.26707
RNASET2	197.43	149.48	179.18	36.35	29.77	78.37	175.363	48.1633	-1.86217
RNF128	56.9	39.91	78.73	13.91	10.3	35.35	58.5133	19.8533	-1.5546
RNF149	72.43	79.04	73.25	30.12	32.44	44.65	74.9067	35.7367	-1.06558
RNF187	18.21	11.26	13.97	7.44	7.48	6.25	14.48	7.05667	-1.02663
RNF217	13.8	6.33	12.77	4.43	2.61	3.98	10.9667	3.67333	-1.55231
ROGDI	79.71	35.03	57.75	20.19	22.79	20.47	57.4967	21.15	-1.43852
RPS6KA5	7.9	2.98	9.3	1.95	2.33	4.62	6.72667	2.96667	-1.15451
RPS6KB2	100.87	80.77	51.57	30.7	28.82	31.36	77.7367	30.2933	-1.3567
RXRA	42.39	24.81	38.25	15.43	13.72	21.82	35.15	16.99	-1.04447
S100A11	1649.65	1151.92	1390.57	823.54	456.23	680.29	1397.38	653.353	-1.09667
S100A13	8.36	5.74	1.72	1.4	0.54	2.71	5.27333	1.55	-1.70335
S100A2	198.86	128.83	74.74	58.61	33.45	64.75	134.143	52.27	-1.35804
S100G	16.5	15.99	9.06	2.82	0.96	6.13	13.85	3.30333	-2.03524
SAMD1	56.63	56.27	49.67	23.1	13.53	40.51	54.19	25.7133	-1.07257
SAMD11	15.24	13.52	15.96	0.08	0.01	3.41	14.9067	1.16667	-3.56649
SAT1	480.21	370.82	370.28	73.23	67.9	220.77	407.103	120.633	-1.75393
SBK1	22.14	3.82	6.42	0.6	0.18	1.26	10.7933	0.68	-3.80383
SCP2	100.75	53.02	75.05	42.54	21.54	45.6	76.2733	36.56	-1.05886
SCPEP1	56.62	11.75	10.7	5.57	6.85	15.08	26.3567	9.16667	-1.51351
SCRN1	15.11	3.71	7.42	2.96	1.02	1.38	8.74667	1.78667	-2.22929
SDCBP	365.42	248.92	426	185.23	68.15	211.07	346.78	154.817	-1.16294
SEPTIN9	181.37	111.88	172.3	58.4	32.22	101.17	155.183	63.93	-1.27808
SERINC2	632.75	379.41	475.65	200.27	153.46	343.05	495.937	232.26	-1.09409
SERPINA5	6.88	5.33	14.45	4.14	1.76	5.96	8.88667	3.95333	-1.14868
SERPINB1	104.15	72.41	135.91	108.62	16.81	17.08	104.157	47.5033	-1.13101
SERPINB5	18.19	3.7	5.36	1.84	0.71	2.83	9.08333	1.79333	-2.27809
SERPINE2	35.34	7.52	39.35	6.62	6.39	11.97	27.4033	8.32667	-1.70657
SERPINF2	17.51	9.98	13.46	5.61	2.83	10.12	13.65	6.18667	-1.12906
sh3bp1	58.28	46.36	43.97	22.16	16.74	34.89	49.5367	24.5967	-1.00709
SH3GLB2	39.03	12.69	22.47	4.12	3.88	6.23	24.73	4.74333	-2.35801
SHF	7.47	4.57	7.4	2.24	1.19	6.03	6.48	3.15333	-1.01617
SHISA5	53.83	32.23	44.56	16.1	10.48	26.07	43.54	17.55	-1.30598
SHKBP1	46.63	30.23	32.02	11.54	11.25	17.22	36.2933	13.3367	-1.4375
SHMT1	50.62	27.23	66.13	8.06	6.47	12.81	47.9933	9.11333	-2.38404
SIK3	10.85	6.5	8.4	4.06	3.82	3.73	8.58333	3.87	-1.12911
SIL1	63.04	50.92	45.9	22.13	22.95	32.33	53.2867	25.8033	-1.04334
SIPA1L1	74.28	55.42	77.32	19.36	12.34	30.26	69.0067	20.6533	-1.73548
SIRPA	17.9	11.26	11.33	1.31	0.23	3.12	13.4967	1.55333	-3.0398
SLC10A6	12.58	7.46	10.77	1.49	2.24	1.91	10.27	1.88	-2.38884
SLC15A1	179.61	39.55	156.33	5.02	1.88	8.32	125.163	5.07333	-4.59773
SLC23A1	46.32	15.34	24.72	8	4.33	6.98	28.7933	6.43667	-2.14411
SLC25A12	60.6	33.53	58.74	5.81	3.39	13.84	50.9567	7.68	-2.71426
SLC25A28	21.02	18.77	17.23	9.99	7.47	9.67	19.0067	9.04333	-1.06328
SLC27A1	36.33	24.96	28.72	1.24	0.96	5.13	30.0033	2.44333	-3.56513
SLC2A12	42.73	18.66	31.51	3.98	4.19	9.51	30.9667	5.89333	-2.37394
SLC2A5	36.47	27.62	29	4.98	0.48	9.97	31.03	5.14333	-2.56975
SLC37A2	47.6	35.41	18.42	11.89	11.53	14.25	33.81	12.5567	-1.42181
SLC39A1	232.95	252.15	265.52	104.73	75.84	176.66	250.207	119.077	-1.07059
SLC39A10	10.42	7.09	15.99	6.42	3.41	5.21	11.1667	5.01333	-1.13972
SLC39A2	340.88	401.45	443.04	58	74.08	219.36	395.123	117.147	-1.75312
SLC39A5	14.36	7.54	9.91	3.65	1.71	5.43	10.6033	3.59667	-1.53376
SLC43A1	8.81	7.6	9.1	4.49	3.47	3.72	8.50333	3.89333	-1.1073
SLC4A7	6	4.64	8.9	1.45	1.89	3.68	6.51333	2.34	-1.4385
SLC5A5	32.25	31.95	31.42	2.48	4.86	7.79	31.8733	5.04333	-2.63609
SLC7A7	77.2	62.12	58.71	26.62	27.28	36.11	66.01	30.0033	-1.13495
SLCO4C1	43.01	30.76	38.52	11.57	11.55	29.1	37.43	17.4067	-1.10014
SMAD1	62.55	52.54	79.34	28.03	9.53	48.82	64.81	28.7933	-1.1677
SMAD2	49.15	33.35	46.74	21.14	15.55	24.33	43.08	20.34	-1.07897
SMAD6	12.4	13.34	12.1	4.15	1.84	11.39	12.6133	5.79333	-1.10919
SMAD7	6.13	5.72	4.92	1.62	0.3	5.65	5.59	2.52333	-1.11703
SMOX	7.78	6.81	6.08	2.65	2.95	4.4	6.89	3.33333	-1.02568
SMPD1	11.37	11.87	13.25	4.49	3.05	8.77	12.1633	5.43667	-1.14726
SMS	150.75	69.55	108.98	30.12	21.02	35.39	109.76	28.8433	-1.92436
SMTNL2	10.79	6.54	7.01	1.3	0.48	1.52	8.11333	1.1	-2.77493
SNX24	67.57	48.6	56.58	29.15	11.4	44.99	57.5833	28.5133	-1.01147
SOCS3	11.06	13.19	11.23	2.91	1.04	6.67	11.8267	3.54	-1.71218
SOGA1	10.23	3.61	10.66	1.85	2.22	2.6	8.16667	2.22333	-1.83111
SOLD1	3553	2699.24	3320.83	1404.57	523.93	1321.58	3191.02	1083.36	-1.55842
SOX4	18.38	7.37	18.63	3.83	1.84	5.85	14.7933	3.84	-1.9184
SPA17	16.62	12.51	22.03	9.44	4.68	7.32	17.0533	7.14667	-1.2431
SPG21	33	30.28	32.86	13.02	10.28	17.7	32.0467	13.6667	-1.22349
SPINK4	45.02	16.61	16.27	0	0.09	0.73	25.9667	0.273333	-6.1256
SPNS1	603.17	731.88	577.11	192.78	147.9	339.54	637.387	226.74	-1.49072
SPON1	40.81	15.34	26.04	14.1	5.3	16.02	27.3967	11.8067	-1.20749
SRC	73	54.55	64.58	16.82	14.15	53.45	64.0433	28.14	-1.18356
SREBF2	81.15	44.21	59.59	25.11	22.1	40.88	61.65	29.3633	-1.06752
SSBP4	8.94	6.22	7.03	2.32	1.36	4.54	7.39667	2.74	-1.40036
SSH2	22.92	10.06	29.03	8.35	3.58	14.68	20.67	8.87	-1.21132
STBD1	9.66	4.08	9.73	3.35	1.48	3.88	7.82333	2.90333	-1.39954
STK17A	16.46	15.42	15.82	8.83	3.56	10.11	15.9	7.5	-1.074
STK26	32.21	18.1	71.77	15.85	10.57	23.14	40.6933	16.52	-1.29541
STMN1	11.08	10.49	10.33	3.74	3.89	7.15	10.6333	4.92667	-1.09442
STOM	8.84	5.96	4.75	0.46	0.59	1.95	6.51667	1	-2.5886
SUGP2	12.68	6.33	8.69	3.3	3.15	6.21	9.23333	4.22	-1.11136
SULT1E1	85.64	44.78	74.15	15.25	8.06	24.9	68.19	16.07	-2.07835
SUN2	15.72	6.4	8.78	3.85	3.61	3.11	10.3	3.52333	-1.52119
SUPT5H	54.73	40.81	43.59	22.21	18.25	25.17	46.3767	21.8767	-1.08053
SYNE2	19.69	3.92	19.44	1.92	0.88	5.04	14.35	2.61333	-2.41293
TACC2	56.45	24.56	49.49	1.63	0.45	11.74	43.5	4.60667	-3.21155
TAPBP	53.25	38.04	45.8	23.25	6.73	23.6	45.6967	17.86	-1.35046
TAX1BP3	261.7	219.61	206.71	116.53	85.26	139.94	229.34	113.91	-1.00896
TBC1D2	14.48	7.72	8.26	3.03	3.25	4.11	10.1533	3.46333	-1.52479
TCEAL1	24.48	19.79	24.72	8.79	5.57	13.88	22.9967	9.41333	-1.27966
TCF7L1	150.5	94.61	130.29	36.99	36.1	61.75	125.133	44.9467	-1.47513
TCN2	12.3	6.92	14.08	2.31	2.63	8.56	11.1	4.5	-1.28379
TEX9	16.09	11.62	10.38	5.37	4.22	4.74	12.6967	4.77667	-1.3918
TF	26.63	0.81	8.23	1.18	0.25	1.55	11.89	0.993333	-3.45503
TGFB1	18.15	14.61	12.06	7.17	2.36	7.71	14.94	5.74667	-1.36312
TGFBR1	36.54	16.47	53.97	17.91	15.8	18.93	35.66	17.5467	-1.01895
TIGD2	14.31	11.53	13.19	4.48	3.65	6.7	13.01	4.94333	-1.37822
TK1	54.2	42.43	40.84	14.72	18.84	22.79	45.8233	18.7833	-1.28211
TLE4	21.55	9.07	15.81	3.49	1.18	5.05	15.4767	3.24	-2.22147
TLE5	12.87	11.08	8.75	3.09	1.82	6.14	10.9	3.68333	-1.53977
TM4SF1	89.75	20.37	60.1	44.2	22.25	15.82	56.74	27.4233	-1.04625
TM4SF5	17.91	10.7	13.46	4.98	1.52	8.83	14.0233	5.11	-1.43873
TM7SF2	33.36	17.86	19.16	2.48	0.57	10.93	23.46	4.66	-2.30731
TMC7	17.24	7.8	16.98	1.37	0.21	4.87	14.0067	2.15	-2.64838
TMEM159	32.22	29.54	30.31	7.29	4.7	14.2	30.69	8.73	-1.80198
TMEM163	24.61	19.14	9.95	0.59	1.4	3.76	17.9	1.91667	-3.15795
TMEM17	5.95	15.59	7.05	3.72	2.6	1.86	9.53	2.72667	-1.76843
TMEM229B	16.04	19.21	15.18	0.46	0	9.78	16.81	3.41333	-2.26696
TMEM256	172.2	151.87	102.52	68.72	53.79	68.27	142.197	63.5933	-1.15969
TMEM268	7.12	4.06	4.87	0.65	0.93	4.3	5.35	1.96	-1.40361
TMEM54	9.5	8.49	11.49	2.03	1.66	5.05	9.82667	2.91333	-1.71995
TMEM63B	55.87	25.93	44.56	8.51	6.02	13.67	42.12	9.4	-2.15193
TMEM8A	11.12	6.51	7.17	1.7	1.65	5.03	8.26667	2.79333	-1.53192
TMEM9	239.31	182.98	181.14	57.07	53.42	84.52	201.143	65.0033	-1.62814
TMPRSS4	34.75	13.97	20.18	3.54	3.7	7.13	22.9667	4.79	-2.2379
TNFSF12	9.05	6.41	5.11	2.99	0.95	5.85	6.85667	3.26333	-1.0485
TNP2	82.42	10.03	23.15	0.13	0	0.69	38.5333	0.273333	-6.69324
TP53	79.41	46.24	73.07	20.01	22.35	31.81	66.24	24.7233	-1.41818
TP53BP2	51.83	45.2	64.6	20.55	16.1	31.85	53.8767	22.8333	-1.23489
TP63	29.55	19.3	41.51	7.82	1.57	19.46	30.12	9.61667	-1.63697
TPD52L1	255.42	46.65	165.71	4.42	7.31	16.9	155.927	9.54333	-4.01612
TRAF4	36.69	29.49	22.15	15.43	6.99	14.11	29.4433	12.1767	-1.26691
TRAPPC5	16.93	17.31	15.41	5.7	7.26	9.93	16.55	7.63	-1.10698
TRAPPC6A	76.29	39.59	39.37	17.81	17.91	20.35	51.75	18.69	-1.46438
TRIB1	11.33	11.14	9.68	3.72	0.93	6.49	10.7167	3.71333	-1.50413
TRIM11	10.03	5.04	12.46	3.91	4.25	5.27	9.17667	4.47667	-1.01931
TRIM8	8.94	4.23	5.23	2.09	2.04	4.87	6.13333	3	-1.00774
TSC22D2	72.61	49.8	77.59	31.5	21.45	35.65	66.6667	29.5333	-1.17191
TSPAN17	26.13	25.02	12.3	6.16	5.4	14.77	21.15	8.77667	-1.25937
TSPAN9	9.48	3.75	5.63	2.61	2.34	3.77	6.28667	2.90667	-1.0869
TSPO	8.17	22.32	4.51	4.11	5.31	3.07	11.6667	4.16333	-1.46465
TST	27.32	10.57	18.74	3.26	3.79	7.11	18.8767	4.72	-1.97712
TTPA	15.89	10.05	22.65	0.46	0.33	3.6	16.1967	1.46333	-3.38188
TTYH2	26.75	12.66	20.89	11.31	7.13	11.01	20.1	9.81667	-1.02643
TTYH3	11.8	5.5	8.93	1.68	5.54	2.74	8.74333	3.32	-1.37059
TXNIP	15.7	12.27	13.82	2.36	0.86	6.28	13.93	3.16667	-2.10262
TYRO3	162.94	104.39	155.07	14.82	9.85	60.26	140.8	28.31	-2.3102
UBALD2	63.14	41.31	40.46	25.55	10.24	29.47	48.3033	21.7533	-1.14725
UBE2G2	189.06	156.71	206.29	72.42	66.33	102.66	184.02	80.47	-1.19233
UBTD1	59.5	39.5	41.74	13.75	9.84	16.82	46.9133	13.47	-1.79265
UCP2	29.53	26.09	12.98	7.9	7.58	11.68	22.8667	9.05333	-1.32717
UNC119	26.4	20.76	24.94	10.62	9.31	13.01	24.0333	10.98	-1.12307
UNC93A	98.43	74.71	88.6	28.81	37.61	56.65	87.2467	41.0233	-1.0868
USP31	8.61	3.86	12.29	2.21	2.63	3.68	8.25333	2.84	-1.50654
VAV2	8.35	24.07	15.04	9.37	3.51	3.07	15.82	5.31667	-1.55536
VMAC	28.98	19.2	23.89	8.95	8.24	13.87	24.0233	10.3533	-1.20647
WBP1	21.35	13.48	17.81	4.99	4.21	9.86	17.5467	6.35333	-1.45128
WDR91	18.77	9.86	13.19	5.42	5.39	6.5	13.94	5.77	-1.25811
WFDC2	213.57	156	119.09	33.8	5.48	22.3	162.887	20.5267	-2.98217
WLS	188.73	144.39	191.35	62.61	36.5	112.67	174.823	70.5933	-1.30708
WNK4	11.73	4.02	8.59	0.4	0.59	1.55	8.11333	0.846667	-3.11704
WNT11	70.14	33.45	49.49	24.43	15.61	34.84	51.0267	24.96	-1.02869
WNT4	72.83	53.68	76.78	9.47	1.48	38.84	67.7633	16.5967	-2.02307
WWTR1	42.08	16.21	52.22	9.51	5.6	6.83	36.8367	7.31333	-2.31686
XPC	33.69	8.47	11.82	3.89	3.41	4.54	17.9933	3.94667	-2.16065
YPEL2	42.52	10.62	33.17	1.24	0	1.73	28.77	0.99	-4.72717
YPEL3	63.81	19.74	29.25	3.2	5.52	6.62	37.6	5.11333	-2.85429
YPEL5	35	21.75	33.64	13.9	9.28	19.94	30.13	14.3733	-1.06258
ZC4H2	6.69	5.83	6.78	2.74	2.01	4.04	6.43333	2.93	-1.1085
ZDHHC2	16.26	12.52	19.45	6.17	1.36	9.36	16.0767	5.63	-1.49731
ZFHX3	7.41	3.36	8.13	2.91	2.47	3.09	6.3	2.82333	-1.13046
ZFP36L1	51.11	27.21	48.07	13.32	10.93	17.94	42.13	14.0633	-1.57611
ZNF114	5.77	1.25	19.61	1.58	0.56	7.69	8.87667	3.27667	-1.41058
ZNF219	11.47	5.33	6.32	1.14	0.55	2.86	7.70667	1.51667	-2.27168
ZNF318	12.29	5.45	12.19	3.24	3.25	2.75	9.97667	3.08	-1.66392
ZNF395	11.72	10.5	11.82	3.76	2.24	10.43	11.3467	5.47667	-1.03745
ZNRF1	95.84	84.66	94.9	31.89	25.35	51.18	91.8	36.14	-1.34248
ZSWIM4	22.99	7.17	12.53	3.31	1.22	4.93	14.23	3.15333	-2.13905
ZYX	352.46	242.98	257.61	133.69	64.25	158.09	284.35	118.677	-1.25992

## Sheet: BPs
Term	Gene count	P value	Genes
GO:0033344~cholesterol efflux	7	0.000336333	ABCA1, SCARB1, APOM, NPC2, APOA2, APOC3, APOE
GO:2000352~negative regulation of endothelial cell apoptotic process	7	0.000458983	FGB, FGA, RAMP2, FGG, ABL1, BRAF, GATA3
GO:0032967~positive regulation of collagen biosynthetic process	5	0.000473413	BMP4, TGFB1, F2R, SERPINF2, WNT4
GO:0034384~high-density lipoprotein particle clearance	4	0.000581328	SCARB1, APOM, APOA2, APOE
GO:0007179~transforming growth factor beta receptor signaling pathway	10	0.000727452	SMAD2, SMAD1, JUN, TGFB1, CITED1, SRC, ZYX, FOS, SMAD6, TGFBR1
GO:0042632~cholesterol homeostasis	10	0.000727452	ABCA1, SCARB1, DGAT2, NPC2, EPHX2, LRP5, APOA2, APOC3, APOE, CD24
GO:0045669~positive regulation of osteoblast differentiation	9	0.00105824	BMP4, SMAD1, JAG1, FAM20C, GDPD2, IL6ST, BMPR1B, WNT4, CD276
GO:0035690~cellular response to drug	8	0.00181364	ACER2, PRNP, NOS2, TFRC, RNF149, BRAF, FBP1, TP53
GO:0042127~regulation of cell proliferation	11	0.00193661	EGLN3, JAG1, NOS2, ERBB3, FES, HP1BP3, BRAF, PTGS2, SAT1, PLCD1, S100A11
GO:0043691~reverse cholesterol transport	5	0.00196201	ABCA1, SCARB1, APOM, APOA2, APOE
GO:0048701~embryonic cranial skeleton morphogenesis	7	0.00207386	SMAD2, BMP4, DLX2, SLC39A1, GRHL2, FGFR2, TGFBR1
GO:0071277~cellular response to calcium ion	7	0.00254801	ITPKB, JUN, CLIC4, PPIF, FOSB, BRAF, FOS
GO:0034380~high-density lipoprotein particle assembly	4	0.00268057	ABCA1, APOM, APOA2, APOE
GO:0034375~high-density lipoprotein particle remodeling	5	0.00281976	SCARB1, APOM, APOA2, APOC3, APOE
GO:0001525~angiogenesis	13	0.00316411	JUN, CLIC4, ANXA2, SAT1, RASIP1, TGFBR1, ELK3, OVOL2, ADGRG1, KLF5, HAND1, PLCD1, JAM3
GO:0045907~positive regulation of vasoconstriction	4	0.00450565	FGB, FGA, FGG, F2R
GO:0050731~positive regulation of peptidyl-tyrosine phosphorylation	9	0.00523625	EFNA1, TGFB1, SRC, ABL1, PTK2B, ARHGEF2, CD24, EFNA5, CD44
GO:0060395~SMAD protein signal transduction	7	0.00622086	SMAD2, BMP4, SMAD1, JUN, CITED1, SLC33A1, FOS
GO:0055089~fatty acid homeostasis	4	0.006925	DGAT2, GPAM, GOT1, APOE
GO:0034116~positive regulation of heterotypic cell-cell adhesion	4	0.006925	FGB, FGA, FGG, CD44
GO:1902445~regulation of mitochondrial membrane permeability involved in programmed necrotic cell death	3	0.008232	PPIF, BAX, ALKBH7
GO:0033700~phospholipid efflux	4	0.00997937	ABCA1, APOA2, APOC3, APOE
GO:0061036~positive regulation of cartilage development	4	0.00997937	BMP4, SMAD1, BMP1, BMPR1B
GO:0042730~fibrinolysis	4	0.00997937	FGB, FGA, ANXA2, FGG
GO:1902042~negative regulation of extrinsic apoptotic signaling pathway via death domain receptors	5	0.0109607	FGB, FGA, DAPK1, FGG, CFLAR
GO:0030501~positive regulation of bone mineralization	6	0.011013	BMP4, TGFB1, FAM20C, BMPR1B, WNT4, CD276
GO:0030308~negative regulation of cell growth	10	0.0128129	CDKN1A, WNT11, TGFB1, SERPINE2, HYAL1, FRZB, EAF2, ENPP1, FBP1, TP53
GO:0051496~positive regulation of stress fiber assembly	6	0.0129369	CARMIL1, PAK1, WNT11, SERPINF2, BRAF, WNT4
GO:0050714~positive regulation of protein secretion	5	0.0135091	FGB, FGA, SEC24A, TGFB1, FGG
GO:0006911~phagocytosis, engulfment	4	0.0136977	ABCA1, GSN, MFGE8, AIF1
GO:0070374~positive regulation of ERK1 and ERK2 cascade	12	0.0140705	FGB, BMP4, FGA, JUN, SRC, FGG, F2R, SERPINF2, ABL1, PTK2B, BRAF, CD44
GO:0006888~ER to Golgi vesicle-mediated transport	6	0.0150755	LMAN1, SEC24A, HYOU1, MPPE1, SEC24D, SEC23B
GO:0032489~regulation of Cdc42 protein signal transduction	3	0.0158827	ABCA1, APOC3, APOE
GO:0030335~positive regulation of cell migration	11	0.0171838	SDCBP, SUN2, GRB7, CARMIL1, PAK1, WNT11, TGFB1, HSPA5, F2R, SYNE2, TGFBR1
GO:0050873~brown fat cell differentiation	6	0.0174382	ERO1A, ARL4A, NUDT7, ALDH6A1, PEX11A, PTGS2
GO:0070527~platelet aggregation	6	0.0200336	FGB, FGA, FGG, TYRO3, HSPB1, PTPN6
GO:1902895~positive regulation of pri-miRNA transcription from RNA polymerase II promoter	4	0.0231916	BMP4, SMAD1, JUN, SMAD6
GO:0010718~positive regulation of epithelial to mesenchymal transition	5	0.023288	SMAD2, WWTR1, SDCBP, TGFB1, BAMBI
GO:0007182~common-partner SMAD protein phosphorylation	3	0.0255407	SMAD2, BMP4, TGFB1
GO:0072015~glomerular visceral epithelial cell development	3	0.0255407	BMP4, MYO1E, JAG1
GO:0006979~response to oxidative stress	8	0.0261521	NQO1, PRNP, IDH1, PXDN, TXNIP, APOE, PTGS2, GCLM
GO:0045921~positive regulation of exocytosis	4	0.0289782	FGB, FGA, FGG, RAB27B
GO:0006094~gluconeogenesis	4	0.0289782	RBP4, G6PC3, FBP1, ATF3
GO:0042157~lipoprotein metabolic process	4	0.0289782	APOM, APOA2, APOC3, APOE
GO:0030855~epithelial cell differentiation	7	0.0312531	GSTK1, PCNA, ELF3, TST, CASP6, ANXA4, CTSB
GO:0000165~MAPK cascade	6	0.0328839	ITPKB, EFNA1, SMAD1, TGFB1, DOK4, MAP2K6
GO:0070723~response to cholesterol	3	0.0369708	SMAD2, TGFB1, TGFBR1
GO:0030214~hyaluronan catabolic process	3	0.0369708	TGFB1, HYAL1, CD44
GO:0006111~regulation of gluconeogenesis	3	0.0369708	NLN, FBP1, GNMT
GO:0050892~intestinal absorption	3	0.0369708	SCARB1, GCNT3, ACO1
GO:0007183~SMAD protein complex assembly	3	0.0369708	SMAD2, SMAD1, TGFB1
GO:0071498~cellular response to fluid shear stress	3	0.0369708	SRC, PTK2B, PTGS2
GO:0070830~bicellular tight junction assembly	4	0.0426061	RAMP2, WNT11, CLDN1, GRHL2
GO:0072332~intrinsic apoptotic signaling pathway by p53 class mediator	4	0.0426061	TP53BP2, BAX, RRP8, BOK
GO:0008152~metabolic process	11	0.0428358	ARSA, ACAA2, SCP2, LOC101108092, ACSL4, MAN1A1, FAHD2A, AGPAT3, ACSF2, LOC101116273, AGPAT4
GO:0008217~regulation of blood pressure	5	0.0472191	ACTA2, RAMP2, LRP5, AGTRAP, PTGS2
GO:0042771~intrinsic apoptotic signaling pathway in response to DNA damage by p53 class mediator	5	0.0472191	CDKN1A, SHISA5, PMAIP1, NUPR1, TP53
GO:0008285~negative regulation of cell proliferation	17	0.0474264	SMAD1, JUN, CDKN1A, BTG1, B4GALT1, TGFB1, SERPINE2, F2R, FOXO4, SMAD6, SLC9A3R1, ADGRG1, FRZB, PTK2B, TAX1BP3, SOX4, FKTN
GO:0032940~secretion by cell	3	0.0499569	SERPINE2, TYRO3, MERTK
GO:0051258~protein polymerization	3	0.0499569	FGB, FGA, FGG
GO:0006656~phosphatidylcholine biosynthetic process	3	0.0499569	SLC27A1, PCYT1A, APOA2
GO:0090277~positive regulation of peptide hormone secretion	3	0.0499569	FGB, FGA, FGG
GO:0030643~cellular phosphate ion homeostasis	3	0.0499569	SLC9A3R1, SLC34A2, ENPP1
GO:0045786~negative regulation of cell cycle	4	0.0504203	THAP5, TGFB1, NUPR1, GATA3
GO:0045599~negative regulation of fat cell differentiation	5	0.0531812	WWTR1, JAG1, TGFB1, ENPP1, GATA3

## Sheet: KEGG pathways
ID	Term	P value	Gene count	Genes Cluster #1	Genes Cluster #2
KEGG:04216	Ferroptosis	1.57465e-07	13	[GSS, MAP1LC3A, PRNP, SAT1, TF, TP53]	[ACSL3, ACSL4, GCLM, LPCAT3, SLC39A8, SLC40A1, TF, TFRC]
KEGG:00330	Arginine and proline metabolism	5.40717e-07	13	[ALDH2, ALDH9A1, CKMT1A, CNDP1, GATM, GOT1, LOC101112287, MAOA, SAT1, SMOX, SMS]	[NOS2, OAT]
KEGG:04146	Peroxisome	7.01148e-07	16	[ABCD4, EPHX2, GSTK1, HACL1, HSD17B4, IDH1, LOC101119050, NUDT7, SCP2]	[ABCD3, ACOX1, ACSL3, ACSL4, NOS2, PEX11A, PRDX5]
KEGG:05200	Pathways in cancer	4.03445e-06	49	[ABL1, BAX, BMP4, BRAF, CDKN1A, DAPK1, EGLN3, ELK1, EPAS1, ERBB2, F2R, FGFR2, FOS, GNAI1, GNAI2, IGF1R, IL6ST, ITGA3, JAG1, JUN, LOC101105840, LOC101108092, LOC101116273, LPAR6, LRP5, NFKB2, NQO1, PGF, PMAIP1, RPS6KA5, RPS6KB2, SMAD2, TCF7L1, TGFB1, TGFBR1, TP53, TRAF4, WNT11, WNT4]	[CCND2, GADD45G, JAK2, LOC101115838, LPAR3, MGST1, NOS2, PIM1, PTGS2, TXNRD1]
KEGG:00010	Glycolysis / Gluconeogenesis	1.01717e-05	13	[ACSS1, ACSS2, ALDH2, ALDH9A1, ALDOB, ENO3, FBP1, G6PC3, GALM, HK1, PCK2]	[LDHA, PGAM1]
KEGG:04141	Protein processing in endoplasmic reticulum	1.18472e-05	22	[BAX, CRYAB, FBXO2, HSPA2, LOC101111026, MAN1A1, SIL1, UBE2G2]	[ATF6, DNAJC3, EDEM1, EDEM3, ERO1A, HSPA5, HYOU1, LMAN1, PREB, SEC23B, SEC24A, SEC24D, SEC63, UGGT1]
KEGG:00480	Glutathione metabolism	2.76347e-05	12	[ANPEP, GSS, GSTK1, IDH1, LOC101108092, LOC101112287, LOC101116273, PRDX6, SMS]	[GCLM, MGST1, RRM2]
KEGG:01040	Biosynthesis of unsaturated fatty acids	0.000103129	8	[HSD17B4, SCP2]	[ACOX1, ELOVL5, FADS1, FADS2, HSD17B12, SCD]
KEGG:00640	Propanoate metabolism	0.000158782	8	[ACADS, ACSS1, ACSS2, ALDH6A1, BCKDHA, MCEE]	[ACOX1, LDHA]
KEGG:05210	Colorectal cancer	0.000228842	13	[BAX, BRAF, CDKN1A, FOS, JUN, PMAIP1, RPS6KB2, SMAD2, TCF7L1, TGFB1, TGFBR1, TP53]	[GADD45G]
KEGG:05225	Hepatocellular carcinoma	0.00024625	20	[BAX, BRAF, CDKN1A, ELK1, IGF1R, LOC101108092, LOC101116273, LRP5, NQO1, RPS6KB2, SMAD2, TCF7L1, TGFB1, TGFBR1, TP53, WNT11, WNT4]	[GADD45G, MGST1, TXNRD1]
KEGG:04010	MAPK signaling pathway	0.000294272	28	[BRAF, CACNB3, DUSP5, DUSP9, EFNA1, EFNA5, ELK1, ERBB2, ERBB3, FGFR2, FOS, HSPA2, HSPB1, IGF1R, JUN, MAP2K6, MAPK8IP2, NFATC1, NFKB2, PAK1, PGF, RPS6KA5, STMN1, TGFB1, TGFBR1, TP53]	[GADD45G, LOC101115838]
KEGG:04142	Lysosome	0.000333988	16	[AP1G2, ARSA, CTSA, CTSB, CTSF, CTSL, CTSV, FUCA2, GAA, GLB1, HYAL1, MAN2B1, NAGA, NPC2, SMPD1]	[HYAL4]
KEGG:05205	Proteoglycans in cancer	0.000407377	22	[BRAF, CD44, CDKN1A, CTSL, CTSV, ELK1, ERBB2, ERBB3, GPC3, HSPG2, IGF1R, ITGB5, PAK1, PTPN6, RPS6KB2, SMAD2, SRC, TGFB1, TP53, VAV2, WNT11, WNT4]	[]
KEGG:00270	Cysteine and methionine metabolism	0.000617588	9	[CDO1, GOT1, GSS, LOC101112287, PSAT1, SMS, TST]	[GCLM, LDHA]
KEGG:05206	MicroRNAs in cancer	0.000732077	21	[ABCB1, ABL1, CCNG1, CD44, CDKN1A, EFNA1, EFNA5, ERBB2, ERBB3, FSCN1, HDAC5, KIF23, RPS6KA5, SERPINB5, SOX4, STMN1, TP53, TP63]	[CCND2, PIM1, PTGS2]
KEGG:00410	beta-Alanine metabolism	0.00080922	7	[ACADS, ALDH2, ALDH6A1, ALDH9A1, CNDP1, SMOX]	[ACOX1]
KEGG:05418	Fluid shear stress and atherosclerosis	0.000936966	16	[ARHGEF2, ASS1, BMP4, BMPR1B, CTSL, CTSV, FOS, JUN, LOC101105840, LOC101108092, LOC101116273, MAP2K6, NQO1, SRC, TP53]	[MGST1]
KEGG:04012	ErbB signaling pathway	0.00130847	11	[ABL1, BRAF, CDKN1A, ELK1, ERBB2, ERBB3, JUN, PAK1, PAK6, RPS6KB2, SRC]	[]
KEGG:03320	PPAR signaling pathway	0.00144361	11	[APOA2, APOC3, FABP5, PCK2, SCP2, SLC27A1]	[ACOX1, ACSL3, ACSL4, FADS2, SCD]
KEGG:05161	Hepatitis B	0.0015462	18	[BAX, BRAF, CDKN1A, ELK1, FOS, HSPG2, IRF3, JUN, MAP2K6, NFATC1, PTK2B, SRC, TGFB1, TGFBR1, TP53]	[JAK2, PCNA, SLC10A1]
KEGG:00250	Alanine, aspartate and glutamate metabolism	0.00184751	7	[ADSSL1, ASL, ASS1, GOT1, GPT2]	[GFPT1, PPAT]
KEGG:04979	Cholesterol metabolism	0.00184899	8	[APOA2, APOC3, APOE, NPC2, TSPO]	[ABCA1, LRP2, SCARB1]
KEGG:00220	Arginine biosynthesis	0.00203442	5	[ASL, ASS1, GOT1, GPT2]	[NOS2]
KEGG:05219	Bladder cancer	0.00214318	7	[BRAF, CDKN1A, DAPK1, ERBB2, RPS6KA5, SRC, TP53]	[]
KEGG:00052	Galactose metabolism	0.00228581	6	[B4GALT1, G6PC3, GAA, GALM, GLB1, HK1]	[]
KEGG:05224	Breast cancer	0.00238161	16	[BAX, BRAF, CDKN1A, ERBB2, FOS, IGF1R, JAG1, JUN, LRP5, NFKB2, RPS6KB2, TCF7L1, TP53, WNT11, WNT4]	[GADD45G]
KEGG:05212	Pancreatic cancer	0.00251925	10	[BAX, BRAF, CDKN1A, ERBB2, RPS6KB2, SMAD2, TGFB1, TGFBR1, TP53]	[GADD45G]
KEGG:05226	Gastric cancer	0.00255113	16	[ABCB1, BAX, BRAF, CDKN1A, ERBB2, FGFR2, LRP5, RPS6KB2, SMAD2, TCF7L1, TGFB1, TGFBR1, TP53, WNT11, WNT4]	[GADD45G]
KEGG:04350	TGF-beta signaling pathway	0.00298989	11	[BAMBI, BMP4, BMPR1B, E2F5, RPS6KB2, SMAD1, SMAD2, SMAD6, SMAD7, TGFB1, TGFBR1]	[]
KEGG:05213	Endometrial cancer	0.00470659	8	[BAX, BRAF, CDKN1A, ELK1, ERBB2, TCF7L1, TP53]	[GADD45G]
KEGG:00260	Glycine, serine and threonine metabolism	0.00475433	7	[GATM, GNMT, MAOA, PSAT1, PSPH, SHMT1]	[PGAM1]
KEGG:04066	HIF-1 signaling pathway	0.00482742	12	[ALDOB, CDKN1A, EGLN3, ENO3, ERBB2, HK1, IGF1R, RPS6KB2, TF]	[LDHA, NOS2, TF, TFRC]
KEGG:04610	Complement and coagulation cascades	0.00606728	10	[CD59, F2R, F5, FGA, FGB, FGG, LOC101113728, PROS1, SERPINA5, SERPINF2]	[]
KEGG:04115	p53 signaling pathway	0.00606728	10	[BAX, CCNG1, CDKN1A, PMAIP1, SERPINB5, SHISA5, TP53]	[CCND2, GADD45G, RRM2]
KEGG:00564	Glycerophospholipid metabolism	0.00655168	11	[AGPAT4, MBOAT1, PLD3, PLPP1]	[AGPAT3, CDS1, CDS2, GPAM, LPCAT3, PCYT1A, PTDSS1]
KEGG:04390	Hippo signaling pathway	0.006575	15	[BMP4, BMPR1B, MOB1B, SMAD1, SMAD2, SMAD7, TCF7L1, TGFB1, TGFBR1, TP53BP2, WNT11, WNT4, WWTR1]	[CCND2, TEAD1]
KEGG:00071	Fatty acid degradation	0.0067268	7	[ACAA2, ACADS, ALDH2, ALDH9A1]	[ACOX1, ACSL3, ACSL4]
KEGG:04392	Hippo signaling pathway	0.00882868	5	[MOB1B, PAK1, RASSF4, WWTR1]	[TEAD1]
KEGG:05217	Basal cell carcinoma	0.00927942	8	[BAX, BMP4, CDKN1A, TCF7L1, TP53, WNT11, WNT4]	[GADD45G]
KEGG:05216	Thyroid cancer	0.00955628	6	[BAX, BRAF, CDKN1A, TCF7L1, TP53]	[GADD45G]
KEGG:00561	Glycerolipid metabolism	0.0101358	8	[AGPAT4, ALDH2, ALDH9A1, DGAT2, MBOAT1, PLPP1]	[AGPAT3, GPAM]
KEGG:04015	Rap1 signaling pathway	0.0109452	18	[BRAF, EFNA1, EFNA5, F2R, FGFR2, FYB1, GNAI1, GNAI2, IGF1R, LAT, LOC101105840, MAGI1, MAP2K6, PGF, SIPA1L1, SRC, VAV2]	[LPAR3]
KEGG:00280	Valine, leucine and isoleucine degradation	0.0112793	7	[ACAA2, ACADS, ALDH2, ALDH6A1, ALDH9A1, BCKDHA, MCEE]	[]
KEGG:04360	Axon guidance	0.0115251	16	[ABL1, BMPR1B, EFNA1, EFNA5, EFNB1, FES, GNAI1, GNAI2, PAK1, PAK6, PLXNA1, PLXNB1, PLXNB2, SRC, SSH2, WNT4]	[]
KEGG:00500	Starch and sucrose metabolism	0.0134073	5	[ENPP1, G6PC3, GAA, HK1, PYGB]	[]
KEGG:04612	Antigen processing and presentation	0.0135418	10	[B2M, CTSB, CTSL, CTSV, HSPA2, LOC101112480, PSME2, TAPBP]	[HSPA5, RFXAP]
KEGG:05230	Central carbon metabolism in cancer	0.0141562	8	[ERBB2, FGFR2, HK1, IDH1, TP53]	[LDHA, PGAM1, SLC7A5]
KEGG:00051	Fructose and mannose metabolism	0.0152324	5	[ALDOB, FBP1, GMDS, HK1, PFKFB4]	[]
KEGG:05211	Renal cell carcinoma	0.016553	8	[BRAF, CDKN1A, EGLN3, EPAS1, JUN, PAK1, PAK6, TGFB1]	[]
KEGG:00340	Histidine metabolism	0.0182701	4	[ALDH2, ALDH9A1, CNDP1, MAOA]	[]
KEGG:00630	Glyoxylate and dicarboxylate metabolism	0.0193644	5	[ACO1, ACSS1, ACSS2, MCEE, SHMT1]	[]
KEGG:04659	Th17 cell differentiation	0.0199423	11	[FOS, GATA3, IL27RA, IL6ST, JUN, LAT, NFATC1, SMAD2, TGFB1, TGFBR1]	[JAK2]
KEGG:04371	Apelin signaling pathway	0.0214835	12	[ACTA2, EGR1, GNAI1, GNAI2, HDAC5, JAG1, LOC101105840, RPS6KB2, SMAD2, TGFBR1]	[LOC101115838, NOS2]
KEGG:02010	ABC transporters	0.0226582	7	[ABCA3, ABCB1, ABCD4]	[ABCA1, ABCB10, ABCC2, ABCD3]
KEGG:04550	Signaling pathways regulating pluripotency of stem cells	0.0235091	13	[BMP4, BMPR1B, DUSP9, FGFR2, HAND1, IGF1R, IL6ST, SMAD1, SMAD2, WNT11, WNT4, ZFHX3]	[JAK2]
KEGG:05030	Cocaine addiction	0.0240926	6	[FOSB, GNAI1, GNAI2, GPSM1, JUN, MAOA]	[]
KEGG:00620	Pyruvate metabolism	0.0240926	6	[ACSS1, ACSS2, ALDH2, ALDH9A1, PCK2]	[LDHA]
KEGG:04978	Mineral absorption	0.0244915	7	[ATP1B1, CLCN2, S100G, TF]	[ATP1B3, SLC34A2, SLC40A1, TF]
KEGG:05170	Human immunodeficiency virus 1 infection	0.0274797	19	[AP1G2, B2M, BAX, FOS, GNAI1, GNAI2, IRF3, JUN, LOC101105840, LOC101112480, MAP2K6, NFATC1, PAK1, PAK6, PTK2B, RPS6KB2, TAPBP]	[LOC101115838, RNF7]
KEGG:04977	Vitamin digestion and absorption	0.027752	4	[BTD, SLC23A1, TCN2]	[SCARB1]
KEGG:05220	Chronic myeloid leukemia	0.0290907	8	[ABL1, BAX, BRAF, CDKN1A, TGFB1, TGFBR1, TP53]	[GADD45G]
KEGG:04928	Parathyroid hormone synthesis, secretion and action	0.0292356	10	[BRAF, CDKN1A, EGR1, FOS, GATA3, GNAI1, GNAI2, LRP5]	[SLC34A2, SLC9A3R1]
KEGG:04933	AGE-RAGE signaling pathway in diabetic complications	0.031324	10	[BAX, EGR1, JUN, NFATC1, PLCD1, SMAD2, TGFB1, TGFBR1]	[JAK2, PIM1]
KEGG:05167	Kaposi sarcoma-associated herpesvirus infection	0.0319902	17	[BAX, CDKN1A, FOS, IL6ST, IRF3, JUN, LOC101105840, LOC101112480, MAP2K6, NFATC1, SRC, TCF7L1, TP53]	[JAK2, LOC101115838, PTGS2, RCAN1]
KEGG:04070	Phosphatidylinositol signaling system	0.0416217	9	[IMPA2, IPMK, LOC101105840, PLCD1, PPIP5K1]	[CDS1, CDS2, INPP4A, ITPKB]
KEGG:00790	Folate biosynthesis	0.0429307	5	[GGH, LOC101101962, LOC101109419, PCBD1]	[GCH1]
KEGG:04530	Tight junction	0.045474	14	[ARHGEF2, ARPC1B, CLDN1, CLDN23, EPB41L4B, ERBB2, JAM3, JUN, MAGI1, MYH14, SRC]	[LOC101122777, PCNA, SLC9A3R1]
KEGG:04520	Adherens junction	0.0456931	7	[ERBB2, IGF1R, NECTIN4, PTPN6, SRC, TCF7L1, TGFBR1]	[]
KEGG:00562	Inositol phosphate metabolism	0.0486016	7	[ALDH6A1, IMPA2, IPMK, ISYNA1, PLCD1]	[INPP4A, ITPKB]
KEGG:04921	Oxytocin signaling pathway	0.0488075	12	[CACNB3, CDKN1A, ELK1, FOS, GNAI1, GNAI2, JUN, LOC101105840, NFATC1, SRC]	[PTGS2, RCAN1]
KEGG:04926	Relaxin signaling pathway	0.0540393	11	[ACTA2, FOS, GNAI1, GNAI2, JUN, SMAD2, SRC, TGFB1, TGFBR1]	[LOC101115838, NOS2]
KEGG:04973	Carbohydrate digestion and absorption	0.0548654	5	[ATP1B1, G6PC3, HK1, SLC2A5]	[ATP1B3]
