# Supplementary material for: Trophectoderm Transcriptome Analysis in LIN28 Knockdown Ovine Conceptuses Suggests Diverse Roles of the LIN28-let-7 Axis in Placental and Fetal Development
Source: Cells. 2022 Apr 5;11(7):1234. doi: 10.3390/cells11071234 (PMC8997724; doi:10.3390/cells11071234)
Supplement: Supplementary file 1 [file cells-11-01234-s001.zip › Table S5 - let-7 target genes.xlsx]

## Sheet: AKD
gene	mirna	ENERGY	Binding Region
ABCB10	let-7b	-28	cds
ABCB10	let-7c	-26.8	cds
ABCB10	let-7d	-25.6	cds
ABCB10	let-7e	-26.8	cds
CASD1	let-7b	-27.2	cds
CASD1	let-7c	-25	cds
CASD1	let-7i	-27.9	cds
CCN1	let-7b	-26.5	three_prime_UTR
CCN1	let-7c	-25.3	three_prime_UTR
CCND2	let-7b	-28.5	cds
CCND2	let-7c	-25.2	cds
CCND2	let-7e	-27.9	cds
CCND2	let-7i	-25.1	cds
CKAP4	let-7b	-25.3	cds
CKAP4	let-7c	-25.8	cds
CREB3L1	let-7b	-25.4	cds
CREB3L1	let-7e	-25.1	cds
CYP2S1	let-7b	-26.7	cds
CYP2S1	let-7d	-25.2	cds
CYP2S1	let-7i	-28.6	cds
DBN1	let-7b	-28.7	cds
DBN1	let-7c	-26.6	cds
DBN1	let-7d	-28	cds
DBN1	let-7e	-25.7	cds
DBN1	let-7g	-25.7	cds
DBN1	let-7i	-29.3	cds
ENC1	let-7b	-29.2	cds
ENC1	let-7c	-29.3	cds
ENC1	let-7d	-30.6	cds
ENC1	let-7e	-28	cds
ENC1	let-7g	-25.8	cds
ENC1	let-7i	-30.4	cds
ENC1	let-7b	-29.8	three_prime_UTR
ENC1	let-7c	-27.7	three_prime_UTR
FOXN2	let-7d	-27.5	cds
FZD4	let-7c	-26.8	cds
FZD4	let-7b	-25.1	three_prime_UTR
FZD4	let-7e	-27.8	three_prime_UTR
KANK1	let-7b	-25.8	cds
LCAT	let-7b	-32.6	cds
LCAT	let-7c	-34.5	cds
LCAT	let-7d	-33.5	cds
LCAT	let-7e	-27.4	cds
LCAT	let-7g	-27	cds
LCAT	let-7i	-29.2	cds
MYL9	let-7b	-26.1	cds
P4HA2	let-7b	-26.3	five_prime_UTR
P4HA2	let-7i	-27.1	five_prime_UTR
PDLIM4	let-7i	-25.5	cds
PLOD2	let-7b	-25	cds
PLOD2	let-7e	-29.2	cds
RAB34	let-7d	-25.2	cds
RAB34	let-7g	-27.2	cds
RND3	let-7b	-25.8	cds
RND3	let-7b	-27.2	three_prime_UTR
RND3	let-7c	-25.1	three_prime_UTR
RNF157	let-7b	-25.2	cds
RNF157	let-7e	-28.9	cds
RNF157	let-7i	-25.4	cds
SLC9A2	let-7b	-27	cds
SLC9A2	let-7d	-25.4	cds
SPART	let-7b	-25	cds
SPART	let-7c	-25.8	cds
SPART	let-7d	-27.3	cds
SPART	let-7c	-25.5	five_prime_UTR
SPART	let-7d	-29.9	five_prime_UTR
SPART	let-7f	-28.1	five_prime_UTR
SPART	let-7g	-27.7	five_prime_UTR
TFRC	let-7g	-25	cds
TFRC	let-7i	-25.5	cds
TSPAN12	let-7b	-27.2	cds
A2M	let-7b	-26.1	cds
A2M	let-7c	-25.5	cds
A2M	let-7d	-27	cds
A2M	let-7e	-26.5	cds
A2M	let-7g	-28.1	cds
A2M	let-7i	-28.5	cds
ACSL5	let-7b	-28.5	cds
ACSL5	let-7c	-26.9	cds
ACSL5	let-7e	-25.4	cds
ADAM19	let-7b	-29.4	cds
ADAM19	let-7c	-26.3	cds
ADAM19	let-7d	-26.1	cds
ADAM19	let-7e	-25.3	cds
ADAM19	let-7g	-29.5	cds
ADAM19	let-7i	-31.6	cds
ADAMTS2	let-7b	-28.3	cds
ADGRA2	let-7b	-27	cds
ADGRA2	let-7c	-26.1	cds
ADGRA2	let-7g	-25.1	cds
AEBP1	let-7b	-27.5	cds
AEBP1	let-7c	-25.3	cds
AEBP1	let-7i	-26.4	cds
AHSG	let-7b	-26.2	cds
AHSG	let-7b	-26.1	three_prime_UTR
AHSG	let-7d	-25.5	three_prime_UTR
AKAP12	let-7c	-25.9	cds
AKAP12	let-7d	-25.2	cds
AKAP12	let-7e	-27.5	cds
AKR1D1	let-7b	-29.8	three_prime_UTR
AKR1D1	let-7c	-27.7	three_prime_UTR
APCDD1	let-7b	-29	cds
APCDD1	let-7c	-25.5	cds
APCDD1	let-7d	-26.3	cds
APCDD1	let-7e	-28.1	cds
APCDD1	let-7g	-25.2	cds
APCDD1	let-7i	-26.3	cds
APOC3	let-7b	-25.5	cds
APOC3	let-7d	-26.7	cds
APOE	let-7e	-25.6	cds
APOM	let-7b	-25.9	cds
APP	let-7b	-25	three_prime_UTR
APP	let-7i	-26.8	three_prime_UTR
ARL13B	let-7d	-26.7	cds
ARSI	let-7i	-25.7	cds
ATP2B1	let-7b	-27.4	cds
ATP2B1	let-7c	-27.6	cds
ATP2B1	let-7d	-25	cds
ATP2B1	let-7f	-26.1	cds
ATP2B1	let-7g	-26.8	cds
ATP2B1	let-7i	-28.2	cds
BCL2A1	let-7b	-25.3	cds
BCL2A1	let-7d	-25	cds
BCL2A1	let-7g	-28.2	cds
BCL2A1	let-7i	-25.6	cds
BCL2A1	let-7b	-29.1	five_prime_UTR
BCL2A1	let-7c	-27	five_prime_UTR
BCL2A1	let-7g	-28.2	five_prime_UTR
BCL2A1	let-7i	-28.8	five_prime_UTR
BEX4	let-7b	-25.9	cds
BGN	let-7i	-25.5	cds
BOC	let-7b	-30.4	cds
BOC	let-7c	-31.4	cds
BOC	let-7d	-26.1	cds
BOC	let-7e	-25.6	cds
BOC	let-7b	-29.3	three_prime_UTR
BOC	let-7c	-29	three_prime_UTR
BOC	let-7d	-28.5	three_prime_UTR
BOC	let-7i	-26.8	three_prime_UTR
CA14	let-7b	-28.8	cds
CA14	let-7c	-28	cds
CA14	let-7d	-29.4	cds
CA14	let-7i	-25.4	cds
CACHD1	let-7b	-29.1	cds
CACHD1	let-7e	-28.4	cds
CAPN6	let-7b	-25.6	cds
CAPN6	let-7c	-25.9	cds
CAPN6	let-7e	-25	cds
CAPN6	let-7b	-33.2	three_prime_UTR
CAPN6	let-7c	-27.2	three_prime_UTR
CAPN6	let-7e	-26.6	three_prime_UTR
CBLB	let-7b	-26.8	cds
CCNO	let-7b	-27.4	cds
CD109	let-7b	-27.7	cds
CD109	let-7c	-26.9	cds
CD109	let-7d	-29.1	cds
CD109	let-7e	-25.7	cds
CD109	let-7i	-25	cds
CD248	let-7b	-30.3	cds
CD248	let-7c	-28.9	cds
CD248	let-7d	-28	cds
CD248	let-7e	-25.3	cds
CD248	let-7f	-25.5	cds
CD248	let-7g	-27.4	cds
CD276	let-7b	-31.7	cds
CD276	let-7c	-26.3	cds
CD276	let-7d	-29.7	cds
CD276	let-7e	-27.2	cds
CD276	let-7i	-26.1	cds
CD37	let-7b	-31.1	cds
CD37	let-7c	-26.2	cds
CD37	let-7d	-26.4	cds
CD37	let-7i	-27.5	cds
CDH11	let-7i	-25.1	cds
CES2	let-7b	-25.9	cds
CES2	let-7d	-27.4	cds
CES2	let-7e	-29.4	cds
CES2	let-7g	-25.1	cds
COL12A1	let-7d	-25.5	cds
COL1A2	let-7b	-27.1	five_prime_UTR
COL1A2	let-7c	-25.7	five_prime_UTR
COL4A2	let-7b	-26.6	cds
COL4A2	let-7c	-28.1	cds
COL4A2	let-7e	-29.4	cds
COL4A5	let-7b	-26.7	cds
COL4A5	let-7c	-25.6	cds
COL4A5	let-7i	-25.2	cds
COL4A6	let-7b	-26.3	cds
COL5A1	let-7b	-27.2	cds
COL5A1	let-7c	-28.2	cds
COL6A3	let-7b	-25.9	cds
COL6A3	let-7c	-25.7	cds
COLEC12	let-7b	-28.6	cds
COLEC12	let-7e	-25.7	cds
COLEC12	let-7i	-26.7	cds
COLGALT1	let-7b	-26.6	cds
COLGALT1	let-7d	-28.3	cds
COLGALT1	let-7g	-27	cds
COLGALT1	let-7i	-28.6	cds
CPXM2	let-7b	-25.8	cds
CRB2	let-7b	-27	cds
CRB2	let-7c	-30.1	cds
CRB2	let-7d	-28.6	cds
CRB2	let-7e	-26.6	cds
CRB2	let-7i	-27.2	cds
DDAH2	let-7d	-25.3	cds
DDAH2	let-7i	-26.2	cds
DPP4	let-7b	-27.4	cds
DPP4	let-7c	-25.3	cds
DUSP6	let-7b	-28.2	cds
DUSP9	let-7b	-25.3	cds
DUSP9	let-7e	-28.4	cds
ECE1	let-7b	-28.8	cds
ECE1	let-7c	-30.1	cds
ECE1	let-7d	-26	cds
ECM1	let-7b	-29.5	cds
EFEMP2	let-7e	-28.6	cds
EGFLAM	let-7b	-25.1	cds
EHD2	let-7b	-28.8	cds
EHD2	let-7c	-25.9	cds
EHD2	let-7d	-27.8	cds
EHD2	let-7f	-26.3	cds
EHD2	let-7g	-31.2	cds
EHD2	let-7i	-27.3	cds
EMP3	let-7b	-25.1	cds
EMP3	let-7i	-25.4	cds
ENPP2	let-7b	-26.4	cds
ENPP3	let-7i	-25.5	cds
EPHB4	let-7b	-27.1	cds
EPHB4	let-7c	-27.8	cds
EPHB4	let-7d	-27.2	cds
EPHB4	let-7e	-25.5	cds
EPHB4	let-7i	-25.2	cds
EPHB4	let-7b	-34.5	three_prime_UTR
EPHB4	let-7c	-31.2	three_prime_UTR
EPHB4	let-7d	-26	three_prime_UTR
EPHB4	let-7e	-27.8	three_prime_UTR
EPHB4	let-7i	-27	three_prime_UTR
EPHB6	let-7b	-26.5	cds
EPHB6	let-7e	-25.3	cds
EPHB6	let-7g	-25.2	cds
EPHB6	let-7i	-27.9	cds
EPHX1	let-7b	-27.2	cds
ERRFI1	let-7b	-25.5	cds
ERRFI1	let-7e	-26.4	cds
FBLN1	let-7b	-32.4	cds
FBLN1	let-7c	-28.6	cds
FBLN1	let-7d	-25.1	cds
FBLN1	let-7i	-26.1	cds
FETUB	let-7b	-26.5	cds
FETUB	let-7c	-27.2	cds
FETUB	let-7d	-26	cds
FETUB	let-7i	-25	cds
FGB	let-7b	-26	cds
FGB	let-7c	-25.7	cds
FGFR1	let-7b	-27.8	cds
FGFR1	let-7c	-25.7	cds
FGFR1	let-7e	-25.6	cds
FGFR1	let-7i	-25.1	cds
FGFR1	let-7b	-31.8	three_prime_UTR
FGG	let-7b	-25	cds
FKBP10	let-7i	-27.6	cds
FKBP14	let-7e	-27.2	cds
FREM1	let-7b	-26.4	cds
FREM1	let-7c	-26.4	cds
FSTL1	let-7b	-27.3	cds
FSTL1	let-7e	-26.9	cds
FSTL1	let-7g	-25.1	cds
FSTL1	let-7i	-27.9	cds
FSTL1	let-7f	-25.2	three_prime_UTR
FUT8	let-7b	-27.6	cds
FUT8	let-7c	-28.3	cds
FUT8	let-7g	-25.2	cds
FUT8	let-7i	-25.2	cds
FUT8	let-7i	-27.7	three_prime_UTR
GALNT12	let-7b	-28.2	cds
GALNT12	let-7c	-28.2	cds
GALNT12	let-7i	-25.4	cds
GCAT	let-7b	-26.3	cds
GCAT	let-7c	-25.5	cds
GCAT	let-7d	-26.8	cds
GCAT	let-7e	-26.1	cds
GCAT	let-7i	-27.6	cds
GJA1	let-7c	-25.9	cds
GLB1L	let-7b	-27.8	cds
GLB1L	let-7d	-25.6	cds
GPC3	let-7e	-25.2	cds
GPC3	let-7i	-25.1	cds
GPX7	let-7b	-26.1	cds
GRAMD1A	let-7b	-25.5	cds
GRAMD1A	let-7c	-25.7	cds
GRAMD1A	let-7d	-27.4	cds
H1F0	let-7b	-28.8	cds
H1F0	let-7c	-26.6	cds
H1F0	let-7d	-25.1	cds
H1F0	let-7i	-29.1	cds
H2AFY2	let-7b	-31.8	three_prime_UTR
H2AFY2	let-7c	-30.2	three_prime_UTR
H2AFY2	let-7d	-28.7	three_prime_UTR
H2AFY2	let-7e	-25.4	three_prime_UTR
H2AFY2	let-7i	-28.3	three_prime_UTR
HACD4	let-7i	-25.3	five_prime_UTR
HAPLN1	let-7b	-27.2	cds
HAPLN1	let-7c	-27.4	cds
HAPLN1	let-7d	-26.4	cds
HAPLN1	let-7e	-25.8	cds
HAPLN1	let-7f	-30.6	cds
HAPLN1	let-7g	-30.3	cds
HAPLN1	let-7i	-27.9	cds
HPD	let-7b	-26.8	cds
HPN	let-7b	-28.7	cds
HSPB8	let-7b	-28.1	cds
HSPB8	let-7c	-28.8	cds
HSPB8	let-7e	-25.3	cds
HTRA1	let-7b	-29.8	three_prime_UTR
HTRA1	let-7c	-27.7	three_prime_UTR
ICAM1	let-7e	-25.5	three_prime_UTR
IGF2	let-7b	-27.1	cds
IGF2	let-7c	-26.2	cds
IGF2R	let-7b	-28.7	cds
IGF2R	let-7c	-25.4	cds
IGF2R	let-7d	-25.8	cds
IGF2R	let-7e	-26.6	cds
IGF2R	let-7g	-25	cds
IGFBP3	let-7i	-25.9	cds
IGFBP3	let-7b	-25.5	three_prime_UTR
IGFBP3	let-7e	-25.7	three_prime_UTR
IGFBP6	let-7d	-26.4	cds
IGFBP6	let-7g	-26.6	cds
ITIH5	let-7b	-25.9	cds
ITIH5	let-7i	-26.1	cds
ITIH5	let-7b	-31.3	three_prime_UTR
ITIH5	let-7c	-30.1	three_prime_UTR
ITIH5	let-7d	-29.3	three_prime_UTR
ITIH5	let-7e	-28.8	three_prime_UTR
ITIH5	let-7i	-28.1	three_prime_UTR
JCAD	let-7b	-28.7	cds
JCAD	let-7c	-28	cds
JCAD	let-7d	-26.4	cds
KDR	let-7b	-26.9	cds
KDR	let-7c	-26.4	cds
KDR	let-7d	-28.8	cds
KDR	let-7e	-25.1	cds
KDR	let-7i	-27	cds
KIRREL1	let-7b	-27.5	cds
KIRREL1	let-7c	-25.8	cds
KIRREL1	let-7e	-25.3	cds
KNG1	let-7c	-25.8	cds
KNG1	let-7e	-26	cds
KNG1	let-7i	-26.9	cds
LAMA4	let-7b	-29.9	cds
LAMA4	let-7c	-30.9	cds
LAMA4	let-7d	-25.5	cds
LAMA4	let-7e	-29	cds
LAMA4	let-7i	-28.9	cds
LOX	let-7b	-25.3	cds
LOX	let-7c	-25.3	cds
LOX	let-7i	-25	cds
LUM	let-7b	-26.1	cds
MAB21L2	let-7b	-27.3	cds
MAB21L2	let-7c	-25.4	cds
MAB21L2	let-7d	-26.5	cds
MAB21L2	let-7i	-27.1	cds
MAGED2	let-7b	-29	cds
MAGED2	let-7c	-25.3	cds
MAGED2	let-7d	-26.3	cds
MAGED2	let-7f	-28.3	cds
MAGED2	let-7g	-25.6	cds
MAGED2	let-7i	-25.6	cds
MAP7D1	let-7b	-29.1	cds
MAP7D1	let-7c	-28.1	cds
MAP7D1	let-7e	-26.6	cds
MAP7D1	let-7i	-27.8	cds
MBNL3	let-7b	-26.7	cds
MBNL3	let-7c	-26.6	cds
MBNL3	let-7e	-26.6	cds
MBNL3	let-7f	-25.4	cds
MEST	let-7b	-28.5	cds
MEST	let-7e	-25.6	cds
MME	let-7b	-26.3	cds
MME	let-7c	-25.2	cds
MMP14	let-7b	-25.2	three_prime_UTR
MRC2	let-7b	-29.1	cds
MRC2	let-7c	-25.5	cds
MRC2	let-7e	-29.3	cds
MRC2	let-7i	-28.3	cds
MYRF	let-7b	-28.2	cds
MYRF	let-7c	-26.3	cds
MYRF	let-7g	-25.7	cds
MYRF	let-7i	-31.5	cds
MYRF	let-7b	-27.3	three_prime_UTR
MYRF	let-7c	-25.9	three_prime_UTR
MYRF	let-7e	-28.3	three_prime_UTR
NADK2	let-7b	-25.1	cds
NINJ1	let-7b	-26.4	three_prime_UTR
NKD1	let-7d	-26.3	cds
NKD1	let-7b	-25.5	three_prime_UTR
NKD1	let-7i	-25.7	three_prime_UTR
NME4	let-7b	-28.7	three_prime_UTR
NME4	let-7c	-25.9	three_prime_UTR
NME4	let-7d	-25.5	three_prime_UTR
NME4	let-7i	-25.8	three_prime_UTR
NT5C	let-7i	-27.4	cds
NYNRIN	let-7b	-30.2	cds
NYNRIN	let-7c	-26.9	cds
NYNRIN	let-7d	-26.3	cds
NYNRIN	let-7e	-29.2	cds
NYNRIN	let-7f	-26.2	cds
NYNRIN	let-7g	-29.1	cds
NYNRIN	let-7i	-29.9	cds
OAF	let-7b	-29.8	cds
OAF	let-7c	-25.4	cds
OAF	let-7g	-25.8	cds
OAF	let-7i	-28.1	cds
P2RY1	let-7b	-28	cds
P2RY1	let-7c	-26	cds
P2RY1	let-7i	-28.6	cds
P2RY1	let-7b	-31.8	five_prime_UTR
P2RY1	let-7c	-31.8	five_prime_UTR
P2RY1	let-7e	-27.6	five_prime_UTR
P2RY1	let-7i	-25.3	five_prime_UTR
P3H1	let-7b	-34.4	cds
P3H1	let-7c	-28.8	cds
P3H1	let-7d	-26.3	cds
P3H1	let-7e	-26.1	cds
P3H1	let-7i	-27.4	cds
P3H2	let-7b	-27.7	cds
P3H2	let-7c	-26.6	cds
P3H2	let-7d	-25.4	cds
P3H2	let-7i	-25.3	cds
P3H2	let-7d	-25.3	three_prime_UTR
P3H2	let-7i	-25	five_prime_UTR
P3H3	let-7b	-28	cds
P3H3	let-7c	-25.7	cds
P3H3	let-7d	-25.2	cds
P3H3	let-7e	-26	cds
P3H3	let-7i	-26.5	cds
P3H4	let-7g	-26.1	cds
P3H4	let-7i	-28.8	cds
P3H4	let-7b	-25.2	three_prime_UTR
P3H4	let-7e	-27	three_prime_UTR
PAG10	let-7b	-25.5	cds
PAM	let-7b	-26.6	cds
PAM	let-7i	-26.3	cds
PAM	let-7c	-26.2	three_prime_UTR
PCOLCE	let-7g	-25.8	cds
PCOLCE	let-7i	-25.5	cds
PCSK6	let-7b	-30.8	cds
PCSK6	let-7c	-27.5	cds
PCSK6	let-7d	-27.1	cds
PCSK6	let-7e	-26.2	cds
PCSK6	let-7f	-27.1	cds
PCSK6	let-7g	-28.9	cds
PCSK6	let-7i	-31.7	cds
PDGFRB	let-7b	-31.2	cds
PDGFRB	let-7c	-26.7	cds
PDGFRB	let-7d	-27.5	cds
PDGFRB	let-7e	-27.5	cds
PDGFRB	let-7i	-26.8	cds
PEG10	let-7b	-26.2	cds
PEG10	let-7i	-25.7	cds
PEG10	let-7b	-29.8	three_prime_UTR
PEG10	let-7c	-27.7	three_prime_UTR
PHLDB1	let-7b	-28	cds
PHLDB1	let-7c	-25.6	cds
PHLDB1	let-7i	-30.6	cds
PLAT	let-7b	-26.1	cds
PLAT	let-7d	-26	cds
PLAT	let-7e	-25	cds
PLAUR	let-7b	-27.2	cds
PLAUR	let-7c	-26.4	cds
PLAUR	let-7d	-26.6	cds
PLEKHO1	let-7b	-29.2	cds
PLEKHO1	let-7c	-29.3	cds
PLEKHO1	let-7d	-30.7	cds
PLEKHO1	let-7e	-30.6	cds
PLEKHO1	let-7g	-25.9	cds
PLG	let-7b	-27.9	cds
PLOD1	let-7b	-27.6	cds
PLOD1	let-7c	-29.4	cds
PLOD1	let-7d	-25.5	cds
PLOD1	let-7i	-28.6	cds
PLSCR1	let-7b	-27.6	cds
PLSCR1	let-7c	-26	cds
PLSCR1	let-7i	-25.3	cds
PLTP	let-7b	-25.3	cds
PLTP	let-7d	-25.5	cds
PLTP	let-7e	-27.2	cds
PLTP	let-7i	-26.2	cds
PLTP	let-7b	-26	three_prime_UTR
PLTP	let-7c	-25.3	three_prime_UTR
PLTP	let-7d	-26.3	three_prime_UTR
PLTP	let-7e	-25.2	three_prime_UTR
PLVAP	let-7b	-26.1	cds
PLVAP	let-7c	-27.4	cds
PLVAP	let-7d	-29.3	cds
PLVAP	let-7e	-30.2	cds
PLVAP	let-7g	-26.4	cds
PLVAP	let-7i	-26.7	cds
PLXNA2	let-7b	-30	cds
PLXNA2	let-7c	-30	cds
PLXNA2	let-7d	-29.9	cds
PLXNA2	let-7e	-30	cds
PLXNA2	let-7i	-29.8	cds
PPIC	let-7b	-26.2	cds
PPIC	let-7c	-26.2	cds
PPIC	let-7i	-27.2	cds
PROS1	let-7c	-25.1	three_prime_UTR
PRR9	let-7i	-27.5	cds
RAMP2	let-7b	-29.6	cds
RAMP2	let-7c	-28.6	cds
RECK	let-7a	-25.8	cds
RECK	let-7b	-26.8	cds
RECK	let-7c	-26.8	cds
RECK	let-7d	-25.5	cds
RECK	let-7g	-27.5	cds
RECK	let-7i	-27.6	cds
RGL1	let-7b	-25	cds
RGL1	let-7d	-25.3	cds
RGL1	let-7i	-25.6	cds
RGN	let-7b	-27.1	cds
RGN	let-7c	-26	cds
RGN	let-7e	-25.9	cds
S100A13	let-7e	-28	five_prime_UTR
S100A13	let-7g	-25.4	five_prime_UTR
S100A13	let-7i	-25.7	five_prime_UTR
S100G	let-7b	-25.4	cds
S100G	let-7g	-26	cds
S100G	let-7i	-30.9	cds
SCNN1B	let-7b	-25.2	cds
SCNN1B	let-7e	-27.4	cds
SCNN1B	let-7i	-25.4	cds
SEMA4A	let-7b	-25	cds
SEMA4A	let-7d	-25.4	cds
SERINC5	let-7b	-26.1	cds
SERINC5	let-7d	-25.3	cds
SERINC5	let-7g	-25.2	cds
SERINC5	let-7b	-25.8	three_prime_UTR
SERINC5	let-7e	-25.3	three_prime_UTR
SERPINA1	let-7b	-25.7	cds
SERPINA1	let-7e	-26.2	cds
SERPINA1	let-7b	-28	five_prime_UTR
SERPINA1	let-7i	-25.3	five_prime_UTR
SERPINA5	let-7b	-27.5	cds
SERPINA5	let-7c	-25.4	cds
SERPINA5	let-7i	-26.2	cds
SERPINC1	let-7b	-26.3	cds
SERPINE2	let-7b	-25.9	three_prime_UTR
SERPINE2	let-7c	-26.9	three_prime_UTR
SERPINF2	let-7b	-25.1	cds
SERPINH1	let-7b	-26.5	three_prime_UTR
SGCE	let-7b	-25.8	cds
SH3BP4	let-7i	-25.3	five_prime_UTR
SHF	let-7b	-25.6	cds
SHF	let-7e	-28.2	cds
SHF	let-7i	-25.8	cds
SLC1A5	let-7b	-28.3	cds
SLC1A5	let-7c	-28.1	cds
SLC1A5	let-7d	-28.9	cds
SLC1A5	let-7e	-25.8	cds
SLC36A2	let-7b	-25.4	cds
SLC39A5	let-7b	-26.9	cds
SLC39A5	let-7d	-25.3	cds
SMAD6	let-7b	-26.4	cds
SMAD6	let-7c	-26.6	cds
SMAD6	let-7d	-28.3	cds
SMAD6	let-7i	-26	cds
SMARCA1	let-7e	-26.4	cds
SORT1	let-7b	-28	cds
SORT1	let-7c	-25.9	cds
SPRY2	let-7b	-28.6	five_prime_UTR
SPRY2	let-7c	-26.5	five_prime_UTR
STBD1	let-7i	-25	cds
SULF1	let-7b	-25.1	cds
SULF1	let-7c	-25	cds
SULF1	let-7d	-27.7	cds
SULF1	let-7e	-28.4	cds
SULF1	let-7f	-25.3	cds
SULF1	let-7i	-26.2	cds
TBX20	let-7b	-30.3	cds
TBX20	let-7c	-30.3	cds
TBX3	let-7b	-28	cds
TBX3	let-7e	-25.5	cds
TCF7L2	let-7b	-29.1	cds
TCF7L2	let-7e	-26.1	cds
TEK	let-7b	-26.6	cds
TEK	let-7c	-26.4	cds
TEK	let-7d	-27.3	cds
TEK	let-7e	-26.5	cds
TF	let-7b	-25.2	cds
TF	let-7c	-26	cds
TF	let-7d	-25.8	cds
TF	let-7g	-25.1	cds
TF	let-7i	-26.3	cds
TGFBR2	let-7b	-30.2	cds
TGFBR2	let-7c	-30.2	cds
TGFBR2	let-7d	-30.1	cds
TGFBR2	let-7e	-26.9	cds
TGFBR2	let-7i	-28.5	cds
TGFBR2	let-7b	-26.1	three_prime_UTR
TGFBR2	let-7c	-25.3	three_prime_UTR
TGFBR2	let-7d	-28.1	three_prime_UTR
TGFBR2	let-7e	-25.3	three_prime_UTR
THY1	let-7d	-25.4	cds
THY1	let-7e	-26.5	cds
TIMP1	let-7b	-27.3	cds
TIMP2	let-7b	-26.1	cds
TIMP2	let-7d	-27.4	cds
TM6SF1	let-7e	-27.6	three_prime_UTR
TMEM50A	let-7i	-27.5	cds
TMEM88	let-7b	-27	cds
TNC	let-7b	-30.6	cds
TNC	let-7c	-30.3	cds
TNC	let-7d	-27.4	cds
TNC	let-7e	-27.2	cds
TNC	let-7g	-28.7	cds
TNC	let-7i	-32.3	cds
TRPV6	let-7b	-26.7	cds
TRPV6	let-7e	-25.7	cds
TRPV6	let-7g	-26.1	cds
TRPV6	let-7i	-25.3	cds
TSKU	let-7b	-27.4	cds
TSPAN4	let-7b	-27.9	cds
TSPAN4	let-7d	-25	cds
TSPAN4	let-7i	-26	cds
TSPAN4	let-7c	-25.2	three_prime_UTR
TSPAN4	let-7e	-26.2	three_prime_UTR
TTR	let-7b	-29.1	cds
UCHL1	let-7b	-27	three_prime_UTR
UCHL1	let-7i	-25.5	three_prime_UTR
VIL1	let-7b	-25.3	cds
VIL1	let-7d	-25.4	cds
VIL1	let-7e	-26.5	cds
VIL1	let-7g	-26.3	cds
VIL1	let-7b	-25.6	three_prime_UTR
VIM	let-7i	-25.1	cds
WFIKKN1	let-7i	-26.3	cds
WNT2B	let-7c	-25.2	cds

## Sheet: BKD
mirna	gene	ENERGY	Binding Region
let-7a	RECK	-25.8	cds
let-7a	SH3BGRL2	-26.5	cds
let-7b	A2M	-26.1	cds
let-7b	ABCA3	-25.6	cds
let-7b	ABCB1	-27.6	cds
let-7b	ABCB1	-27.6	cds
let-7b	ABCD4	-28.4	cds
let-7b	ABHD12	-28.2	cds
let-7b	ABHD14A	-33.3	cds
let-7b	ABHD14B	-28.5	cds
let-7b	ACSL5	-28.5	cds
let-7b	ACSS1	-26	cds
let-7b	ACSS2	-25.5	cds
let-7b	ACTA2	-30.7	cds
let-7b	ADAM19	-29.4	cds
let-7b	ADAMTS1	-27.9	cds
let-7b	ADAMTS2	-28.3	cds
let-7b	ADGRA2	-27	cds
let-7b	AEBP1	-27.5	cds
let-7b	AFF1	-30.4	cds
let-7b	AGPAT4	-35.2	cds
let-7b	AHDC1	-33.7	cds
let-7b	AHSG	-26.2	cds
let-7b	ALAS1	-28.2	cds
let-7b	ALKBH7	-25.3	cds
let-7b	ANKRD16	-30.2	cds
let-7b	ANPEP	-30.8	cds
let-7b	AP1G2	-25.2	cds
let-7b	APCDD1	-29	cds
let-7b	APOC3	-25.5	cds
let-7b	APOM	-25.9	cds
let-7b	ARRDC2	-32.1	cds
let-7b	ARSA	-30.5	cds
let-7b	ATG2A	-29.2	cds
let-7b	ATP12A	-27.8	cds
let-7b	ATP2B1	-27.4	cds
let-7b	ATP2C2	-29.4	cds
let-7b	AVPI1	-27.5	cds
let-7b	B3GNT8	-26.2	cds
let-7b	BACE1	-29.6	cds
let-7b	BAIAP2L1	-25.5	cds
let-7b	BCL2A1	-25.3	cds
let-7b	BDH1	-27.5	cds
let-7b	BEX4	-25.9	cds
let-7b	BMPR1B	-26.9	cds
let-7b	BOC	-30.4	cds
let-7b	BRI3	-28.9	cds
let-7b	BTBD2	-28.5	cds
let-7b	CA14	-28.8	cds
let-7b	CA8	-25.5	cds
let-7b	CACHD1	-29.1	cds
let-7b	CALCOCO1	-28.7	cds
let-7b	CALML5	-25.1	cds
let-7b	CAPN6	-25.6	cds
let-7b	CBLB	-26.8	cds
let-7b	CCNO	-27.4	cds
let-7b	CD109	-27.7	cds
let-7b	CD24	-26.5	cds
let-7b	CD248	-30.3	cds
let-7b	CD276	-31.7	cds
let-7b	CD37	-31.1	cds
let-7b	CD53	-26.6	cds
let-7b	CDKN1A	-28.5	cds
let-7b	CES2	-25.9	cds
let-7b	CKB	-28.4	cds
let-7b	CLTB	-27.6	cds
let-7b	CMIP	-29.4	cds
let-7b	CMTM7	-26.5	cds
let-7b	COL4A1	-25.6	cds
let-7b	COL4A2	-26.6	cds
let-7b	COL4A5	-26.7	cds
let-7b	COL4A6	-26.3	cds
let-7b	COL5A1	-27.2	cds
let-7b	COL6A3	-25.9	cds
let-7b	COLEC12	-28.6	cds
let-7b	COLGALT1	-26.6	cds
let-7b	CPXM1	-27.1	cds
let-7b	CPXM2	-25.8	cds
let-7b	CRB2	-27	cds
let-7b	CRTC2	-30.6	cds
let-7b	CRTC3	-32.8	cds
let-7b	D2HGDH	-29.7	cds
let-7b	DDB1	-32.3	cds
let-7b	DGAT2	-25.2	cds
let-7b	DHCR24	-25.7	cds
let-7b	DMBX1	-28.4	cds
let-7b	DNAJC18	-29.2	cds
let-7b	DOCK6	-28.6	cds
let-7b	DOCK8	-27.2	cds
let-7b	DOK1	-28.3	cds
let-7b	DPP4	-27.4	cds
let-7b	DRAM1	-25.1	cds
let-7b	DUSP1	-29.2	cds
let-7b	DUSP5	-27	cds
let-7b	DUSP6	-28.2	cds
let-7b	DUSP9	-25.3	cds
let-7b	ECE1	-28.8	cds
let-7b	ECM1	-29.5	cds
let-7b	EFS	-26.9	cds
let-7b	EGFLAM	-25.1	cds
let-7b	EGR1	-25.2	cds
let-7b	EHD2	-28.8	cds
let-7b	ELK3	-25.4	cds
let-7b	ELMO3	-25.3	cds
let-7b	EMP3	-25.1	cds
let-7b	ENPP2	-26.4	cds
let-7b	EPAS1	-28.8	cds
let-7b	EPHA2	-25.4	cds
let-7b	EPHB4	-27.1	cds
let-7b	EPHB6	-26.5	cds
let-7b	EPHX1	-27.2	cds
let-7b	ERBB2	-28.1	cds
let-7b	ERBB3	-26.8	cds
let-7b	ERRFI1	-25.5	cds
let-7b	F2R	-25.7	cds
let-7b	FAM117B	-27.9	cds
let-7b	FAM120B	-25.5	cds
let-7b	FAM13B	-25.2	cds
let-7b	FAM20C	-26.9	cds
let-7b	FAM81A	-27.1	cds
let-7b	FBLN1	-32.4	cds
let-7b	FBP1	-26.5	cds
let-7b	FBXL12	-28.2	cds
let-7b	FBXO2	-27.1	cds
let-7b	FDFT1	-29	cds
let-7b	FERMT1	-28.3	cds
let-7b	FES	-25.6	cds
let-7b	FETUB	-26.5	cds
let-7b	FGB	-26	cds
let-7b	FGFR1	-27.8	cds
let-7b	FGG	-25	cds
let-7b	FHL2	-26.1	cds
let-7b	FHL3	-28	cds
let-7b	FOXI1	-29.8	cds
let-7b	FOXO4	-27.8	cds
let-7b	FOXP4	-31.5	cds
let-7b	FREM1	-26.4	cds
let-7b	FSTL1	-27.3	cds
let-7b	FUT8	-27.6	cds
let-7b	G6PC3	-26.3	cds
let-7b	GALNT12	-28.2	cds
let-7b	GATA3	-26.1	cds
let-7b	GATA6	-28.3	cds
let-7b	GATD1	-26.5	cds
let-7b	GCAT	-26.3	cds
let-7b	GCNT3	-31.9	cds
let-7b	GGCX	-25.5	cds
let-7b	GIGYF1	-26.5	cds
let-7b	GJB5	-25.2	cds
let-7b	GLB1L	-27.8	cds
let-7b	GNAS	-25.5	cds
let-7b	GNMT	-28	cds
let-7b	GOLGA7B	-25.1	cds
let-7b	GOLM1	-26.3	cds
let-7b	GPSM1	-25.2	cds
let-7b	GPX7	-26.1	cds
let-7b	GRAMD1A	-25.5	cds
let-7b	GRB7	-27.4	cds
let-7b	GSN	-29.5	cds
let-7b	H1F0	-28.8	cds
let-7b	HAND1	-25.8	cds
let-7b	HAPLN1	-27.2	cds
let-7b	HDAC5	-26.6	cds
let-7b	HIP1R	-27.2	cds
let-7b	HNF4A	-28.3	cds
let-7b	HOXB4	-26.4	cds
let-7b	HPD	-26.8	cds
let-7b	HPN	-28.7	cds
let-7b	HSPB8	-28.1	cds
let-7b	HSPG2	-33.6	cds
let-7b	HUNK	-27.7	cds
let-7b	IGF2	-27.1	cds
let-7b	IGF2R	-28.7	cds
let-7b	ISYNA1	-27.6	cds
let-7b	ITGA3	-27.9	cds
let-7b	ITGB5	-31.4	cds
let-7b	ITIH5	-25.9	cds
let-7b	ITPRIPL2	-31.6	cds
let-7b	JAG1	-29.4	cds
let-7b	JCAD	-28.7	cds
let-7b	JUNB	-27.2	cds
let-7b	KAT14	-29.8	cds
let-7b	KCNK5	-29.1	cds
let-7b	KCNK6	-28.1	cds
let-7b	KDR	-26.9	cds
let-7b	KIAA1522	-27.2	cds
let-7b	KIRREL1	-27.5	cds
let-7b	LAMA4	-29.9	cds
let-7b	LAT	-25.2	cds
let-7b	LENG8	-28.4	cds
let-7b	LGR4	-31.5	cds
let-7b	LMNA	-25.5	cds
let-7b	LOX	-25.3	cds
let-7b	LPAR6	-25.9	cds
let-7b	LRATD1	-30.2	cds
let-7b	LRP1	-32.8	cds
let-7b	LRP5	-27.8	cds
let-7b	LRRC41	-30.5	cds
let-7b	LRRN2	-27.3	cds
let-7b	LUM	-26.1	cds
let-7b	MAB21L2	-27.3	cds
let-7b	MAGED1	-29	cds
let-7b	MAGED2	-29	cds
let-7b	MAGI1	-30.6	cds
let-7b	MAL2	-25	cds
let-7b	MAMDC2	-25.5	cds
let-7b	MAML3	-25.9	cds
let-7b	MANSC1	-26.9	cds
let-7b	MAP7D1	-29.1	cds
let-7b	MAPK7	-25.3	cds
let-7b	MAPK8IP2	-27.2	cds
let-7b	MBNL3	-26.7	cds
let-7b	MBOAT1	-26.3	cds
let-7b	MED25	-29.6	cds
let-7b	MEST	-28.5	cds
let-7b	MFHAS1	-28.7	cds
let-7b	MME	-26.3	cds
let-7b	MOV10	-27.6	cds
let-7b	MPP6	-28.9	cds
let-7b	MRC2	-29.1	cds
let-7b	MUC15	-26.4	cds
let-7b	MVP	-29.3	cds
let-7b	MYH14	-27.8	cds
let-7b	MYO1E	-26.3	cds
let-7b	MYRF	-28.2	cds
let-7b	N4BP2L1	-28	cds
let-7b	NADK2	-25.1	cds
let-7b	NAGA	-27.6	cds
let-7b	NCKAP5L	-30.1	cds
let-7b	NEURL2	-26.8	cds
let-7b	NFATC1	-30	cds
let-7b	NFIL3	-30.9	cds
let-7b	NFKB2	-25.5	cds
let-7b	NFKBIE	-29.8	cds
let-7b	NID2	-26.9	cds
let-7b	NMI	-26.4	cds
let-7b	NRG1	-29.6	cds
let-7b	NRG2	-27.7	cds
let-7b	NRM	-28.5	cds
let-7b	NUCB1	-26.7	cds
let-7b	NUMB	-27.2	cds
let-7b	NYNRIN	-30.2	cds
let-7b	OAF	-29.8	cds
let-7b	OBSL1	-27.7	cds
let-7b	P2RY1	-28	cds
let-7b	P3H1	-34.4	cds
let-7b	P3H2	-27.7	cds
let-7b	P3H3	-28	cds
let-7b	PAG10	-25.5	cds
let-7b	PAK6	-27	cds
let-7b	PAM	-26.6	cds
let-7b	PATZ1	-26	cds
let-7b	PCBP4	-25.1	cds
let-7b	PCK2	-27.1	cds
let-7b	PCSK6	-30.8	cds
let-7b	PDGFRB	-31.2	cds
let-7b	PDLIM7	-27.1	cds
let-7b	PDXDC1	-26.5	cds
let-7b	PEG10	-26.2	cds
let-7b	PFKFB4	-31.2	cds
let-7b	PHLDB1	-28	cds
let-7b	PIGH	-26.7	cds
let-7b	PLAT	-26.1	cds
let-7b	PLAUR	-27.2	cds
let-7b	PLCD1	-28	cds
let-7b	PLD3	-30.1	cds
let-7b	PLEKHA5	-27.9	cds
let-7b	PLEKHA7	-31.5	cds
let-7b	PLEKHH1	-33.6	cds
let-7b	PLEKHO1	-29.2	cds
let-7b	PLG	-27.9	cds
let-7b	PLK2	-26.4	cds
let-7b	PLK3	-27.2	cds
let-7b	PLOD1	-27.6	cds
let-7b	PLSCR1	-27.6	cds
let-7b	PLTP	-25.3	cds
let-7b	PLVAP	-26.1	cds
let-7b	PLXNA1	-30	cds
let-7b	PLXNA2	-30	cds
let-7b	PLXNB1	-27.8	cds
let-7b	PLXNB2	-25.2	cds
let-7b	PPIC	-26.2	cds
let-7b	PPIP5K1	-30.2	cds
let-7b	PPM1H	-26.3	cds
let-7b	PPP1R18	-28.5	cds
let-7b	PPP1R9A	-25.6	cds
let-7b	PROM2	-25.1	cds
let-7b	PRRG2	-29.6	cds
let-7b	PRSS22	-29.2	cds
let-7b	PRSS53	-25.9	cds
let-7b	PTK2B	-30.1	cds
let-7b	PTK7	-29.8	cds
let-7b	PTPN6	-27.4	cds
let-7b	RAB20	-30.4	cds
let-7b	RAMP2	-29.6	cds
let-7b	RARA	-27.1	cds
let-7b	RASIP1	-29.1	cds
let-7b	RASSF3	-25.5	cds
let-7b	RBKS	-26.5	cds
let-7b	RECK	-26.8	cds
let-7b	RFXANK	-25.6	cds
let-7b	RGL1	-25	cds
let-7b	RGN	-27.1	cds
let-7b	RHOBTB2	-27.2	cds
let-7b	RHPN2	-27.9	cds
let-7b	RILPL2	-26.8	cds
let-7b	RIPOR1	-27.8	cds
let-7b	RMDN1	-25.4	cds
let-7b	RNF217	-25.2	cds
let-7b	ROGDI	-28.6	cds
let-7b	RPS6KB2	-27.3	cds
let-7b	S100G	-25.4	cds
let-7b	SAMD11	-27.7	cds
let-7b	SBK1	-26.8	cds
let-7b	SCNN1B	-25.2	cds
let-7b	SCRN1	-29.3	cds
let-7b	SEMA4A	-25	cds
let-7b	SEPTIN9	-25.1	cds
let-7b	SERINC5	-26.1	cds
let-7b	SERPINA1	-25.7	cds
let-7b	SERPINA5	-27.5	cds
let-7b	SERPINC1	-26.3	cds
let-7b	SERPINF2	-25.1	cds
let-7b	SGCE	-25.8	cds
let-7b	SH3GLB2	-27.8	cds
let-7b	SH3RF2	-26.4	cds
let-7b	SHF	-25.6	cds
let-7b	SHKBP1	-28	cds
let-7b	SHMT1	-25.5	cds
let-7b	SIK3	-31.7	cds
let-7b	SLC10A6	-25	cds
let-7b	SLC1A5	-28.3	cds
let-7b	SLC23A1	-27.1	cds
let-7b	SLC25A12	-30.1	cds
let-7b	SLC25A15	-29.4	cds
let-7b	SLC27A1	-26	cds
let-7b	SLC2A12	-25.4	cds
let-7b	SLC2A5	-25.9	cds
let-7b	SLC36A2	-25.4	cds
let-7b	SLC37A2	-25	cds
let-7b	SLC38A2	-27.6	cds
let-7b	SLC39A10	-27.6	cds
let-7b	SLC39A2	-28.8	cds
let-7b	SLC39A5	-26.9	cds
let-7b	SLC43A1	-28.3	cds
let-7b	SLC66A1	-27	cds
let-7b	SLC7A7	-25.4	cds
let-7b	SMAD6	-26.4	cds
let-7b	SMOX	-33.3	cds
let-7b	SMPD1	-25.1	cds
let-7b	SMTN	-30	cds
let-7b	SMTNL2	-28	cds
let-7b	SNTA1	-27	cds
let-7b	SOGA1	-26.5	cds
let-7b	SORT1	-28	cds
let-7b	SRC	-35	cds
let-7b	SUGP2	-25	cds
let-7b	SULF1	-25.1	cds
let-7b	SUN2	-28.9	cds
let-7b	SYNE2	-31.1	cds
let-7b	TAPBP	-28.8	cds
let-7b	TBX20	-30.3	cds
let-7b	TBX3	-28	cds
let-7b	TCF7L2	-29.1	cds
let-7b	TCN2	-25.8	cds
let-7b	TEK	-26.6	cds
let-7b	TF	-25.2	cds
let-7b	TGFB1	-29.5	cds
let-7b	TGFBR1	-25.9	cds
let-7b	TGFBR2	-30.2	cds
let-7b	TIMP1	-27.3	cds
let-7b	TIMP2	-26.1	cds
let-7b	TK1	-28.1	cds
let-7b	TM4SF5	-31.6	cds
let-7b	TM7SF2	-28.1	cds
let-7b	TMC7	-27.5	cds
let-7b	TMCO6	-27.3	cds
let-7b	TMEM106A	-30	cds
let-7b	TMEM163	-25.4	cds
let-7b	TMEM229B	-28.1	cds
let-7b	TMEM63B	-25.5	cds
let-7b	TMEM88	-27	cds
let-7b	TMPRSS4	-27.4	cds
let-7b	TNC	-30.6	cds
let-7b	TNFRSF1A	-28.3	cds
let-7b	TNFSF12	-27.1	cds
let-7b	TPST2	-30.4	cds
let-7b	TRAF4	-26.3	cds
let-7b	TRANK1	-33.5	cds
let-7b	TRIB1	-29.7	cds
let-7b	TRIM24	-30.6	cds
let-7b	TRPV6	-26.7	cds
let-7b	TSKU	-27.4	cds
let-7b	TSPAN4	-27.9	cds
let-7b	TSPAN9	-30.5	cds
let-7b	TST	-28.3	cds
let-7b	TTR	-29.1	cds
let-7b	TTYH2	-27.9	cds
let-7b	TYRO3	-26.4	cds
let-7b	UCP2	-25.2	cds
let-7b	UNC5B	-26.9	cds
let-7b	USP31	-26.9	cds
let-7b	VIL1	-25.3	cds
let-7b	VSIG10	-35.2	cds
let-7b	WBP1	-27.4	cds
let-7b	WDR91	-31.3	cds
let-7b	WFDC2	-26.7	cds
let-7b	WNK4	-29.5	cds
let-7b	ZC3H7B	-34.6	cds
let-7b	ZFHX3	-27.2	cds
let-7b	ZNF219	-27.3	cds
let-7b	ZNF318	-26.3	cds
let-7b	ZNF358	-27.2	cds
let-7b	ZNRF1	-25.1	cds
let-7b	ZSWIM4	-29.9	cds
let-7b	ZYX	-27.9	cds
let-7c	A2M	-25.5	cds
let-7c	ABCA3	-26	cds
let-7c	ABHD14A	-30.2	cds
let-7c	ABHD14B	-26.4	cds
let-7c	ACSL5	-26.9	cds
let-7c	ACSS1	-25.8	cds
let-7c	ACSS2	-25.5	cds
let-7c	ACTA2	-26	cds
let-7c	ADAM19	-26.3	cds
let-7c	ADAMTS1	-26.4	cds
let-7c	ADGRA2	-26.1	cds
let-7c	AEBP1	-25.3	cds
let-7c	AFF1	-25.6	cds
let-7c	AGPAT4	-32.3	cds
let-7c	AHDC1	-29.9	cds
let-7c	AKAP12	-25.9	cds
let-7c	ALKBH7	-25	cds
let-7c	ANKRD16	-27.1	cds
let-7c	ANPEP	-29.9	cds
let-7c	APCDD1	-25.5	cds
let-7c	APLP2	-25	cds
let-7c	ARRDC2	-26.8	cds
let-7c	ARSA	-25.4	cds
let-7c	ATG2A	-26.4	cds
let-7c	ATP12A	-26	cds
let-7c	ATP2B1	-27.6	cds
let-7c	ATP2C2	-26	cds
let-7c	AVPI1	-25.8	cds
let-7c	BACE1	-29.6	cds
let-7c	BDH1	-27.2	cds
let-7c	BMP4	-25	cds
let-7c	BOC	-31.4	cds
let-7c	BTBD2	-25.7	cds
let-7c	CA14	-28	cds
let-7c	CALCOCO1	-27.7	cds
let-7c	CAPN6	-25.9	cds
let-7c	CD109	-26.9	cds
let-7c	CD248	-28.9	cds
let-7c	CD276	-26.3	cds
let-7c	CD37	-26.2	cds
let-7c	CDCP1	-25.2	cds
let-7c	CDKN1A	-25.1	cds
let-7c	CMIP	-28.5	cds
let-7c	COL4A2	-28.1	cds
let-7c	COL4A5	-25.6	cds
let-7c	COL5A1	-28.2	cds
let-7c	COL6A3	-25.7	cds
let-7c	CRB2	-30.1	cds
let-7c	CRTC2	-26.7	cds
let-7c	CRTC3	-30.2	cds
let-7c	D2HGDH	-26.8	cds
let-7c	DDB1	-28.5	cds
let-7c	DMBX1	-25.3	cds
let-7c	DOCK6	-27	cds
let-7c	DPP4	-25.3	cds
let-7c	DUSP1	-26.5	cds
let-7c	ECE1	-30.1	cds
let-7c	EFNB1	-25.3	cds
let-7c	EFS	-25.6	cds
let-7c	EHD2	-25.9	cds
let-7c	ENOSF1	-26.3	cds
let-7c	EPAS1	-26.2	cds
let-7c	EPHB4	-27.8	cds
let-7c	FAM120B	-27.1	cds
let-7c	FAM89A	-25	cds
let-7c	FBLN1	-28.6	cds
let-7c	FBP1	-26.2	cds
let-7c	FBXO2	-25.1	cds
let-7c	FERMT1	-28.3	cds
let-7c	FES	-25.2	cds
let-7c	FETUB	-27.2	cds
let-7c	FGB	-25.7	cds
let-7c	FGFR1	-25.7	cds
let-7c	FGFR2	-26.7	cds
let-7c	FHL2	-26.4	cds
let-7c	FOXI1	-27	cds
let-7c	FOXO4	-26.7	cds
let-7c	FOXP4	-27.6	cds
let-7c	FREM1	-26.4	cds
let-7c	FUT8	-28.3	cds
let-7c	GALNT12	-28.2	cds
let-7c	GATA3	-26.3	cds
let-7c	GCAT	-25.5	cds
let-7c	GCGR	-25.5	cds
let-7c	GCNT3	-28.7	cds
let-7c	GJA1	-25.9	cds
let-7c	GNMT	-25	cds
let-7c	GRAMD1A	-25.7	cds
let-7c	GSN	-25.8	cds
let-7c	H1F0	-26.6	cds
let-7c	HAPLN1	-27.4	cds
let-7c	HDAC5	-26.1	cds
let-7c	HIP1R	-27	cds
let-7c	HNF4A	-26.1	cds
let-7c	HSPB8	-28.8	cds
let-7c	HSPG2	-29.4	cds
let-7c	HUNK	-27.4	cds
let-7c	IDUA	-25	cds
let-7c	IGF2	-26.2	cds
let-7c	IGF2R	-25.4	cds
let-7c	ITGA3	-27.2	cds
let-7c	ITGB5	-28.3	cds
let-7c	ITPRIPL2	-31.7	cds
let-7c	JAG1	-27.3	cds
let-7c	JCAD	-28	cds
let-7c	JUNB	-28.1	cds
let-7c	KAT14	-26.1	cds
let-7c	KCNK5	-25.8	cds
let-7c	KDR	-26.4	cds
let-7c	KIRREL1	-25.8	cds
let-7c	KNG1	-25.8	cds
let-7c	LAMA4	-30.9	cds
let-7c	LAT	-25.5	cds
let-7c	LENG8	-26.3	cds
let-7c	LGR4	-25.5	cds
let-7c	LMNA	-25.4	cds
let-7c	LOX	-25.3	cds
let-7c	LPAR6	-26.2	cds
let-7c	LRATD1	-28	cds
let-7c	LRP1	-29.5	cds
let-7c	LRP5	-26.5	cds
let-7c	LRRC41	-26.8	cds
let-7c	LRRN2	-25.3	cds
let-7c	MAB21L2	-25.4	cds
let-7c	MAGED2	-25.3	cds
let-7c	MAGI1	-27.3	cds
let-7c	MAML3	-25.3	cds
let-7c	MAP7D1	-28.1	cds
let-7c	MAPK7	-25.1	cds
let-7c	MAPK8IP2	-27.1	cds
let-7c	MBNL3	-26.6	cds
let-7c	MBOAT1	-28.4	cds
let-7c	MED25	-28.1	cds
let-7c	MFHAS1	-25.6	cds
let-7c	MME	-25.2	cds
let-7c	MOV10	-26	cds
let-7c	MPP6	-26.4	cds
let-7c	MRC2	-25.5	cds
let-7c	MYH14	-27.7	cds
let-7c	MYRF	-26.3	cds
let-7c	NCKAP5L	-28.7	cds
let-7c	NFATC1	-25.8	cds
let-7c	NFKB2	-25.1	cds
let-7c	NFKBIE	-26	cds
let-7c	NID2	-28.4	cds
let-7c	NRG1	-27	cds
let-7c	NRG2	-26	cds
let-7c	NYNRIN	-26.9	cds
let-7c	OAF	-25.4	cds
let-7c	P2RY1	-26	cds
let-7c	P3H1	-28.8	cds
let-7c	P3H2	-26.6	cds
let-7c	P3H3	-25.7	cds
let-7c	PCK2	-27	cds
let-7c	PCSK6	-27.5	cds
let-7c	PDGFRB	-26.7	cds
let-7c	PFKFB4	-26.1	cds
let-7c	PHLDB1	-25.6	cds
let-7c	PIGH	-27	cds
let-7c	PLAUR	-26.4	cds
let-7c	PLD3	-26.4	cds
let-7c	PLEKHA5	-26.2	cds
let-7c	PLEKHA7	-30.1	cds
let-7c	PLEKHH1	-33.3	cds
let-7c	PLEKHO1	-29.3	cds
let-7c	PLK2	-25.6	cds
let-7c	PLK3	-26.8	cds
let-7c	PLOD1	-29.4	cds
let-7c	PLSCR1	-26	cds
let-7c	PLVAP	-27.4	cds
let-7c	PLXNA1	-30	cds
let-7c	PLXNA2	-30	cds
let-7c	PLXNB1	-27.5	cds
let-7c	PPIC	-26.2	cds
let-7c	PPIP5K1	-29.9	cds
let-7c	PPL	-26.6	cds
let-7c	PPP1R18	-27.6	cds
let-7c	PREX1	-28.4	cds
let-7c	PROM2	-25.7	cds
let-7c	PRRG2	-29.1	cds
let-7c	PRSS22	-25.8	cds
let-7c	PTK2B	-30.1	cds
let-7c	PTK7	-28.3	cds
let-7c	PTPN6	-27.6	cds
let-7c	RAB20	-27.4	cds
let-7c	RAMP2	-28.6	cds
let-7c	RARA	-25.4	cds
let-7c	RASIP1	-28	cds
let-7c	RECK	-26.8	cds
let-7c	RGN	-26	cds
let-7c	RHOBTB2	-25.6	cds
let-7c	RIPOR1	-27.7	cds
let-7c	ROGDI	-27.5	cds
let-7c	RPS6KB2	-25	cds
let-7c	S100A11	-25.2	cds
let-7c	SAMD11	-26.4	cds
let-7c	SCRN1	-30.3	cds
let-7c	SERPINA5	-25.4	cds
let-7c	SH3RF2	-27.5	cds
let-7c	SHKBP1	-25	cds
let-7c	SIK3	-33.2	cds
let-7c	SLC1A5	-28.1	cds
let-7c	SLC25A12	-31.1	cds
let-7c	SLC25A15	-28.9	cds
let-7c	SLC39A2	-28.8	cds
let-7c	SLC43A1	-26.6	cds
let-7c	SLC66A1	-27.8	cds
let-7c	SLC7A7	-25.4	cds
let-7c	SMAD6	-26.6	cds
let-7c	SMOX	-30.7	cds
let-7c	SMTN	-26.4	cds
let-7c	SMTNL2	-25.5	cds
let-7c	SNTA1	-26	cds
let-7c	SORT1	-25.9	cds
let-7c	SRC	-31.3	cds
let-7c	SULF1	-25	cds
let-7c	SUN2	-27.5	cds
let-7c	SYNE2	-28	cds
let-7c	TAPBP	-28	cds
let-7c	TBX20	-30.3	cds
let-7c	TEK	-26.4	cds
let-7c	TF	-26	cds
let-7c	TGFB1	-25.9	cds
let-7c	TGFBR1	-26.2	cds
let-7c	TGFBR2	-30.2	cds
let-7c	TK1	-26.9	cds
let-7c	TM4SF5	-27.1	cds
let-7c	TM7SF2	-26.3	cds
let-7c	TMC7	-25.2	cds
let-7c	TMCO6	-27.4	cds
let-7c	TMEM106A	-25.2	cds
let-7c	TMEM229B	-25.7	cds
let-7c	TNC	-30.3	cds
let-7c	TNFRSF1A	-25.6	cds
let-7c	TNFSF12	-25.6	cds
let-7c	TPST2	-29.3	cds
let-7c	TRAF4	-25.2	cds
let-7c	TRANK1	-29.7	cds
let-7c	TRIM24	-28.7	cds
let-7c	TSPAN9	-32.4	cds
let-7c	TTYH2	-28.6	cds
let-7c	TYRO3	-26.4	cds
let-7c	UNC5B	-25.8	cds
let-7c	USP31	-27.1	cds
let-7c	VAV2	-26	cds
let-7c	VSIG10	-30.1	cds
let-7c	WDR91	-28.1	cds
let-7c	WFDC2	-27.8	cds
let-7c	WNK4	-27.4	cds
let-7c	WNT2B	-25.2	cds
let-7c	ZC3H7B	-32.5	cds
let-7c	ZFHX3	-26.7	cds
let-7c	ZNF219	-28.3	cds
let-7c	ZNF358	-27.1	cds
let-7c	ZSWIM4	-29.8	cds
let-7c	ZYX	-25.8	cds
let-7d	A2M	-27	cds
let-7d	ABCA3	-26.9	cds
let-7d	ABCD4	-27.1	cds
let-7d	ABHD14A	-31.9	cds
let-7d	ABHD14B	-28.3	cds
let-7d	ACAA2	-26.8	cds
let-7d	ADAM19	-26.1	cds
let-7d	ADAMTS1	-27.1	cds
let-7d	AGPAT4	-31	cds
let-7d	AHDC1	-28.8	cds
let-7d	AKAP12	-25.2	cds
let-7d	ALKBH7	-28.2	cds
let-7d	AMIGO2	-27.3	cds
let-7d	ANKRD16	-29.2	cds
let-7d	ANPEP	-31.1	cds
let-7d	AP1G2	-25.4	cds
let-7d	APCDD1	-26.3	cds
let-7d	APOC3	-26.7	cds
let-7d	ARL13B	-26.7	cds
let-7d	ARRDC2	-25.1	cds
let-7d	ARSA	-25.9	cds
let-7d	ATG2A	-27.4	cds
let-7d	ATP2B1	-25	cds
let-7d	BACE1	-26.3	cds
let-7d	BCL2A1	-25	cds
let-7d	BOC	-26.1	cds
let-7d	BTBD2	-27.1	cds
let-7d	C11orf52	-25.2	cds
let-7d	CA14	-29.4	cds
let-7d	CALCOCO1	-27.1	cds
let-7d	CD109	-29.1	cds
let-7d	CD24	-25.2	cds
let-7d	CD248	-28	cds
let-7d	CD276	-29.7	cds
let-7d	CD37	-26.4	cds
let-7d	CD53	-26.4	cds
let-7d	CDKN1A	-27.4	cds
let-7d	CES2	-27.4	cds
let-7d	CKB	-25.5	cds
let-7d	CLTB	-25.4	cds
let-7d	CMIP	-25.9	cds
let-7d	COL12A1	-25.5	cds
let-7d	COLGALT1	-28.3	cds
let-7d	CRB2	-28.6	cds
let-7d	CRTC2	-25.5	cds
let-7d	CRTC3	-25.5	cds
let-7d	D2HGDH	-25	cds
let-7d	DDAH2	-25.3	cds
let-7d	DDB1	-28.7	cds
let-7d	DHCR24	-26.4	cds
let-7d	DMBX1	-25.7	cds
let-7d	DOCK6	-26.1	cds
let-7d	DOCK8	-25.9	cds
let-7d	DRAM1	-25.8	cds
let-7d	DUSP1	-25	cds
let-7d	ECE1	-26	cds
let-7d	EHD2	-27.8	cds
let-7d	ENOSF1	-25.7	cds
let-7d	EPHB4	-27.2	cds
let-7d	ERBB2	-25.9	cds
let-7d	F2R	-26	cds
let-7d	FAM117B	-27.3	cds
let-7d	FAM120B	-27.2	cds
let-7d	FBLN1	-25.1	cds
let-7d	FERMT1	-29.6	cds
let-7d	FETUB	-26	cds
let-7d	FRK	-26.3	cds
let-7d	GATA3	-26.1	cds
let-7d	GCAT	-26.8	cds
let-7d	GCNT3	-25.8	cds
let-7d	GGCX	-25.5	cds
let-7d	GGT5	-27.1	cds
let-7d	GLB1L	-25.6	cds
let-7d	GRAMD1A	-27.4	cds
let-7d	GRN	-27.3	cds
let-7d	H1F0	-25.1	cds
let-7d	HAPLN1	-26.4	cds
let-7d	HDAC5	-25.5	cds
let-7d	HSPG2	-28.5	cds
let-7d	HYAL1	-27.1	cds
let-7d	IGF2R	-25.8	cds
let-7d	IGFBP6	-26.4	cds
let-7d	IL27RA	-25.4	cds
let-7d	ITGA3	-26.1	cds
let-7d	ITGB5	-31	cds
let-7d	ITPRIPL2	-30.7	cds
let-7d	JAG1	-26	cds
let-7d	JAM3	-25.7	cds
let-7d	JCAD	-26.4	cds
let-7d	KAT14	-25.9	cds
let-7d	KDR	-28.8	cds
let-7d	KIAA1522	-27.3	cds
let-7d	KLF5	-26.1	cds
let-7d	LAMA4	-25.5	cds
let-7d	LAT	-26.4	cds
let-7d	LENG8	-26.6	cds
let-7d	LRATD1	-25.1	cds
let-7d	LRP1	-29.1	cds
let-7d	LRP5	-26.1	cds
let-7d	LRRC41	-26.4	cds
let-7d	LRRC8D	-28	cds
let-7d	MAB21L2	-26.5	cds
let-7d	MAGED2	-26.3	cds
let-7d	MAML3	-26.5	cds
let-7d	MAPK8IP2	-27.3	cds
let-7d	MBOAT1	-28.8	cds
let-7d	MED25	-27.3	cds
let-7d	MFHAS1	-26	cds
let-7d	MYH14	-30	cds
let-7d	NCKAP5L	-28.7	cds
let-7d	NEURL2	-25.1	cds
let-7d	NFKB2	-26.8	cds
let-7d	NID2	-25.2	cds
let-7d	NKD1	-26.3	cds
let-7d	NRG1	-25.5	cds
let-7d	NRG2	-28.5	cds
let-7d	NUDT7	-26	cds
let-7d	NUMB	-25.9	cds
let-7d	NYNRIN	-26.3	cds
let-7d	P3H1	-26.3	cds
let-7d	P3H2	-25.4	cds
let-7d	P3H3	-25.2	cds
let-7d	PAK6	-25.5	cds
let-7d	PCSK6	-27.1	cds
let-7d	PDGFRB	-27.5	cds
let-7d	PFKFB4	-26.2	cds
let-7d	PIGH	-28.3	cds
let-7d	PLAT	-26	cds
let-7d	PLAUR	-26.6	cds
let-7d	PLD3	-26.6	cds
let-7d	PLEKHA5	-27.2	cds
let-7d	PLEKHA7	-27.6	cds
let-7d	PLEKHO1	-30.7	cds
let-7d	PLOD1	-25.5	cds
let-7d	PLTP	-25.5	cds
let-7d	PLVAP	-29.3	cds
let-7d	PLXNA1	-29.9	cds
let-7d	PLXNA2	-29.9	cds
let-7d	PLXNB1	-25.4	cds
let-7d	PPIP5K1	-27.1	cds
let-7d	PRRG2	-25.6	cds
let-7d	PRSS53	-26.6	cds
let-7d	PTK2B	-25.3	cds
let-7d	PTK7	-28.8	cds
let-7d	RAB20	-25.4	cds
let-7d	RARA	-25.1	cds
let-7d	RASIP1	-29.3	cds
let-7d	RBKS	-26.8	cds
let-7d	RECK	-25.5	cds
let-7d	RGL1	-25.3	cds
let-7d	RHOBTB2	-26	cds
let-7d	RHPN2	-25.5	cds
let-7d	RIPOR1	-25	cds
let-7d	RNF217	-26.6	cds
let-7d	RPS6KB2	-25.4	cds
let-7d	SBK1	-27.3	cds
let-7d	SCRN1	-25.2	cds
let-7d	SEMA4A	-25.4	cds
let-7d	SERINC5	-25.3	cds
let-7d	SH3RF2	-26.5	cds
let-7d	SHMT1	-25.2	cds
let-7d	SIK3	-30.4	cds
let-7d	SLC1A5	-28.9	cds
let-7d	SLC25A12	-29.3	cds
let-7d	SLC37A2	-25.7	cds
let-7d	SLC38A2	-27.6	cds
let-7d	SLC39A2	-25.6	cds
let-7d	SLC39A5	-25.3	cds
let-7d	SLC43A1	-26.3	cds
let-7d	SLC66A1	-26.9	cds
let-7d	SMAD6	-28.3	cds
let-7d	SMOX	-31.4	cds
let-7d	SMTNL2	-27.6	cds
let-7d	SNTA1	-25.5	cds
let-7d	SRC	-29.9	cds
let-7d	SULF1	-27.7	cds
let-7d	SUN2	-29.8	cds
let-7d	SYNE2	-28.3	cds
let-7d	TCN2	-26.4	cds
let-7d	TEK	-27.3	cds
let-7d	TF	-25.8	cds
let-7d	TGFB1	-25.3	cds
let-7d	TGFBR2	-30.1	cds
let-7d	THY1	-25.4	cds
let-7d	TIMP2	-27.4	cds
let-7d	TK1	-28	cds
let-7d	TM4SF5	-29.1	cds
let-7d	TM7SF2	-27.4	cds
let-7d	TMC7	-27	cds
let-7d	TMCO6	-28.6	cds
let-7d	TMEM229B	-25.7	cds
let-7d	TMEM54	-27.1	cds
let-7d	TMPRSS4	-25.2	cds
let-7d	TNC	-27.4	cds
let-7d	TNFRSF1A	-26.3	cds
let-7d	TNFSF12	-25.7	cds
let-7d	TPST2	-26.4	cds
let-7d	TRANK1	-31.5	cds
let-7d	TRIM24	-25	cds
let-7d	TSPAN4	-25	cds
let-7d	TSPAN9	-27.6	cds
let-7d	TTYH2	-25	cds
let-7d	VIL1	-25.4	cds
let-7d	WBP1	-28.4	cds
let-7d	WDR91	-28.4	cds
let-7d	WFDC2	-25.8	cds
let-7d	WNK4	-25.1	cds
let-7d	ZC3H7B	-28.8	cds
let-7d	ZFHX3	-27	cds
let-7d	ZNF318	-26.4	cds
let-7d	ZNRF1	-25.2	cds
let-7d	ZSWIM4	-28	cds
let-7d	ZYX	-25.3	cds
let-7e	A2M	-26.5	cds
let-7e	ABCA3	-25.7	cds
let-7e	ABHD14A	-27.2	cds
let-7e	ACSL5	-25.4	cds
let-7e	ADAM19	-25.3	cds
let-7e	AFF1	-27.9	cds
let-7e	AGPAT4	-27.6	cds
let-7e	AGTRAP	-26.2	cds
let-7e	AHDC1	-32	cds
let-7e	AKAP12	-27.5	cds
let-7e	ANKRD16	-27.3	cds
let-7e	ANPEP	-29.9	cds
let-7e	APCDD1	-28.1	cds
let-7e	APLP2	-25.5	cds
let-7e	APOE	-25.6	cds
let-7e	ASNS	-25	cds
let-7e	ASS1	-25.8	cds
let-7e	ATG2A	-32.1	cds
let-7e	ATP13A4	-26.3	cds
let-7e	BACE1	-25.3	cds
let-7e	BMPR1B	-26.8	cds
let-7e	BOC	-25.6	cds
let-7e	C11orf52	-25.6	cds
let-7e	CACHD1	-28.4	cds
let-7e	CAPN6	-25	cds
let-7e	CCDC151	-27.9	cds
let-7e	CD109	-25.7	cds
let-7e	CD248	-25.3	cds
let-7e	CD276	-27.2	cds
let-7e	CES2	-29.4	cds
let-7e	CMIP	-26.9	cds
let-7e	COL4A2	-29.4	cds
let-7e	COLEC12	-25.7	cds
let-7e	CRB2	-26.6	cds
let-7e	CRTC3	-27.5	cds
let-7e	CTDSP2	-25	cds
let-7e	CTPS2	-26.1	cds
let-7e	DHCR24	-30.2	cds
let-7e	DMBX1	-26.3	cds
let-7e	DOCK6	-26.9	cds
let-7e	DUSP5	-25.7	cds
let-7e	DUSP9	-28.4	cds
let-7e	EFEMP2	-28.6	cds
let-7e	EFS	-28.3	cds
let-7e	ELMO3	-26.8	cds
let-7e	EPAS1	-26.7	cds
let-7e	EPHA2	-26.9	cds
let-7e	EPHB4	-25.5	cds
let-7e	EPHB6	-25.3	cds
let-7e	ERRFI1	-26.4	cds
let-7e	FAM117B	-29.7	cds
let-7e	FAM120B	-25.8	cds
let-7e	FAM13B	-25.3	cds
let-7e	FBLIM1	-25.4	cds
let-7e	FBRS	-27.6	cds
let-7e	FBXL12	-30	cds
let-7e	FDFT1	-28.8	cds
let-7e	FES	-27.9	cds
let-7e	FGFR1	-25.6	cds
let-7e	FKBP14	-27.2	cds
let-7e	FOXI1	-26.8	cds
let-7e	FSTL1	-26.9	cds
let-7e	G6PC3	-26.2	cds
let-7e	GATD1	-25.6	cds
let-7e	GCAT	-26.1	cds
let-7e	GOLGA7B	-27.7	cds
let-7e	GPC3	-25.2	cds
let-7e	HAPLN1	-25.8	cds
let-7e	HOXC13	-26.6	cds
let-7e	HSPB8	-25.3	cds
let-7e	HSPG2	-25	cds
let-7e	HYAL1	-26	cds
let-7e	IGF2R	-26.6	cds
let-7e	IPMK	-27	cds
let-7e	ITGA3	-26.1	cds
let-7e	ITGB5	-28.3	cds
let-7e	ITPRIPL2	-26.3	cds
let-7e	JAG1	-25.8	cds
let-7e	KAT14	-25.2	cds
let-7e	KDR	-25.1	cds
let-7e	KIAA1522	-26.3	cds
let-7e	KIRREL1	-25.3	cds
let-7e	KNG1	-26	cds
let-7e	LAMA4	-29	cds
let-7e	LGR4	-26.2	cds
let-7e	LMNA	-28	cds
let-7e	LRP1	-25.3	cds
let-7e	LRRN2	-26.7	cds
let-7e	MAMDC2	-26.5	cds
let-7e	MAP7D1	-26.6	cds
let-7e	MAPK8IP2	-31.1	cds
let-7e	MBNL3	-26.6	cds
let-7e	MBOAT1	-25.8	cds
let-7e	MED25	-27.6	cds
let-7e	MEST	-25.6	cds
let-7e	MEX3B	-26.5	cds
let-7e	MFHAS1	-25.4	cds
let-7e	MOV10	-26.2	cds
let-7e	MRC2	-29.3	cds
let-7e	MYH14	-29	cds
let-7e	NCKAP5L	-27.7	cds
let-7e	NFATC1	-25.9	cds
let-7e	NFKB2	-26.3	cds
let-7e	NRG1	-26.7	cds
let-7e	NRG2	-25	cds
let-7e	NUDT16	-25.6	cds
let-7e	NUMB	-26.5	cds
let-7e	NYNRIN	-29.2	cds
let-7e	P3H1	-26.1	cds
let-7e	P3H3	-26	cds
let-7e	PAK6	-25.6	cds
let-7e	PCBP4	-25.6	cds
let-7e	PCSK6	-26.2	cds
let-7e	PDGFRB	-27.5	cds
let-7e	PFKFB4	-28	cds
let-7e	PIGH	-25.5	cds
let-7e	PLAT	-25	cds
let-7e	PLEKHA7	-26.9	cds
let-7e	PLEKHH1	-30.1	cds
let-7e	PLEKHO1	-30.6	cds
let-7e	PLK3	-27.2	cds
let-7e	PLTP	-27.2	cds
let-7e	PLVAP	-30.2	cds
let-7e	PLXNA1	-30	cds
let-7e	PLXNA2	-30	cds
let-7e	PLXNB1	-27.7	cds
let-7e	PPIP5K1	-25.8	cds
let-7e	PPL	-26.2	cds
let-7e	PPM1H	-25.4	cds
let-7e	PROM2	-25.7	cds
let-7e	PTK2B	-26.5	cds
let-7e	RARA	-26.3	cds
let-7e	RGN	-25.9	cds
let-7e	ROGDI	-26.3	cds
let-7e	RPS6KB2	-28.2	cds
let-7e	SBK1	-29.3	cds
let-7e	SCNN1B	-27.4	cds
let-7e	SCRN1	-28.5	cds
let-7e	SERPINA1	-26.2	cds
let-7e	SH3RF2	-27.1	cds
let-7e	SHF	-28.2	cds
let-7e	SHKBP1	-26.5	cds
let-7e	SIK3	-26.1	cds
let-7e	SLC1A5	-25.8	cds
let-7e	SLC23A1	-25.7	cds
let-7e	SLC25A15	-28.1	cds
let-7e	SLC39A10	-27.3	cds
let-7e	SLC43A1	-27.2	cds
let-7e	SLC4A7	-25.9	cds
let-7e	SLC5A5	-27.8	cds
let-7e	SLC66A1	-28.1	cds
let-7e	SLC7A7	-26.9	cds
let-7e	SMARCA1	-26.4	cds
let-7e	SMOX	-27.2	cds
let-7e	SMTN	-27.1	cds
let-7e	SMTNL2	-26	cds
let-7e	SNTA1	-34.1	cds
let-7e	SNX18	-25.2	cds
let-7e	SOGA1	-28.9	cds
let-7e	SPON1	-25.3	cds
let-7e	SULF1	-28.4	cds
let-7e	SYNE2	-29.5	cds
let-7e	TAPBP	-25.1	cds
let-7e	TBX3	-25.5	cds
let-7e	TCF7L2	-26.1	cds
let-7e	TCN2	-30.3	cds
let-7e	TEK	-26.5	cds
let-7e	TGFBR2	-26.9	cds
let-7e	THY1	-26.5	cds
let-7e	TM7SF2	-28.2	cds
let-7e	TMCO6	-28.7	cds
let-7e	TNC	-27.2	cds
let-7e	TNFSF12	-26.3	cds
let-7e	TP53INP1	-27.1	cds
let-7e	TPST2	-27.8	cds
let-7e	TRANK1	-26.1	cds
let-7e	TRPV6	-25.7	cds
let-7e	TTC39A	-26.5	cds
let-7e	TTYH2	-26.7	cds
let-7e	TTYH3	-26.2	cds
let-7e	TYRO3	-25.6	cds
let-7e	UCP2	-25.1	cds
let-7e	USP31	-25.5	cds
let-7e	VIL1	-26.5	cds
let-7e	VSIG10	-26.5	cds
let-7e	WBP1	-29.2	cds
let-7e	WDR91	-28.1	cds
let-7e	WNK4	-28.5	cds
let-7e	ZC3H7B	-25.4	cds
let-7e	ZFHX3	-29.7	cds
let-7e	ZNF318	-27.1	cds
let-7e	ZNRF1	-26.1	cds
let-7e	ZSWIM4	-25.4	cds
let-7e	ZYX	-28.5	cds
let-7f	ABHD14A	-25.2	cds
let-7f	ACTA2	-25.4	cds
let-7f	ATP2B1	-26.1	cds
let-7f	CD248	-25.5	cds
let-7f	CNDP1	-25.5	cds
let-7f	EHD2	-26.3	cds
let-7f	HAPLN1	-30.6	cds
let-7f	KAT14	-26.5	cds
let-7f	MAGED2	-28.3	cds
let-7f	MANSC1	-26.6	cds
let-7f	MBNL3	-25.4	cds
let-7f	MYH14	-25.6	cds
let-7f	NYNRIN	-26.2	cds
let-7f	PCSK6	-27.1	cds
let-7f	PIGH	-25.6	cds
let-7f	RASIP1	-28.2	cds
let-7f	SLC66A1	-27.9	cds
let-7f	SULF1	-25.3	cds
let-7f	TM4SF5	-27.8	cds
let-7f	TMEM54	-25.8	cds
let-7f	TRANK1	-25.4	cds
let-7f	WDR91	-26	cds
let-7f	WFDC2	-25.5	cds
let-7g	A2M	-28.1	cds
let-7g	ABHD12	-25.1	cds
let-7g	ACTA2	-25.7	cds
let-7g	ADAM19	-29.5	cds
let-7g	ADGRA2	-25.1	cds
let-7g	AHDC1	-25.2	cds
let-7g	AKT3	-26.6	cds
let-7g	ALKBH7	-29.1	cds
let-7g	ANPEP	-26.2	cds
let-7g	APCDD1	-25.2	cds
let-7g	ARSA	-25.2	cds
let-7g	ASS1	-25.1	cds
let-7g	ATP2B1	-26.8	cds
let-7g	BBOX1	-28.2	cds
let-7g	BCL2A1	-28.2	cds
let-7g	BDH1	-26.1	cds
let-7g	CCNG1	-26.4	cds
let-7g	CD24	-26.3	cds
let-7g	CD248	-27.4	cds
let-7g	CES2	-25.1	cds
let-7g	CLCN2	-25.6	cds
let-7g	CLDN1	-26.3	cds
let-7g	CLTB	-26.4	cds
let-7g	COLGALT1	-27	cds
let-7g	DOCK6	-25.8	cds
let-7g	EFS	-25.2	cds
let-7g	EHD2	-31.2	cds
let-7g	EPHB6	-25.2	cds
let-7g	ERBB2	-25.1	cds
let-7g	F2R	-25.2	cds
let-7g	FAM120B	-25	cds
let-7g	FSTL1	-25.1	cds
let-7g	FUT8	-25.2	cds
let-7g	GCNT3	-26.3	cds
let-7g	GCNT7	-25.1	cds
let-7g	HAPLN1	-30.3	cds
let-7g	IGF2R	-25	cds
let-7g	IGFBP6	-26.6	cds
let-7g	IL27RA	-25.7	cds
let-7g	ITPRIPL2	-26.1	cds
let-7g	JAM3	-28.3	cds
let-7g	LAT	-28.4	cds
let-7g	LRP1	-25.9	cds
let-7g	MAGED2	-25.6	cds
let-7g	MAMDC2	-25.2	cds
let-7g	MANSC1	-25.1	cds
let-7g	MOV10	-26.3	cds
let-7g	MYH14	-27.5	cds
let-7g	MYRF	-25.7	cds
let-7g	NCKAP5L	-25.6	cds
let-7g	NEURL2	-25.6	cds
let-7g	NYNRIN	-29.1	cds
let-7g	OAF	-25.8	cds
let-7g	P3H4	-26.1	cds
let-7g	PAK6	-25.6	cds
let-7g	PCOLCE	-25.8	cds
let-7g	PCSK6	-28.9	cds
let-7g	PFKFB4	-25.8	cds
let-7g	PLEKHO1	-25.9	cds
let-7g	PLK3	-26.8	cds
let-7g	PLVAP	-26.4	cds
let-7g	PPIP5K1	-27.3	cds
let-7g	PRRG2	-26.8	cds
let-7g	RASIP1	-26.8	cds
let-7g	RECK	-27.5	cds
let-7g	RHOBTB2	-25	cds
let-7g	RHPN2	-25.9	cds
let-7g	ROGDI	-26	cds
let-7g	RPS6KB2	-30	cds
let-7g	S100G	-26	cds
let-7g	SCPEP1	-25	cds
let-7g	SERINC5	-25.2	cds
let-7g	SH3RF2	-25.9	cds
let-7g	SLC25A15	-27.4	cds
let-7g	SLC66A1	-27.8	cds
let-7g	SRC	-26.8	cds
let-7g	TCN2	-25.8	cds
let-7g	TF	-25.1	cds
let-7g	TGFB1	-27.8	cds
let-7g	TMCO6	-26.9	cds
let-7g	TMEM229B	-25.7	cds
let-7g	TMEM54	-27.2	cds
let-7g	TNC	-28.7	cds
let-7g	TRIB1	-25.8	cds
let-7g	TRIM24	-26.9	cds
let-7g	TRPV6	-26.1	cds
let-7g	TYRO3	-25.3	cds
let-7g	VIL1	-26.3	cds
let-7g	WDR91	-29.7	cds
let-7g	WFDC2	-28.7	cds
let-7g	ZFHX3	-26	cds
let-7g	ZSWIM4	-28.1	cds
let-7i	A2M	-28.5	cds
let-7i	ABCA3	-25.3	cds
let-7i	ABCB1	-27.6	cds
let-7i	ABCB1	-27.6	cds
let-7i	ABCD4	-25.5	cds
let-7i	ABHD14A	-26.7	cds
let-7i	ABHD14B	-28.5	cds
let-7i	ADAM19	-31.6	cds
let-7i	ADAMTS1	-28.3	cds
let-7i	AEBP1	-26.4	cds
let-7i	AFF1	-27.1	cds
let-7i	AGPAT4	-29.7	cds
let-7i	AHDC1	-30.5	cds
let-7i	ALKBH7	-28.3	cds
let-7i	ANKRD16	-26.1	cds
let-7i	ANPEP	-26.3	cds
let-7i	ANXA4	-25	cds
let-7i	APCDD1	-26.3	cds
let-7i	ARRDC2	-27	cds
let-7i	ARSA	-25.8	cds
let-7i	ARSI	-25.7	cds
let-7i	ASNS	-26.4	cds
let-7i	ATG2A	-26.9	cds
let-7i	ATP12A	-25.6	cds
let-7i	ATP2B1	-28.2	cds
let-7i	ATP2C2	-25	cds
let-7i	BACE1	-25	cds
let-7i	BAIAP2L1	-26.4	cds
let-7i	BBOX1	-26.7	cds
let-7i	BCAR1	-25.7	cds
let-7i	BCL2A1	-25.6	cds
let-7i	BDH1	-25.2	cds
let-7i	BGN	-25.5	cds
let-7i	BMPR1B	-26	cds
let-7i	BTBD2	-29.1	cds
let-7i	CA14	-25.4	cds
let-7i	CALCOCO1	-25	cds
let-7i	CCNG1	-25	cds
let-7i	CD109	-25	cds
let-7i	CD24	-27.9	cds
let-7i	CD276	-26.1	cds
let-7i	CD37	-27.5	cds
let-7i	CDH11	-25.1	cds
let-7i	CDKN1A	-28.7	cds
let-7i	CKB	-28.1	cds
let-7i	CLCN2	-26.9	cds
let-7i	CLDN1	-26.3	cds
let-7i	CLIP2	-27.7	cds
let-7i	CLTB	-29.1	cds
let-7i	CMIP	-25.1	cds
let-7i	CMTM7	-27.1	cds
let-7i	COL4A5	-25.2	cds
let-7i	COLCA2	-26.2	cds
let-7i	COLEC12	-26.7	cds
let-7i	COLGALT1	-28.6	cds
let-7i	CPXM1	-26.4	cds
let-7i	CRB2	-27.2	cds
let-7i	CRTC2	-25.1	cds
let-7i	CTPS2	-26	cds
let-7i	CYP27A1	-26	cds
let-7i	DDAH2	-26.2	cds
let-7i	DGAT2	-25.2	cds
let-7i	DHRS7	-25.2	cds
let-7i	DOCK6	-25.6	cds
let-7i	DOCK8	-28.7	cds
let-7i	DUSP1	-26.5	cds
let-7i	DUSP5	-25.2	cds
let-7i	EFS	-28.1	cds
let-7i	EHD2	-27.3	cds
let-7i	ELMO3	-26.2	cds
let-7i	EMP3	-25.4	cds
let-7i	ENPP1	-27.7	cds
let-7i	ENPP3	-25.5	cds
let-7i	EPAS1	-26.9	cds
let-7i	EPHB4	-25.2	cds
let-7i	EPHB6	-27.9	cds
let-7i	ERBB2	-26	cds
let-7i	ERBB3	-25.9	cds
let-7i	FAM117B	-25.1	cds
let-7i	FAM120B	-26.3	cds
let-7i	FAM13B	-25.3	cds
let-7i	FAM214A	-25.6	cds
let-7i	FAM89A	-27.3	cds
let-7i	FBLN1	-26.1	cds
let-7i	FETUB	-25	cds
let-7i	FGFR1	-25.1	cds
let-7i	FGFR2	-27	cds
let-7i	FHL2	-28.1	cds
let-7i	FHL3	-26.1	cds
let-7i	FKBP10	-27.6	cds
let-7i	FOXP4	-30.2	cds
let-7i	FSTL1	-27.9	cds
let-7i	FUCA2	-26.7	cds
let-7i	FUT8	-25.2	cds
let-7i	G6PC3	-25.9	cds
let-7i	GALNT12	-25.4	cds
let-7i	GATA3	-25.1	cds
let-7i	GCAT	-27.6	cds
let-7i	GCNT3	-25.2	cds
let-7i	GGCX	-29.4	cds
let-7i	GIGYF1	-27.5	cds
let-7i	GPC3	-25.1	cds
let-7i	GPSM1	-33.3	cds
let-7i	GRN	-25	cds
let-7i	H1F0	-29.1	cds
let-7i	HAPLN1	-27.9	cds
let-7i	HEBP1	-25.8	cds
let-7i	HNF4A	-25	cds
let-7i	HSPG2	-30.5	cds
let-7i	HUNK	-29.2	cds
let-7i	IGFBP3	-25.9	cds
let-7i	ITGB5	-25.7	cds
let-7i	ITIH5	-26.1	cds
let-7i	ITPRIPL2	-26.5	cds
let-7i	JAG1	-26.5	cds
let-7i	JUNB	-27	cds
let-7i	KAT14	-29.9	cds
let-7i	KDR	-27	cds
let-7i	KIAA1522	-25.7	cds
let-7i	KLF5	-25.9	cds
let-7i	KNG1	-26.9	cds
let-7i	LAMA4	-28.9	cds
let-7i	LAT	-27.9	cds
let-7i	LMNA	-25.2	cds
let-7i	LOX	-25	cds
let-7i	LRATD1	-28.1	cds
let-7i	LRP1	-27.2	cds
let-7i	LRP5	-25.5	cds
let-7i	LRRN2	-26.4	cds
let-7i	MAB21L2	-27.1	cds
let-7i	MAGED2	-25.6	cds
let-7i	MAGI1	-25.3	cds
let-7i	MAML3	-27.9	cds
let-7i	MAP7D1	-27.8	cds
let-7i	MED25	-26.3	cds
let-7i	MEX3B	-26.7	cds
let-7i	MFHAS1	-27.3	cds
let-7i	MIF4GD	-25.1	cds
let-7i	MRC2	-28.3	cds
let-7i	MVP	-26.2	cds
let-7i	MYH14	-28.9	cds
let-7i	MYRF	-31.5	cds
let-7i	NAGA	-26.4	cds
let-7i	NAPB	-26.3	cds
let-7i	NCKAP5L	-28.6	cds
let-7i	NEURL2	-25.4	cds
let-7i	NFKBIE	-27.9	cds
let-7i	NRG1	-25.5	cds
let-7i	NRG2	-26.7	cds
let-7i	NRM	-25.3	cds
let-7i	NT5C	-27.4	cds
let-7i	NUMB	-29	cds
let-7i	NYNRIN	-29.9	cds
let-7i	OAF	-28.1	cds
let-7i	OBSL1	-26	cds
let-7i	P2RY1	-28.6	cds
let-7i	P3H1	-27.4	cds
let-7i	P3H2	-25.3	cds
let-7i	P3H3	-26.5	cds
let-7i	P3H4	-28.8	cds
let-7i	PAK6	-30.5	cds
let-7i	PAM	-26.3	cds
let-7i	PCBP4	-25.7	cds
let-7i	PCOLCE	-25.5	cds
let-7i	PCSK6	-31.7	cds
let-7i	PDGFRB	-26.8	cds
let-7i	PEG10	-25.7	cds
let-7i	PFKFB4	-30	cds
let-7i	PHLDB1	-30.6	cds
let-7i	PIGH	-25	cds
let-7i	PLD3	-26	cds
let-7i	PLEKHA5	-25.3	cds
let-7i	PLEKHA7	-26.9	cds
let-7i	PLEKHH1	-25.9	cds
let-7i	PLK2	-25.1	cds
let-7i	PLK3	-25.7	cds
let-7i	PLOD1	-28.6	cds
let-7i	PLSCR1	-25.3	cds
let-7i	PLTP	-26.2	cds
let-7i	PLVAP	-26.7	cds
let-7i	PLXNA1	-31.2	cds
let-7i	PLXNA2	-29.8	cds
let-7i	PLXNB1	-28.7	cds
let-7i	PPIC	-27.2	cds
let-7i	PPIP5K1	-25.3	cds
let-7i	PPL	-27.3	cds
let-7i	PPM1H	-27.6	cds
let-7i	PPT1	-26.5	cds
let-7i	PRR9	-27.5	cds
let-7i	PRRG2	-28	cds
let-7i	PTPN6	-29.9	cds
let-7i	RAB20	-28.7	cds
let-7i	RARA	-25.7	cds
let-7i	RASIP1	-29.1	cds
let-7i	RECK	-27.6	cds
let-7i	RGL1	-25.6	cds
let-7i	RHPN2	-25.9	cds
let-7i	RIPOR1	-27.4	cds
let-7i	ROGDI	-26.3	cds
let-7i	RPS6KB2	-29.5	cds
let-7i	S100G	-30.9	cds
let-7i	SCNN1B	-25.4	cds
let-7i	SCRN1	-25.6	cds
let-7i	SERPINA5	-26.2	cds
let-7i	SH3RF2	-25.1	cds
let-7i	SHF	-25.8	cds
let-7i	SHKBP1	-25.8	cds
let-7i	SIK3	-29.7	cds
let-7i	SLC23A1	-25.4	cds
let-7i	SLC25A12	-28	cds
let-7i	SLC25A15	-29.1	cds
let-7i	SLC25A28	-25.1	cds
let-7i	SLC37A2	-26	cds
let-7i	SLC43A1	-27.1	cds
let-7i	SMAD6	-26	cds
let-7i	SMAD7	-25	cds
let-7i	SMOX	-28.7	cds
let-7i	SMTN	-25.3	cds
let-7i	SNTA1	-27.2	cds
let-7i	SOGA1	-26.3	cds
let-7i	SRC	-28.6	cds
let-7i	STBD1	-25	cds
let-7i	STX2	-27.3	cds
let-7i	SULF1	-26.2	cds
let-7i	SYNE2	-26.6	cds
let-7i	TF	-26.3	cds
let-7i	TGFB1	-32.6	cds
let-7i	TGFBR2	-28.5	cds
let-7i	TLE5	-25.9	cds
let-7i	TM4SF5	-29.2	cds
let-7i	TM7SF2	-26.4	cds
let-7i	TMCO6	-25.2	cds
let-7i	TMEM106A	-26.4	cds
let-7i	TMEM229B	-25	cds
let-7i	TMEM50A	-27.5	cds
let-7i	TMEM54	-26.8	cds
let-7i	TMEM63B	-27.5	cds
let-7i	TNC	-32.3	cds
let-7i	TNFRSF1A	-25.6	cds
let-7i	TPST2	-28.3	cds
let-7i	TRANK1	-32.8	cds
let-7i	TRIB1	-25.7	cds
let-7i	TRIM24	-30.5	cds
let-7i	TRPV6	-25.3	cds
let-7i	TSPAN4	-26	cds
let-7i	TSPAN9	-25.7	cds
let-7i	TTC39A	-25.4	cds
let-7i	TTYH2	-25.4	cds
let-7i	TYRO3	-27.2	cds
let-7i	USP31	-25.7	cds
let-7i	VIM	-25.1	cds
let-7i	VSIG10	-25.1	cds
let-7i	WBP1	-27.7	cds
let-7i	WDR91	-28.7	cds
let-7i	WFDC2	-27.4	cds
let-7i	WFIKKN1	-26.3	cds
let-7i	WNK4	-25.7	cds
let-7i	YPEL3	-26.3	cds
let-7i	ZFHX3	-25.9	cds
let-7i	ZNRF1	-25.1	cds
let-7i	ZSWIM4	-25.6	cds
let-7i	ZYX	-25.8	cds
let-7b	ABCD4	-32.3	three_prime_UTR
let-7b	ADAMTS1	-27.4	three_prime_UTR
let-7b	AHSG	-26.1	three_prime_UTR
let-7b	AKR1D1	-29.8	three_prime_UTR
let-7b	ALDH5A1	-25.2	three_prime_UTR
let-7b	APP	-25	three_prime_UTR
let-7b	AVPI1	-25.6	three_prime_UTR
let-7b	BOC	-29.3	three_prime_UTR
let-7b	CAPN6	-33.2	three_prime_UTR
let-7b	CKB	-26.3	three_prime_UTR
let-7b	CMTM7	-25.9	three_prime_UTR
let-7b	CST3	-25.5	three_prime_UTR
let-7b	EFNB1	-25.8	three_prime_UTR
let-7b	EGLN3	-29.9	three_prime_UTR
let-7b	ELF3	-26.5	three_prime_UTR
let-7b	EPHB4	-34.5	three_prime_UTR
let-7b	FAM234A	-28.3	three_prime_UTR
let-7b	FAM81A	-25.6	three_prime_UTR
let-7b	FBP1	-26.2	three_prime_UTR
let-7b	FGFR1	-31.8	three_prime_UTR
let-7b	FRK	-29.8	three_prime_UTR
let-7b	H2AFY2	-31.8	three_prime_UTR
let-7b	HNF4A	-28.1	three_prime_UTR
let-7b	HTRA1	-29.8	three_prime_UTR
let-7b	IGFBP3	-25.5	three_prime_UTR
let-7b	ITIH5	-31.3	three_prime_UTR
let-7b	KCNK6	-27.5	three_prime_UTR
let-7b	KLF5	-30.1	three_prime_UTR
let-7b	LENG8	-26.3	three_prime_UTR
let-7b	LRATD1	-29.8	three_prime_UTR
let-7b	LRRC41	-27.9	three_prime_UTR
let-7b	MMP14	-25.2	three_prime_UTR
let-7b	MYRF	-27.3	three_prime_UTR
let-7b	NINJ1	-26.4	three_prime_UTR
let-7b	NKD1	-25.5	three_prime_UTR
let-7b	NME4	-28.7	three_prime_UTR
let-7b	P3H4	-25.2	three_prime_UTR
let-7b	PCBD1	-31.7	three_prime_UTR
let-7b	PCBP4	-30.5	three_prime_UTR
let-7b	PEG10	-29.8	three_prime_UTR
let-7b	PLCD1	-28.2	three_prime_UTR
let-7b	PLD3	-27.2	three_prime_UTR
let-7b	PLEKHA5	-25.7	three_prime_UTR
let-7b	PLTP	-26	three_prime_UTR
let-7b	POFUT2	-29.2	three_prime_UTR
let-7b	PREX1	-27.6	three_prime_UTR
let-7b	PROM2	-25.8	three_prime_UTR
let-7b	RAC3	-28.1	three_prime_UTR
let-7b	RCN3	-29.8	three_prime_UTR
let-7b	SERINC5	-25.8	three_prime_UTR
let-7b	SERPINE2	-25.9	three_prime_UTR
let-7b	SERPINH1	-26.5	three_prime_UTR
let-7b	SH3BGRL2	-25.2	three_prime_UTR
let-7b	SLC27A1	-28.7	three_prime_UTR
let-7b	SLC2A5	-25.3	three_prime_UTR
let-7b	SLC4A7	-26.4	three_prime_UTR
let-7b	SRC	-26	three_prime_UTR
let-7b	TAPBP	-26.6	three_prime_UTR
let-7b	TCN2	-29.3	three_prime_UTR
let-7b	TGFBR2	-26.1	three_prime_UTR
let-7b	TMEM163	-25.2	three_prime_UTR
let-7b	TP53	-27.1	three_prime_UTR
let-7b	TRANK1	-28.2	three_prime_UTR
let-7b	UBTD1	-25.5	three_prime_UTR
let-7b	UCHL1	-27	three_prime_UTR
let-7b	UCP2	-25.4	three_prime_UTR
let-7b	VIL1	-25.6	three_prime_UTR
let-7b	WFDC2	-25.8	three_prime_UTR
let-7b	WWTR1	-27.5	three_prime_UTR
let-7c	ABCD4	-32.9	three_prime_UTR
let-7c	ADAMTS1	-25.3	three_prime_UTR
let-7c	AKR1D1	-27.7	three_prime_UTR
let-7c	ALDH5A1	-25.4	three_prime_UTR
let-7c	BOC	-29	three_prime_UTR
let-7c	CAPN6	-27.2	three_prime_UTR
let-7c	CMTM7	-25.4	three_prime_UTR
let-7c	EFNB1	-26.8	three_prime_UTR
let-7c	EGLN3	-28.3	three_prime_UTR
let-7c	EPHB4	-31.2	three_prime_UTR
let-7c	FAM234A	-30.2	three_prime_UTR
let-7c	FRK	-27.7	three_prime_UTR
let-7c	H2AFY2	-30.2	three_prime_UTR
let-7c	HNF4A	-25.3	three_prime_UTR
let-7c	HTRA1	-27.7	three_prime_UTR
let-7c	ITIH5	-30.1	three_prime_UTR
let-7c	KCNK6	-25.8	three_prime_UTR
let-7c	KLF5	-28	three_prime_UTR
let-7c	LRATD1	-27.7	three_prime_UTR
let-7c	MYRF	-25.9	three_prime_UTR
let-7c	NME4	-25.9	three_prime_UTR
let-7c	PAM	-26.2	three_prime_UTR
let-7c	PCBD1	-30.6	three_prime_UTR
let-7c	PCBP4	-26	three_prime_UTR
let-7c	PEG10	-27.7	three_prime_UTR
let-7c	PLCD1	-27.3	three_prime_UTR
let-7c	PLTP	-25.3	three_prime_UTR
let-7c	POFUT2	-26.1	three_prime_UTR
let-7c	PREX1	-25	three_prime_UTR
let-7c	PROS1	-25.1	three_prime_UTR
let-7c	PTPN6	-25.1	three_prime_UTR
let-7c	RAC3	-29.1	three_prime_UTR
let-7c	RCN3	-27.7	three_prime_UTR
let-7c	SERPINE2	-26.9	three_prime_UTR
let-7c	SLC27A1	-26.6	three_prime_UTR
let-7c	SLC4A7	-25.5	three_prime_UTR
let-7c	TCN2	-28.7	three_prime_UTR
let-7c	TGFBR2	-25.3	three_prime_UTR
let-7c	TP53	-27.1	three_prime_UTR
let-7c	TRANK1	-26.5	three_prime_UTR
let-7c	TSPAN4	-25.2	three_prime_UTR
let-7c	UCP2	-26.7	three_prime_UTR
let-7c	WWTR1	-25.4	three_prime_UTR
let-7d	ABCD4	-31.9	three_prime_UTR
let-7d	AHSG	-25.5	three_prime_UTR
let-7d	ALDH5A1	-28.8	three_prime_UTR
let-7d	AVPI1	-25.4	three_prime_UTR
let-7d	BOC	-28.5	three_prime_UTR
let-7d	C11orf52	-26.8	three_prime_UTR
let-7d	EGLN3	-29.1	three_prime_UTR
let-7d	EPHB4	-26	three_prime_UTR
let-7d	FAM234A	-31.2	three_prime_UTR
let-7d	GCNT7	-27.2	three_prime_UTR
let-7d	H2AFY2	-28.7	three_prime_UTR
let-7d	ITIH5	-29.3	three_prime_UTR
let-7d	KCNK6	-25.2	three_prime_UTR
let-7d	NME4	-25.5	three_prime_UTR
let-7d	P3H2	-25.3	three_prime_UTR
let-7d	PCBD1	-27.1	three_prime_UTR
let-7d	PCBP4	-25.6	three_prime_UTR
let-7d	PLCD1	-25.9	three_prime_UTR
let-7d	PLTP	-26.3	three_prime_UTR
let-7d	POFUT2	-25.5	three_prime_UTR
let-7d	PTPN6	-25.2	three_prime_UTR
let-7d	SLC4A7	-28	three_prime_UTR
let-7d	SRC	-25	three_prime_UTR
let-7d	TCN2	-26.8	three_prime_UTR
let-7d	TGFBR2	-28.1	three_prime_UTR
let-7d	UCP2	-26.3	three_prime_UTR
let-7d	WWTR1	-25.1	three_prime_UTR
let-7e	ABCD4	-28.4	three_prime_UTR
let-7e	AVPI1	-27.4	three_prime_UTR
let-7e	BDH1	-25.2	three_prime_UTR
let-7e	C11orf52	-27.3	three_prime_UTR
let-7e	CAPN6	-26.6	three_prime_UTR
let-7e	EGLN3	-25	three_prime_UTR
let-7e	EPHB4	-27.8	three_prime_UTR
let-7e	FAM234A	-28.1	three_prime_UTR
let-7e	FRK	-25.4	three_prime_UTR
let-7e	H2AFY2	-25.4	three_prime_UTR
let-7e	ICAM1	-25.5	three_prime_UTR
let-7e	IGFBP3	-25.7	three_prime_UTR
let-7e	ITIH5	-28.8	three_prime_UTR
let-7e	MYRF	-28.3	three_prime_UTR
let-7e	NECTIN3	-25.4	three_prime_UTR
let-7e	P3H4	-27	three_prime_UTR
let-7e	PCBD1	-25.1	three_prime_UTR
let-7e	PLTP	-25.2	three_prime_UTR
let-7e	PREX1	-27.7	three_prime_UTR
let-7e	PROM2	-25.2	three_prime_UTR
let-7e	RABEP2	-25.4	three_prime_UTR
let-7e	RCN3	-28.1	three_prime_UTR
let-7e	SDCBP	-25.8	three_prime_UTR
let-7e	SERINC5	-25.3	three_prime_UTR
let-7e	TAPBP	-25.2	three_prime_UTR
let-7e	TGFBR2	-25.3	three_prime_UTR
let-7e	TM6SF1	-27.6	three_prime_UTR
let-7e	TP53	-26.8	three_prime_UTR
let-7e	TSPAN4	-26.2	three_prime_UTR
let-7e	UCP2	-27.4	three_prime_UTR
let-7e	WWTR1	-29.9	three_prime_UTR
let-7f	ABCD4	-26.1	three_prime_UTR
let-7f	FAM234A	-25.9	three_prime_UTR
let-7f	FSTL1	-25.2	three_prime_UTR
let-7g	ABCD4	-26.2	three_prime_UTR
let-7g	ALDH5A1	-25.6	three_prime_UTR
let-7g	BTG2	-25.3	three_prime_UTR
let-7g	EGLN3	-26	three_prime_UTR
let-7g	ELK3	-25.6	three_prime_UTR
let-7g	FAM234A	-28.3	three_prime_UTR
let-7g	FAM81A	-25.3	three_prime_UTR
let-7g	PCBD1	-25.9	three_prime_UTR
let-7g	SLC4A7	-25.6	three_prime_UTR
let-7i	ABCD4	-29.6	three_prime_UTR
let-7i	ACSM3	-25.7	three_prime_UTR
let-7i	APP	-26.8	three_prime_UTR
let-7i	AVPI1	-26.6	three_prime_UTR
let-7i	BOC	-26.8	three_prime_UTR
let-7i	CMTM7	-25.1	three_prime_UTR
let-7i	COL4A1	-26.7	three_prime_UTR
let-7i	CST3	-25.2	three_prime_UTR
let-7i	EPHB4	-27	three_prime_UTR
let-7i	FAM234A	-29	three_prime_UTR
let-7i	FAM81A	-26.5	three_prime_UTR
let-7i	FUT8	-27.7	three_prime_UTR
let-7i	GCNT7	-25.7	three_prime_UTR
let-7i	H2AFY2	-28.3	three_prime_UTR
let-7i	HNF4A	-25.4	three_prime_UTR
let-7i	ITIH5	-28.1	three_prime_UTR
let-7i	KCNK6	-25.7	three_prime_UTR
let-7i	LENG8	-25.8	three_prime_UTR
let-7i	NKD1	-25.7	three_prime_UTR
let-7i	NME4	-25.8	three_prime_UTR
let-7i	PCBD1	-26	three_prime_UTR
let-7i	PCBP4	-26	three_prime_UTR
let-7i	POFUT2	-31.1	three_prime_UTR
let-7i	RSRP1	-25	three_prime_UTR
let-7i	SDCBP	-26.7	three_prime_UTR
let-7i	SLC4A7	-29	three_prime_UTR
let-7i	SLC7A7	-27.1	three_prime_UTR
let-7i	TCN2	-27.8	three_prime_UTR
let-7i	UCHL1	-25.5	three_prime_UTR
let-7i	WWTR1	-25	three_prime_UTR
let-7b	ALDOB	-30.3	five_prime_UTR
let-7b	ATP12A	-30.1	five_prime_UTR
let-7b	B4GALT4	-29.8	five_prime_UTR
let-7b	BCL2A1	-29.1	five_prime_UTR
let-7b	BRF2	-26.4	five_prime_UTR
let-7b	CDCA7L	-27.1	five_prime_UTR
let-7b	COL1A2	-27.1	five_prime_UTR
let-7b	CTSF	-33.4	five_prime_UTR
let-7b	D2HGDH	-32.4	five_prime_UTR
let-7b	EFS	-26	five_prime_UTR
let-7b	FAM89A	-27.2	five_prime_UTR
let-7b	FBP1	-25.6	five_prime_UTR
let-7b	FOS	-26.5	five_prime_UTR
let-7b	HDAC5	-27.9	five_prime_UTR
let-7b	IGFBP7	-28.8	five_prime_UTR
let-7b	JUNB	-26.5	five_prime_UTR
let-7b	LAT	-28.6	five_prime_UTR
let-7b	MAL2	-27	five_prime_UTR
let-7b	MAP2K6	-27.6	five_prime_UTR
let-7b	P2RY1	-31.8	five_prime_UTR
let-7b	PLEKHH1	-25.6	five_prime_UTR
let-7b	PRSS53	-28.1	five_prime_UTR
let-7b	PSME2	-25.3	five_prime_UTR
let-7b	PTPN6	-26.2	five_prime_UTR
let-7b	RABEP2	-27.2	five_prime_UTR
let-7b	SERPINA1	-28	five_prime_UTR
let-7b	SLC66A1	-27.5	five_prime_UTR
let-7b	SPRY2	-28.6	five_prime_UTR
let-7b	ZFHX3	-29	five_prime_UTR
let-7b	ZYX	-26.6	five_prime_UTR
let-7c	ALDOB	-27.5	five_prime_UTR
let-7c	ATP12A	-28	five_prime_UTR
let-7c	B4GALT4	-27.7	five_prime_UTR
let-7c	BCL2A1	-27	five_prime_UTR
let-7c	CDCA7L	-27.2	five_prime_UTR
let-7c	COL1A2	-25.7	five_prime_UTR
let-7c	CTSF	-31.9	five_prime_UTR
let-7c	D2HGDH	-30.7	five_prime_UTR
let-7c	FAM89A	-25.1	five_prime_UTR
let-7c	FOS	-26.8	five_prime_UTR
let-7c	HDAC5	-28.2	five_prime_UTR
let-7c	IGFBP7	-25.4	five_prime_UTR
let-7c	MAL2	-26.5	five_prime_UTR
let-7c	P2RY1	-31.8	five_prime_UTR
let-7c	PRSS53	-25.2	five_prime_UTR
let-7c	PSME2	-25.6	five_prime_UTR
let-7c	SLC66A1	-25.8	five_prime_UTR
let-7c	SPRY2	-26.5	five_prime_UTR
let-7c	YPEL2	-27.1	five_prime_UTR
let-7c	ZFHX3	-26.2	five_prime_UTR
let-7d	ALDOB	-27.9	five_prime_UTR
let-7d	ATP12A	-28.7	five_prime_UTR
let-7d	BRF2	-26.9	five_prime_UTR
let-7d	CDCA7L	-26.2	five_prime_UTR
let-7d	CTSF	-26.1	five_prime_UTR
let-7d	D2HGDH	-33.5	five_prime_UTR
let-7d	HDAC5	-25.2	five_prime_UTR
let-7d	PRSS53	-25.2	five_prime_UTR
let-7e	ALDOB	-26.5	five_prime_UTR
let-7e	ATP12A	-28.4	five_prime_UTR
let-7e	BRF2	-26.9	five_prime_UTR
let-7e	CDCA7L	-26.1	five_prime_UTR
let-7e	CTSF	-26.3	five_prime_UTR
let-7e	D2HGDH	-28.8	five_prime_UTR
let-7e	FOS	-25.2	five_prime_UTR
let-7e	P2RY1	-27.6	five_prime_UTR
let-7e	S100A13	-28	five_prime_UTR
let-7e	SLC66A1	-29.5	five_prime_UTR
let-7e	TGFB1	-26.8	five_prime_UTR
let-7e	YPEL2	-25.6	five_prime_UTR
let-7f	ALDOB	-27.8	five_prime_UTR
let-7f	D2HGDH	-25.8	five_prime_UTR
let-7f	MAP2K6	-25.6	five_prime_UTR
let-7f	PSME2	-26.6	five_prime_UTR
let-7g	ALDOB	-26.8	five_prime_UTR
let-7g	BCL2A1	-28.2	five_prime_UTR
let-7g	BRF2	-25.4	five_prime_UTR
let-7g	CDCA7L	-25.1	five_prime_UTR
let-7g	D2HGDH	-27.7	five_prime_UTR
let-7g	S100A13	-25.4	five_prime_UTR
let-7i	ALDOB	-29.5	five_prime_UTR
let-7i	BCL2A1	-28.8	five_prime_UTR
let-7i	BRF2	-30.4	five_prime_UTR
let-7i	CDCA7L	-30.1	five_prime_UTR
let-7i	CTSF	-25.1	five_prime_UTR
let-7i	D2HGDH	-30.2	five_prime_UTR
let-7i	HACD4	-25.3	five_prime_UTR
let-7i	IGFBP7	-25.3	five_prime_UTR
let-7i	MAL2	-25	five_prime_UTR
let-7i	MAP2K6	-25.8	five_prime_UTR
let-7i	NTAN1	-25	five_prime_UTR
let-7i	P2RY1	-25.3	five_prime_UTR
let-7i	P3H2	-25	five_prime_UTR
let-7i	PRSS53	-29.1	five_prime_UTR
let-7i	PTPN6	-26.8	five_prime_UTR
let-7i	S100A13	-25.7	five_prime_UTR
let-7i	SERPINA1	-25.3	five_prime_UTR
let-7i	SH3BP4	-25.3	five_prime_UTR
let-7i	SLC10A6	-25.5	five_prime_UTR
let-7i	SLC66A1	-25.9	five_prime_UTR
let-7i	TCN2	-25.6	five_prime_UTR
let-7i	ZFHX3	-28.7	five_prime_UTR

## Sheet: Common target
gene	mirna	ENERGY	Binding Region
A2M	let-7b	-26.1	cds
A2M	let-7c	-25.5	cds
A2M	let-7d	-27	cds
A2M	let-7e	-26.5	cds
A2M	let-7g	-28.1	cds
A2M	let-7i	-28.5	cds
ACSL5	let-7b	-28.5	cds
ACSL5	let-7c	-26.9	cds
ACSL5	let-7e	-25.4	cds
ADAM19	let-7b	-29.4	cds
ADAM19	let-7c	-26.3	cds
ADAM19	let-7d	-26.1	cds
ADAM19	let-7e	-25.3	cds
ADAM19	let-7g	-29.5	cds
ADAM19	let-7i	-31.6	cds
ADAMTS2	let-7b	-28.3	cds
ADGRA2	let-7b	-27	cds
ADGRA2	let-7c	-26.1	cds
ADGRA2	let-7g	-25.1	cds
AEBP1	let-7b	-27.5	cds
AEBP1	let-7c	-25.3	cds
AEBP1	let-7i	-26.4	cds
AHSG	let-7b	-26.2	cds
AHSG	let-7b	-26.1	three_prime_UTR
AHSG	let-7d	-25.5	three_prime_UTR
AKAP12	let-7c	-25.9	cds
AKAP12	let-7d	-25.2	cds
AKAP12	let-7e	-27.5	cds
AKR1D1	let-7b	-29.8	three_prime_UTR
AKR1D1	let-7c	-27.7	three_prime_UTR
APCDD1	let-7b	-29	cds
APCDD1	let-7c	-25.5	cds
APCDD1	let-7d	-26.3	cds
APCDD1	let-7e	-28.1	cds
APCDD1	let-7g	-25.2	cds
APCDD1	let-7i	-26.3	cds
APOC3	let-7b	-25.5	cds
APOC3	let-7d	-26.7	cds
APOE	let-7e	-25.6	cds
APOM	let-7b	-25.9	cds
APP	let-7b	-25	three_prime_UTR
APP	let-7i	-26.8	three_prime_UTR
ARL13B	let-7d	-26.7	cds
ARSI	let-7i	-25.7	cds
ATP2B1	let-7b	-27.4	cds
ATP2B1	let-7c	-27.6	cds
ATP2B1	let-7d	-25	cds
ATP2B1	let-7f	-26.1	cds
ATP2B1	let-7g	-26.8	cds
ATP2B1	let-7i	-28.2	cds
BCL2A1	let-7b	-25.3	cds
BCL2A1	let-7d	-25	cds
BCL2A1	let-7g	-28.2	cds
BCL2A1	let-7i	-25.6	cds
BCL2A1	let-7b	-29.1	five_prime_UTR
BCL2A1	let-7c	-27	five_prime_UTR
BCL2A1	let-7g	-28.2	five_prime_UTR
BCL2A1	let-7i	-28.8	five_prime_UTR
BEX4	let-7b	-25.9	cds
BGN	let-7i	-25.5	cds
BOC	let-7b	-30.4	cds
BOC	let-7c	-31.4	cds
BOC	let-7d	-26.1	cds
BOC	let-7e	-25.6	cds
BOC	let-7b	-29.3	three_prime_UTR
BOC	let-7c	-29	three_prime_UTR
BOC	let-7d	-28.5	three_prime_UTR
BOC	let-7i	-26.8	three_prime_UTR
CA14	let-7b	-28.8	cds
CA14	let-7c	-28	cds
CA14	let-7d	-29.4	cds
CA14	let-7i	-25.4	cds
CACHD1	let-7b	-29.1	cds
CACHD1	let-7e	-28.4	cds
CAPN6	let-7b	-25.6	cds
CAPN6	let-7c	-25.9	cds
CAPN6	let-7e	-25	cds
CAPN6	let-7b	-33.2	three_prime_UTR
CAPN6	let-7c	-27.2	three_prime_UTR
CAPN6	let-7e	-26.6	three_prime_UTR
CBLB	let-7b	-26.8	cds
CCNO	let-7b	-27.4	cds
CD109	let-7b	-27.7	cds
CD109	let-7c	-26.9	cds
CD109	let-7d	-29.1	cds
CD109	let-7e	-25.7	cds
CD109	let-7i	-25	cds
CD248	let-7b	-30.3	cds
CD248	let-7c	-28.9	cds
CD248	let-7d	-28	cds
CD248	let-7e	-25.3	cds
CD248	let-7f	-25.5	cds
CD248	let-7g	-27.4	cds
CD276	let-7b	-31.7	cds
CD276	let-7c	-26.3	cds
CD276	let-7d	-29.7	cds
CD276	let-7e	-27.2	cds
CD276	let-7i	-26.1	cds
CD37	let-7b	-31.1	cds
CD37	let-7c	-26.2	cds
CD37	let-7d	-26.4	cds
CD37	let-7i	-27.5	cds
CDH11	let-7i	-25.1	cds
CES2	let-7b	-25.9	cds
CES2	let-7d	-27.4	cds
CES2	let-7e	-29.4	cds
CES2	let-7g	-25.1	cds
COL12A1	let-7d	-25.5	cds
COL1A2	let-7b	-27.1	five_prime_UTR
COL1A2	let-7c	-25.7	five_prime_UTR
COL4A2	let-7b	-26.6	cds
COL4A2	let-7c	-28.1	cds
COL4A2	let-7e	-29.4	cds
COL4A5	let-7b	-26.7	cds
COL4A5	let-7c	-25.6	cds
COL4A5	let-7i	-25.2	cds
COL4A6	let-7b	-26.3	cds
COL5A1	let-7b	-27.2	cds
COL5A1	let-7c	-28.2	cds
COL6A3	let-7b	-25.9	cds
COL6A3	let-7c	-25.7	cds
COLEC12	let-7b	-28.6	cds
COLEC12	let-7e	-25.7	cds
COLEC12	let-7i	-26.7	cds
COLGALT1	let-7b	-26.6	cds
COLGALT1	let-7d	-28.3	cds
COLGALT1	let-7g	-27	cds
COLGALT1	let-7i	-28.6	cds
CPXM2	let-7b	-25.8	cds
CRB2	let-7b	-27	cds
CRB2	let-7c	-30.1	cds
CRB2	let-7d	-28.6	cds
CRB2	let-7e	-26.6	cds
CRB2	let-7i	-27.2	cds
DDAH2	let-7d	-25.3	cds
DDAH2	let-7i	-26.2	cds
DPP4	let-7b	-27.4	cds
DPP4	let-7c	-25.3	cds
DUSP6	let-7b	-28.2	cds
DUSP9	let-7b	-25.3	cds
DUSP9	let-7e	-28.4	cds
ECE1	let-7b	-28.8	cds
ECE1	let-7c	-30.1	cds
ECE1	let-7d	-26	cds
ECM1	let-7b	-29.5	cds
EFEMP2	let-7e	-28.6	cds
EGFLAM	let-7b	-25.1	cds
EHD2	let-7b	-28.8	cds
EHD2	let-7c	-25.9	cds
EHD2	let-7d	-27.8	cds
EHD2	let-7f	-26.3	cds
EHD2	let-7g	-31.2	cds
EHD2	let-7i	-27.3	cds
EMP3	let-7b	-25.1	cds
EMP3	let-7i	-25.4	cds
ENPP2	let-7b	-26.4	cds
ENPP3	let-7i	-25.5	cds
EPHB4	let-7b	-27.1	cds
EPHB4	let-7c	-27.8	cds
EPHB4	let-7d	-27.2	cds
EPHB4	let-7e	-25.5	cds
EPHB4	let-7i	-25.2	cds
EPHB4	let-7b	-34.5	three_prime_UTR
EPHB4	let-7c	-31.2	three_prime_UTR
EPHB4	let-7d	-26	three_prime_UTR
EPHB4	let-7e	-27.8	three_prime_UTR
EPHB4	let-7i	-27	three_prime_UTR
EPHB6	let-7b	-26.5	cds
EPHB6	let-7e	-25.3	cds
EPHB6	let-7g	-25.2	cds
EPHB6	let-7i	-27.9	cds
EPHX1	let-7b	-27.2	cds
ERRFI1	let-7b	-25.5	cds
ERRFI1	let-7e	-26.4	cds
FBLN1	let-7b	-32.4	cds
FBLN1	let-7c	-28.6	cds
FBLN1	let-7d	-25.1	cds
FBLN1	let-7i	-26.1	cds
FETUB	let-7b	-26.5	cds
FETUB	let-7c	-27.2	cds
FETUB	let-7d	-26	cds
FETUB	let-7i	-25	cds
FGB	let-7b	-26	cds
FGB	let-7c	-25.7	cds
FGFR1	let-7b	-27.8	cds
FGFR1	let-7c	-25.7	cds
FGFR1	let-7e	-25.6	cds
FGFR1	let-7i	-25.1	cds
FGFR1	let-7b	-31.8	three_prime_UTR
FGG	let-7b	-25	cds
FKBP10	let-7i	-27.6	cds
FKBP14	let-7e	-27.2	cds
FREM1	let-7b	-26.4	cds
FREM1	let-7c	-26.4	cds
FSTL1	let-7b	-27.3	cds
FSTL1	let-7e	-26.9	cds
FSTL1	let-7g	-25.1	cds
FSTL1	let-7i	-27.9	cds
FSTL1	let-7f	-25.2	three_prime_UTR
FUT8	let-7b	-27.6	cds
FUT8	let-7c	-28.3	cds
FUT8	let-7g	-25.2	cds
FUT8	let-7i	-25.2	cds
FUT8	let-7i	-27.7	three_prime_UTR
GALNT12	let-7b	-28.2	cds
GALNT12	let-7c	-28.2	cds
GALNT12	let-7i	-25.4	cds
GCAT	let-7b	-26.3	cds
GCAT	let-7c	-25.5	cds
GCAT	let-7d	-26.8	cds
GCAT	let-7e	-26.1	cds
GCAT	let-7i	-27.6	cds
GJA1	let-7c	-25.9	cds
GLB1L	let-7b	-27.8	cds
GLB1L	let-7d	-25.6	cds
GPC3	let-7e	-25.2	cds
GPC3	let-7i	-25.1	cds
GPX7	let-7b	-26.1	cds
GRAMD1A	let-7b	-25.5	cds
GRAMD1A	let-7c	-25.7	cds
GRAMD1A	let-7d	-27.4	cds
H1F0	let-7b	-28.8	cds
H1F0	let-7c	-26.6	cds
H1F0	let-7d	-25.1	cds
H1F0	let-7i	-29.1	cds
H2AFY2	let-7b	-31.8	three_prime_UTR
H2AFY2	let-7c	-30.2	three_prime_UTR
H2AFY2	let-7d	-28.7	three_prime_UTR
H2AFY2	let-7e	-25.4	three_prime_UTR
H2AFY2	let-7i	-28.3	three_prime_UTR
HACD4	let-7i	-25.3	five_prime_UTR
HAPLN1	let-7b	-27.2	cds
HAPLN1	let-7c	-27.4	cds
HAPLN1	let-7d	-26.4	cds
HAPLN1	let-7e	-25.8	cds
HAPLN1	let-7f	-30.6	cds
HAPLN1	let-7g	-30.3	cds
HAPLN1	let-7i	-27.9	cds
HPD	let-7b	-26.8	cds
HPN	let-7b	-28.7	cds
HSPB8	let-7b	-28.1	cds
HSPB8	let-7c	-28.8	cds
HSPB8	let-7e	-25.3	cds
HTRA1	let-7b	-29.8	three_prime_UTR
HTRA1	let-7c	-27.7	three_prime_UTR
ICAM1	let-7e	-25.5	three_prime_UTR
IGF2	let-7b	-27.1	cds
IGF2	let-7c	-26.2	cds
IGF2R	let-7b	-28.7	cds
IGF2R	let-7c	-25.4	cds
IGF2R	let-7d	-25.8	cds
IGF2R	let-7e	-26.6	cds
IGF2R	let-7g	-25	cds
IGFBP3	let-7i	-25.9	cds
IGFBP3	let-7b	-25.5	three_prime_UTR
IGFBP3	let-7e	-25.7	three_prime_UTR
IGFBP6	let-7d	-26.4	cds
IGFBP6	let-7g	-26.6	cds
ITIH5	let-7b	-25.9	cds
ITIH5	let-7i	-26.1	cds
ITIH5	let-7b	-31.3	three_prime_UTR
ITIH5	let-7c	-30.1	three_prime_UTR
ITIH5	let-7d	-29.3	three_prime_UTR
ITIH5	let-7e	-28.8	three_prime_UTR
ITIH5	let-7i	-28.1	three_prime_UTR
JCAD	let-7b	-28.7	cds
JCAD	let-7c	-28	cds
JCAD	let-7d	-26.4	cds
KDR	let-7b	-26.9	cds
KDR	let-7c	-26.4	cds
KDR	let-7d	-28.8	cds
KDR	let-7e	-25.1	cds
KDR	let-7i	-27	cds
KIRREL1	let-7b	-27.5	cds
KIRREL1	let-7c	-25.8	cds
KIRREL1	let-7e	-25.3	cds
KNG1	let-7c	-25.8	cds
KNG1	let-7e	-26	cds
KNG1	let-7i	-26.9	cds
LAMA4	let-7b	-29.9	cds
LAMA4	let-7c	-30.9	cds
LAMA4	let-7d	-25.5	cds
LAMA4	let-7e	-29	cds
LAMA4	let-7i	-28.9	cds
LOX	let-7b	-25.3	cds
LOX	let-7c	-25.3	cds
LOX	let-7i	-25	cds
LUM	let-7b	-26.1	cds
MAB21L2	let-7b	-27.3	cds
MAB21L2	let-7c	-25.4	cds
MAB21L2	let-7d	-26.5	cds
MAB21L2	let-7i	-27.1	cds
MAGED2	let-7b	-29	cds
MAGED2	let-7c	-25.3	cds
MAGED2	let-7d	-26.3	cds
MAGED2	let-7f	-28.3	cds
MAGED2	let-7g	-25.6	cds
MAGED2	let-7i	-25.6	cds
MAP7D1	let-7b	-29.1	cds
MAP7D1	let-7c	-28.1	cds
MAP7D1	let-7e	-26.6	cds
MAP7D1	let-7i	-27.8	cds
MBNL3	let-7b	-26.7	cds
MBNL3	let-7c	-26.6	cds
MBNL3	let-7e	-26.6	cds
MBNL3	let-7f	-25.4	cds
MEST	let-7b	-28.5	cds
MEST	let-7e	-25.6	cds
MME	let-7b	-26.3	cds
MME	let-7c	-25.2	cds
MMP14	let-7b	-25.2	three_prime_UTR
MRC2	let-7b	-29.1	cds
MRC2	let-7c	-25.5	cds
MRC2	let-7e	-29.3	cds
MRC2	let-7i	-28.3	cds
MYRF	let-7b	-28.2	cds
MYRF	let-7c	-26.3	cds
MYRF	let-7g	-25.7	cds
MYRF	let-7i	-31.5	cds
MYRF	let-7b	-27.3	three_prime_UTR
MYRF	let-7c	-25.9	three_prime_UTR
MYRF	let-7e	-28.3	three_prime_UTR
NADK2	let-7b	-25.1	cds
NINJ1	let-7b	-26.4	three_prime_UTR
NKD1	let-7d	-26.3	cds
NKD1	let-7b	-25.5	three_prime_UTR
NKD1	let-7i	-25.7	three_prime_UTR
NME4	let-7b	-28.7	three_prime_UTR
NME4	let-7c	-25.9	three_prime_UTR
NME4	let-7d	-25.5	three_prime_UTR
NME4	let-7i	-25.8	three_prime_UTR
NT5C	let-7i	-27.4	cds
NYNRIN	let-7b	-30.2	cds
NYNRIN	let-7c	-26.9	cds
NYNRIN	let-7d	-26.3	cds
NYNRIN	let-7e	-29.2	cds
NYNRIN	let-7f	-26.2	cds
NYNRIN	let-7g	-29.1	cds
NYNRIN	let-7i	-29.9	cds
OAF	let-7b	-29.8	cds
OAF	let-7c	-25.4	cds
OAF	let-7g	-25.8	cds
OAF	let-7i	-28.1	cds
P2RY1	let-7b	-28	cds
P2RY1	let-7c	-26	cds
P2RY1	let-7i	-28.6	cds
P2RY1	let-7b	-31.8	five_prime_UTR
P2RY1	let-7c	-31.8	five_prime_UTR
P2RY1	let-7e	-27.6	five_prime_UTR
P2RY1	let-7i	-25.3	five_prime_UTR
P3H1	let-7b	-34.4	cds
P3H1	let-7c	-28.8	cds
P3H1	let-7d	-26.3	cds
P3H1	let-7e	-26.1	cds
P3H1	let-7i	-27.4	cds
P3H2	let-7b	-27.7	cds
P3H2	let-7c	-26.6	cds
P3H2	let-7d	-25.4	cds
P3H2	let-7i	-25.3	cds
P3H2	let-7d	-25.3	three_prime_UTR
P3H2	let-7i	-25	five_prime_UTR
P3H3	let-7b	-28	cds
P3H3	let-7c	-25.7	cds
P3H3	let-7d	-25.2	cds
P3H3	let-7e	-26	cds
P3H3	let-7i	-26.5	cds
P3H4	let-7g	-26.1	cds
P3H4	let-7i	-28.8	cds
P3H4	let-7b	-25.2	three_prime_UTR
P3H4	let-7e	-27	three_prime_UTR
PAG10	let-7b	-25.5	cds
PAM	let-7b	-26.6	cds
PAM	let-7i	-26.3	cds
PAM	let-7c	-26.2	three_prime_UTR
PCOLCE	let-7g	-25.8	cds
PCOLCE	let-7i	-25.5	cds
PCSK6	let-7b	-30.8	cds
PCSK6	let-7c	-27.5	cds
PCSK6	let-7d	-27.1	cds
PCSK6	let-7e	-26.2	cds
PCSK6	let-7f	-27.1	cds
PCSK6	let-7g	-28.9	cds
PCSK6	let-7i	-31.7	cds
PDGFRB	let-7b	-31.2	cds
PDGFRB	let-7c	-26.7	cds
PDGFRB	let-7d	-27.5	cds
PDGFRB	let-7e	-27.5	cds
PDGFRB	let-7i	-26.8	cds
PEG10	let-7b	-26.2	cds
PEG10	let-7i	-25.7	cds
PEG10	let-7b	-29.8	three_prime_UTR
PEG10	let-7c	-27.7	three_prime_UTR
PHLDB1	let-7b	-28	cds
PHLDB1	let-7c	-25.6	cds
PHLDB1	let-7i	-30.6	cds
PLAT	let-7b	-26.1	cds
PLAT	let-7d	-26	cds
PLAT	let-7e	-25	cds
PLAUR	let-7b	-27.2	cds
PLAUR	let-7c	-26.4	cds
PLAUR	let-7d	-26.6	cds
PLEKHO1	let-7b	-29.2	cds
PLEKHO1	let-7c	-29.3	cds
PLEKHO1	let-7d	-30.7	cds
PLEKHO1	let-7e	-30.6	cds
PLEKHO1	let-7g	-25.9	cds
PLG	let-7b	-27.9	cds
PLOD1	let-7b	-27.6	cds
PLOD1	let-7c	-29.4	cds
PLOD1	let-7d	-25.5	cds
PLOD1	let-7i	-28.6	cds
PLSCR1	let-7b	-27.6	cds
PLSCR1	let-7c	-26	cds
PLSCR1	let-7i	-25.3	cds
PLTP	let-7b	-25.3	cds
PLTP	let-7d	-25.5	cds
PLTP	let-7e	-27.2	cds
PLTP	let-7i	-26.2	cds
PLTP	let-7b	-26	three_prime_UTR
PLTP	let-7c	-25.3	three_prime_UTR
PLTP	let-7d	-26.3	three_prime_UTR
PLTP	let-7e	-25.2	three_prime_UTR
PLVAP	let-7b	-26.1	cds
PLVAP	let-7c	-27.4	cds
PLVAP	let-7d	-29.3	cds
PLVAP	let-7e	-30.2	cds
PLVAP	let-7g	-26.4	cds
PLVAP	let-7i	-26.7	cds
PLXNA2	let-7b	-30	cds
PLXNA2	let-7c	-30	cds
PLXNA2	let-7d	-29.9	cds
PLXNA2	let-7e	-30	cds
PLXNA2	let-7i	-29.8	cds
PPIC	let-7b	-26.2	cds
PPIC	let-7c	-26.2	cds
PPIC	let-7i	-27.2	cds
PROS1	let-7c	-25.1	three_prime_UTR
PRR9	let-7i	-27.5	cds
RAMP2	let-7b	-29.6	cds
RAMP2	let-7c	-28.6	cds
RECK	let-7a	-25.8	cds
RECK	let-7b	-26.8	cds
RECK	let-7c	-26.8	cds
RECK	let-7d	-25.5	cds
RECK	let-7g	-27.5	cds
RECK	let-7i	-27.6	cds
RGL1	let-7b	-25	cds
RGL1	let-7d	-25.3	cds
RGL1	let-7i	-25.6	cds
RGN	let-7b	-27.1	cds
RGN	let-7c	-26	cds
RGN	let-7e	-25.9	cds
S100A13	let-7e	-28	five_prime_UTR
S100A13	let-7g	-25.4	five_prime_UTR
S100A13	let-7i	-25.7	five_prime_UTR
S100G	let-7b	-25.4	cds
S100G	let-7g	-26	cds
S100G	let-7i	-30.9	cds
SCNN1B	let-7b	-25.2	cds
SCNN1B	let-7e	-27.4	cds
SCNN1B	let-7i	-25.4	cds
SEMA4A	let-7b	-25	cds
SEMA4A	let-7d	-25.4	cds
SERINC5	let-7b	-26.1	cds
SERINC5	let-7d	-25.3	cds
SERINC5	let-7g	-25.2	cds
SERINC5	let-7b	-25.8	three_prime_UTR
SERINC5	let-7e	-25.3	three_prime_UTR
SERPINA1	let-7b	-25.7	cds
SERPINA1	let-7e	-26.2	cds
SERPINA1	let-7b	-28	five_prime_UTR
SERPINA1	let-7i	-25.3	five_prime_UTR
SERPINA5	let-7b	-27.5	cds
SERPINA5	let-7c	-25.4	cds
SERPINA5	let-7i	-26.2	cds
SERPINC1	let-7b	-26.3	cds
SERPINE2	let-7b	-25.9	three_prime_UTR
SERPINE2	let-7c	-26.9	three_prime_UTR
SERPINF2	let-7b	-25.1	cds
SERPINH1	let-7b	-26.5	three_prime_UTR
SGCE	let-7b	-25.8	cds
SH3BP4	let-7i	-25.3	five_prime_UTR
SHF	let-7b	-25.6	cds
SHF	let-7e	-28.2	cds
SHF	let-7i	-25.8	cds
SLC1A5	let-7b	-28.3	cds
SLC1A5	let-7c	-28.1	cds
SLC1A5	let-7d	-28.9	cds
SLC1A5	let-7e	-25.8	cds
SLC36A2	let-7b	-25.4	cds
SLC39A5	let-7b	-26.9	cds
SLC39A5	let-7d	-25.3	cds
SMAD6	let-7b	-26.4	cds
SMAD6	let-7c	-26.6	cds
SMAD6	let-7d	-28.3	cds
SMAD6	let-7i	-26	cds
SMARCA1	let-7e	-26.4	cds
SORT1	let-7b	-28	cds
SORT1	let-7c	-25.9	cds
SPRY2	let-7b	-28.6	five_prime_UTR
SPRY2	let-7c	-26.5	five_prime_UTR
STBD1	let-7i	-25	cds
SULF1	let-7b	-25.1	cds
SULF1	let-7c	-25	cds
SULF1	let-7d	-27.7	cds
SULF1	let-7e	-28.4	cds
SULF1	let-7f	-25.3	cds
SULF1	let-7i	-26.2	cds
TBX20	let-7b	-30.3	cds
TBX20	let-7c	-30.3	cds
TBX3	let-7b	-28	cds
TBX3	let-7e	-25.5	cds
TCF7L2	let-7b	-29.1	cds
TCF7L2	let-7e	-26.1	cds
TEK	let-7b	-26.6	cds
TEK	let-7c	-26.4	cds
TEK	let-7d	-27.3	cds
TEK	let-7e	-26.5	cds
TF	let-7b	-25.2	cds
TF	let-7c	-26	cds
TF	let-7d	-25.8	cds
TF	let-7g	-25.1	cds
TF	let-7i	-26.3	cds
TGFBR2	let-7b	-30.2	cds
TGFBR2	let-7c	-30.2	cds
TGFBR2	let-7d	-30.1	cds
TGFBR2	let-7e	-26.9	cds
TGFBR2	let-7i	-28.5	cds
TGFBR2	let-7b	-26.1	three_prime_UTR
TGFBR2	let-7c	-25.3	three_prime_UTR
TGFBR2	let-7d	-28.1	three_prime_UTR
TGFBR2	let-7e	-25.3	three_prime_UTR
THY1	let-7d	-25.4	cds
THY1	let-7e	-26.5	cds
TIMP1	let-7b	-27.3	cds
TIMP2	let-7b	-26.1	cds
TIMP2	let-7d	-27.4	cds
TM6SF1	let-7e	-27.6	three_prime_UTR
TMEM50A	let-7i	-27.5	cds
TMEM88	let-7b	-27	cds
TNC	let-7b	-30.6	cds
TNC	let-7c	-30.3	cds
TNC	let-7d	-27.4	cds
TNC	let-7e	-27.2	cds
TNC	let-7g	-28.7	cds
TNC	let-7i	-32.3	cds
TRPV6	let-7b	-26.7	cds
TRPV6	let-7e	-25.7	cds
TRPV6	let-7g	-26.1	cds
TRPV6	let-7i	-25.3	cds
TSKU	let-7b	-27.4	cds
TSPAN4	let-7b	-27.9	cds
TSPAN4	let-7d	-25	cds
TSPAN4	let-7i	-26	cds
TSPAN4	let-7c	-25.2	three_prime_UTR
TSPAN4	let-7e	-26.2	three_prime_UTR
TTR	let-7b	-29.1	cds
UCHL1	let-7b	-27	three_prime_UTR
UCHL1	let-7i	-25.5	three_prime_UTR
VIL1	let-7b	-25.3	cds
VIL1	let-7d	-25.4	cds
VIL1	let-7e	-26.5	cds
VIL1	let-7g	-26.3	cds
VIL1	let-7b	-25.6	three_prime_UTR
VIM	let-7i	-25.1	cds
WFIKKN1	let-7i	-26.3	cds
WNT2B	let-7c	-25.2	cds

## Sheet: BPs
ID	Term	P Value	Gene Count	Associated Genes Found
GO:0007166	cell surface receptor signaling pathway	5.52079e-11	56	[ADGRA2, APCDD1, APOE, APP, ARL13B, BOC, CBLB, CD109, COL1A2, COL4A5, COL4A6, CRB2, ECM1, EPHB4, EPHB6, ERRFI1, FGB, FGFR1, FUT8, GPC3, HTRA1, ICAM1, IGF2, JCAD, KDR, LOC101115805, LOC780494, LOX, MMP14, NKD1, P2RY1, PDGFRB, PLAT, PLAUR, PLVAP, PLXNA2, RECK, SEMA4A, SERPINE2, SLC39A5, SMAD6, SORT1, SULF1, TBX20, TCF7L2, TEK, TF, TGFBR2, THY1, TIMP1, TMEM88, TSKU, VIL1, VIM, WFIKKN1, WNT2B]
GO:0009653	anatomical structure morphogenesis	1.80243e-10	55	[ADGRA2, APOE, APP, ARL13B, BOC, CD109, CD248, CDH11, COL12A1, COL1A2, COL5A1, CRB2, ECM1, EHD2, ENPP2, EPHB4, FGFR1, FKBP10, FREM1, GJA1, GPC3, HPN, IGF2, JCAD, KDR, LOC101115805, LOC780494, LOX, MAB21L2, MMP14, NINJ1, NKD1, P2RY1, PDGFRB, PHLDB1, PLEKHO1, PLXNA2, RAMP2, RECK, SEMA4A, SERPINE2, SERPINF2, SERPINH1, SMAD6, SULF1, TBX20, TBX3, TEK, TGFBR2, THY1, TNC, TSKU, UCHL1, VIL1, WNT2B]
GO:0050793	regulation of developmental process	4.78848e-09	48	[ADGRA2, AHSG, APOE, APP, ATP2B1, BOC, CD109, COL5A1, CRB2, ECM1, EHD2, ENPP2, FGFR1, GJA1, GPC3, HPN, IGF2, KDR, LAMA4, LOC101115805, LOC780494, LOX, MBNL3, MME, MMP14, MYRF, NINJ1, NKD1, P2RY1, PHLDB1, PLEKHO1, RAMP2, RECK, SEMA4A, SERPINE2, SERPINF2, SMAD6, SORT1, SULF1, TBX20, TBX3, TCF7L2, TEK, TGFBR2, THY1, TSKU, VIL1, WNT2B]
GO:0006928	movement of cell or subcellular component	3.45459e-09	44	[ADGRA2, APOE, APP, ARL13B, BEX4, BOC, CD248, COL5A1, CRB2, DPP4, ECM1, ENPP2, EPHB4, FGFR1, FSTL1, FUT8, GJA1, ICAM1, IGFBP6, JCAD, KDR, LAMA4, LOC780494, LOX, MMP14, NINJ1, PDGFRB, PLAT, PLEKHO1, PLG, PLTP, PLVAP, PLXNA2, RECK, SEMA4A, SULF1, TBX20, TEK, TF, TGFBR2, THY1, TIMP1, UCHL1, VIL1]
GO:0051674	localization of cell	2.64707e-11	42	[ADGRA2, APOE, APP, ARL13B, BEX4, CD248, COL5A1, CRB2, DPP4, ECM1, ENPP2, EPHB4, FGFR1, FSTL1, FUT8, GJA1, ICAM1, IGFBP6, JCAD, KDR, LAMA4, LOC780494, LOX, MMP14, NINJ1, PDGFRB, PLAT, PLEKHO1, PLG, PLTP, PLVAP, PLXNA2, RECK, SEMA4A, SULF1, TBX20, TEK, TF, TGFBR2, THY1, TIMP1, VIL1]
GO:0048870	cell motility	2.64707e-11	42	[ADGRA2, APOE, APP, ARL13B, BEX4, CD248, COL5A1, CRB2, DPP4, ECM1, ENPP2, EPHB4, FGFR1, FSTL1, FUT8, GJA1, ICAM1, IGFBP6, JCAD, KDR, LAMA4, LOC780494, LOX, MMP14, NINJ1, PDGFRB, PLAT, PLEKHO1, PLG, PLTP, PLVAP, PLXNA2, RECK, SEMA4A, SULF1, TBX20, TEK, TF, TGFBR2, THY1, TIMP1, VIL1]
GO:0009888	tissue development	1.4334e-08	41	[AHSG, APCDD1, ARL13B, ATP2B1, BGN, CCNO, CD109, COL12A1, COL1A2, COL5A1, CRB2, ECM1, FGFR1, FSTL1, GJA1, GPC3, HPN, ICAM1, IGF2, KDR, LOC101115805, LOC780494, LOX, MMP14, NKD1, PDGFRB, PHLDB1, PLOD1, PLXNA2, SERPINE2, SERPINH1, SMAD6, SULF1, TBX20, TBX3, TCF7L2, TGFBR2, TNC, VIL1, VIM, WNT2B]
GO:0016477	cell migration	1.5304e-11	40	[ADGRA2, APOE, APP, ARL13B, BEX4, CD248, COL5A1, CRB2, DPP4, ECM1, ENPP2, EPHB4, FGFR1, FSTL1, FUT8, GJA1, ICAM1, IGFBP6, JCAD, KDR, LAMA4, LOC780494, LOX, MMP14, NINJ1, PDGFRB, PLAT, PLEKHO1, PLG, PLVAP, PLXNA2, RECK, SEMA4A, SULF1, TBX20, TEK, TGFBR2, THY1, TIMP1, VIL1]
GO:0008283	cell population proliferation	1.1446e-06	36	[APOE, APP, BEX4, CD109, CD248, DPP4, ECM1, ENPP3, EPHB6, FGFR1, GJA1, GPC3, HPN, IGF2, JCAD, KDR, LOC780494, MAB21L2, MMP14, P3H2, P3H3, PDGFRB, SERPINE2, SERPINF2, SH3BP4, SMAD6, SMARCA1, SULF1, TBX20, TBX3, TCF7L2, TGFBR2, TIMP1, TNC, UCHL1, WNT2B]
GO:0048585	negative regulation of response to stimulus	2.07975e-06	33	[ADGRA2, APCDD1, APOE, CD109, DPP4, DUSP6, DUSP9, ECM1, ENPP3, ERRFI1, FGB, GPC3, HTRA1, ICAM1, KNG1, LOC101122940, LOC780494, MMP14, NKD1, PLAUR, PLG, PROS1, SERPINE2, SERPINF2, SH3BP4, SMAD6, SULF1, TBX20, TCF7L2, THY1, TMEM88, TSKU, WFIKKN1]
GO:0035295	tube development	1.7576e-09	32	[ADAMTS2, ADGRA2, APOE, ARL13B, ECM1, ENPP2, EPHB4, FGFR1, FKBP10, GPC3, JCAD, KDR, LOC101115805, LOC780494, LOX, MMP14, NINJ1, PDGFRB, PLXNA2, RAMP2, RECK, SEMA4A, SERPINE2, SERPINF2, SMAD6, SULF1, TBX20, TBX3, TEK, TGFBR2, THY1, WNT2B]
GO:0042127	regulation of cell population proliferation	1.00853e-06	32	[APOE, APP, BEX4, CD109, CD248, DPP4, ECM1, ENPP3, FGFR1, GJA1, GPC3, HPN, IGF2, JCAD, KDR, LOC780494, MAB21L2, P3H2, P3H3, PDGFRB, SERPINE2, SERPINF2, SH3BP4, SMAD6, SMARCA1, SULF1, TBX20, TBX3, TCF7L2, TGFBR2, TIMP1, TNC]
GO:0001568	blood vessel development	3.266e-14	31	[ADGRA2, APOE, COL1A2, COL5A1, ECM1, ENPP2, EPHB4, FGFR1, FKBP10, GPC3, JCAD, KDR, LAMA4, LOC101115805, LOC780494, LOX, NINJ1, PDGFRB, PLG, RAMP2, RECK, SEMA4A, SERPINF2, SMAD6, SULF1, TBX20, TBX3, TCF7L2, TEK, TGFBR2, THY1]
GO:0048646	anatomical structure formation involved in morphogenesis	1.55151e-08	31	[ADGRA2, CD109, COL12A1, COL5A1, CRB2, ECM1, EHD2, ENPP2, EPHB4, FGFR1, GJA1, JCAD, KDR, LOC101115805, LOC780494, MMP14, NINJ1, PDGFRB, PHLDB1, PLEKHO1, PLXNA2, RAMP2, RECK, SEMA4A, SULF1, TBX20, TBX3, TEK, TGFBR2, THY1, WNT2B]
GO:0044092	negative regulation of molecular function	1.75794e-09	30	[AHSG, APOE, APP, CD109, COL6A3, CRB2, DUSP6, DUSP9, ECM1, ERRFI1, FETUB, GPC3, ITIH5, KNG1, LOC101122940, LOC780494, PLAUR, RECK, SERPINA5, SERPINC1, SERPINE2, SERPINF2, SERPINH1, SH3BP4, SORT1, TCF7L2, TIMP1, TIMP2, VIL1, WFIKKN1]
GO:0009719	response to endogenous stimulus	3.41446e-07	30	[APOE, APP, ATP2B1, CD109, COL1A2, COL4A6, CRB2, FGFR1, FUT8, GPC3, HTRA1, ICAM1, IGF2, IGFBP3, LOC101115805, LOC780494, LOX, P2RY1, PDGFRB, SCNN1B, SH3BP4, SLC39A5, SMAD6, SORT1, SULF1, TBX20, TGFBR2, VIL1, VIM, WFIKKN1]
GO:0035239	tube morphogenesis	2.40288e-09	28	[ADGRA2, APOE, ARL13B, ECM1, ENPP2, EPHB4, FGFR1, FKBP10, GPC3, JCAD, KDR, LOC101115805, LOC780494, LOX, MMP14, NINJ1, PDGFRB, RAMP2, RECK, SEMA4A, SERPINF2, SULF1, TBX20, TBX3, TEK, TGFBR2, THY1, WNT2B]
GO:0071495	cellular response to endogenous stimulus	7.30578e-07	28	[APP, ATP2B1, CD109, COL1A2, COL4A6, CRB2, FGFR1, FUT8, GPC3, HTRA1, ICAM1, IGF2, LOC101115805, LOC780494, LOX, P2RY1, PDGFRB, SCNN1B, SH3BP4, SLC39A5, SMAD6, SORT1, SULF1, TBX20, TGFBR2, VIL1, VIM, WFIKKN1]
GO:2000026	regulation of multicellular organismal development	3.29618e-06	28	[ADGRA2, AHSG, ATP2B1, CD109, CRB2, ECM1, ENPP2, FGFR1, KDR, LAMA4, LOC101115805, LOC780494, LOX, MME, MMP14, MYRF, NINJ1, PHLDB1, RAMP2, RECK, SEMA4A, SERPINE2, SULF1, TBX20, TBX3, TEK, TGFBR2, WNT2B]
GO:0051240	positive regulation of multicellular organismal process	2.08055e-05	28	[APOE, APP, ATP2B1, CRB2, ECM1, FGB, FGFR1, IGF2, KDR, LUM, MME, MMP14, MYRF, NINJ1, PLG, RAMP2, S100A13, SEMA4A, SERPINE2, SERPINF2, SULF1, TBX20, TCF7L2, TEK, TGFBR2, TSKU, VIL1, WNT2B]
GO:2000145	regulation of cell motility	1.80202e-08	27	[ADGRA2, APOE, APP, BEX4, DPP4, ECM1, ENPP2, FGFR1, GJA1, ICAM1, JCAD, KDR, LAMA4, LOC780494, MMP14, PDGFRB, PLVAP, PLXNA2, RECK, SEMA4A, SULF1, TEK, TF, TGFBR2, THY1, TIMP1, VIL1]
GO:0040012	regulation of locomotion	4.57773e-08	27	[ADGRA2, APOE, APP, BEX4, DPP4, ECM1, ENPP2, FGFR1, GJA1, ICAM1, JCAD, KDR, LAMA4, LOC780494, MMP14, PDGFRB, PLVAP, PLXNA2, RECK, SEMA4A, SULF1, TEK, TF, TGFBR2, THY1, TIMP1, VIL1]
GO:0051270	regulation of cellular component movement	7.26297e-08	27	[ADGRA2, APOE, APP, BEX4, DPP4, ECM1, ENPP2, FGFR1, GJA1, ICAM1, JCAD, KDR, LAMA4, LOC780494, MMP14, PDGFRB, PLVAP, PLXNA2, RECK, SEMA4A, SULF1, TEK, TF, TGFBR2, THY1, TIMP1, VIL1]
GO:0009790	embryo development	4.08658e-06	27	[ARL13B, COL12A1, COL5A1, CRB2, ECE1, FGFR1, FKBP10, GJA1, GPC3, IGF2, LAMA4, LOC101115805, LOC780494, MAB21L2, MMP14, PCSK6, PDGFRB, PHLDB1, PLG, PLXNA2, RECK, SMAD6, SULF1, TBX20, TBX3, TGFBR2, WNT2B]
GO:0010648	negative regulation of cell communication	2.86585e-05	27	[ADGRA2, APCDD1, APOE, CD109, DUSP6, DUSP9, ECM1, ERRFI1, FGB, GJA1, GPC3, HTRA1, ICAM1, LOC780494, MMP14, NKD1, PLAUR, SERPINE2, SH3BP4, SMAD6, SULF1, TBX20, TCF7L2, THY1, TMEM88, TSKU, WFIKKN1]
GO:0023057	negative regulation of signaling	2.93716e-05	27	[ADGRA2, APCDD1, APOE, CD109, DUSP6, DUSP9, ECM1, ERRFI1, FGB, GJA1, GPC3, HTRA1, ICAM1, LOC780494, MMP14, NKD1, PLAUR, SERPINE2, SH3BP4, SMAD6, SULF1, TBX20, TCF7L2, THY1, TMEM88, TSKU, WFIKKN1]
GO:0007155	cell adhesion	1.92716e-05	26	[ADAM19, CDH11, COL5A1, COL6A3, DPP4, EFEMP2, EGFLAM, EPHB4, EPHB6, FGB, FREM1, HAPLN1, ICAM1, IGF2, KDR, KNG1, LAMA4, NINJ1, PLAUR, PLG, SERPINE2, SMAD6, TEK, TGFBR2, THY1, TNC]
GO:0009968	negative regulation of signal transduction	3.77307e-05	26	[ADGRA2, APCDD1, APOE, CD109, DUSP6, DUSP9, ECM1, ERRFI1, FGB, GPC3, HTRA1, ICAM1, LOC780494, MMP14, NKD1, PLAUR, SERPINE2, SH3BP4, SMAD6, SULF1, TBX20, TCF7L2, THY1, TMEM88, TSKU, WFIKKN1]
GO:0051094	positive regulation of developmental process	6.72351e-05	25	[APOE, ATP2B1, BOC, CRB2, ECM1, EHD2, ENPP2, FGFR1, GJA1, IGF2, KDR, MME, MMP14, NINJ1, PHLDB1, RAMP2, SEMA4A, SERPINE2, SERPINF2, TBX20, TCF7L2, TEK, TGFBR2, VIL1, WNT2B]
GO:0022603	regulation of anatomical structure morphogenesis	2.03233e-07	24	[ADGRA2, CRB2, ECM1, ENPP2, FGFR1, GJA1, GPC3, HPN, KDR, LOC101115805, LOC780494, NINJ1, NKD1, P2RY1, PHLDB1, PLEKHO1, RAMP2, RECK, SEMA4A, SULF1, TEK, TGFBR2, VIL1, WNT2B]
GO:0051241	negative regulation of multicellular organismal process	5.58367e-06	23	[AHSG, APOE, APOM, ATP2B1, ECM1, FGB, FGFR1, GJA1, HPN, KNG1, LAMA4, LOC101115805, LOC780494, PLG, PROS1, SEMA4A, SERPINE2, SERPINF2, SMAD6, SULF1, TEK, TIMP1, TSKU]
GO:0009887	animal organ morphogenesis	3.10405e-05	23	[ARL13B, COL1A2, COL5A1, CRB2, FGFR1, FREM1, GPC3, HPN, IGF2, LOC780494, MMP14, NKD1, PDGFRB, SERPINH1, SMAD6, SULF1, TBX20, TBX3, TGFBR2, THY1, TNC, TSKU, WNT2B]
GO:0032101	regulation of response to external stimulus	3.21502e-05	20	[ADGRA2, AHSG, APOE, APP, CD109, DPP4, ENPP3, FGB, FGFR1, KDR, KNG1, LOC101122940, NINJ1, PDGFRB, PLG, PLSCR1, PROS1, SERPINC1, SERPINE2, SERPINF2]
GO:0001525	angiogenesis	2.80919e-08	19	[ADGRA2, ECM1, ENPP2, EPHB4, FGFR1, JCAD, KDR, LOC101115805, LOC780494, NINJ1, PDGFRB, RAMP2, RECK, SEMA4A, SULF1, TBX20, TEK, TGFBR2, THY1]
GO:0048598	embryonic morphogenesis	4.37813e-06	19	[ARL13B, COL12A1, COL5A1, CRB2, FGFR1, GJA1, GPC3, IGF2, LOC101115805, LOC780494, MAB21L2, MMP14, PHLDB1, RECK, SULF1, TBX20, TBX3, TGFBR2, WNT2B]
GO:0009611	response to wounding	3.9471e-08	18	[APOE, CD109, COL5A1, FGB, FGG, FKBP10, KDR, KNG1, P2RY1, PLG, PROS1, SERPINC1, SERPINE2, SERPINF2, TIMP1, TNC, TSKU, VIL1]
GO:0008284	positive regulation of cell population proliferation	0.000309722	18	[CD248, DPP4, ECM1, FGFR1, GJA1, HPN, IGF2, JCAD, KDR, MAB21L2, PDGFRB, SERPINF2, TBX20, TBX3, TCF7L2, TGFBR2, TIMP1, TNC]
GO:0051093	negative regulation of developmental process	0.000489734	18	[AHSG, APP, COL5A1, ECM1, HPN, IGF2, LOC101115805, LOC780494, MBNL3, NKD1, SEMA4A, SMAD6, SORT1, SULF1, TBX3, TEK, THY1, TSKU]
GO:0030155	regulation of cell adhesion	0.000142406	17	[ADAM19, DPP4, EFEMP2, EGFLAM, EPHB6, FGB, IGF2, KDR, KNG1, LAMA4, NINJ1, PLAUR, PLG, SERPINE2, TEK, TGFBR2, THY1]
GO:0048729	tissue morphogenesis	0.000243338	16	[ARL13B, COL5A1, CRB2, FGFR1, GJA1, GPC3, KDR, LOC780494, MMP14, NKD1, SULF1, TBX20, TBX3, TGFBR2, TNC, WNT2B]
GO:2000147	positive regulation of cell motility	5.73925e-05	15	[ADGRA2, APP, ENPP2, FGFR1, ICAM1, JCAD, KDR, LOC780494, MMP14, PDGFRB, PLVAP, TEK, TF, TGFBR2, VIL1]
GO:0051272	positive regulation of cellular component movement	6.54428e-05	15	[ADGRA2, APP, ENPP2, FGFR1, ICAM1, JCAD, KDR, LOC780494, MMP14, PDGFRB, PLVAP, TEK, TF, TGFBR2, VIL1]
GO:0040017	positive regulation of locomotion	6.98273e-05	15	[ADGRA2, APP, ENPP2, FGFR1, ICAM1, JCAD, KDR, LOC780494, MMP14, PDGFRB, PLVAP, TEK, TF, TGFBR2, VIL1]
GO:0061061	muscle structure development	0.000122397	15	[BOC, EHD2, IGF2, LOX, MBNL3, MMP14, NINJ1, PDGFRB, PLEKHO1, PLG, RAMP2, SORT1, TBX20, TBX3, TCF7L2]
GO:0008285	negative regulation of cell population proliferation	0.000780526	14	[APOE, APP, CD109, ENPP3, GPC3, HPN, LOC780494, P3H2, P3H3, SERPINE2, SH3BP4, SMAD6, SULF1, TBX3]
GO:0090287	regulation of cellular response to growth factor stimulus	1.69426e-06	13	[ADGRA2, CD109, CRB2, FGFR1, GPC3, HTRA1, JCAD, LOC780494, LOX, SMAD6, SULF1, TBX20, WFIKKN1]
GO:0090132	epithelium migration	2.83207e-06	13	[ADGRA2, APOE, DPP4, ENPP2, EPHB4, FGFR1, FSTL1, JCAD, KDR, SEMA4A, TEK, TGFBR2, VIL1]
GO:0090130	tissue migration	3.5261e-06	13	[ADGRA2, APOE, DPP4, ENPP2, EPHB4, FGFR1, FSTL1, JCAD, KDR, SEMA4A, TEK, TGFBR2, VIL1]
GO:0045785	positive regulation of cell adhesion	0.000107557	13	[ADAM19, DPP4, EFEMP2, EGFLAM, EPHB6, FGB, IGF2, KDR, NINJ1, PLAUR, TEK, TGFBR2, THY1]
GO:0040008	regulation of growth	0.00224158	12	[APP, FGFR1, GPC3, HPN, IGF2, MMP14, NKD1, SERPINE2, SH3BP4, TBX20, TGFBR2, VIL1]
GO:1905114	cell surface receptor signaling pathway involved in cell-cell signaling	0.00625359	12	[ADGRA2, APCDD1, APOE, APP, GPC3, NKD1, RECK, SULF1, TCF7L2, TMEM88, TSKU, WNT2B]
GO:0032963	collagen metabolic process	2.05329e-11	11	[COL1A2, COL5A1, MMP14, MRC2, P3H1, P3H2, P3H3, P3H4, SERPINF2, SERPINH1, VIM]
GO:0050878	regulation of body fluid levels	0.000102189	11	[APOE, FGB, FGG, KNG1, P2RY1, PLG, PROS1, SCNN1B, SERPINC1, SERPINE2, SERPINF2]
GO:0032102	negative regulation of response to external stimulus	0.000230619	11	[APOE, CD109, DPP4, ENPP3, FGB, KNG1, LOC101122940, PLG, PROS1, SERPINE2, SERPINF2]
GO:0198738	cell-cell signaling by wnt	0.0016287	11	[ADGRA2, APCDD1, APOE, GPC3, NKD1, RECK, SULF1, TCF7L2, TMEM88, TSKU, WNT2B]
GO:0007389	pattern specification process	0.00230854	11	[ARL13B, CRB2, FGFR1, GPC3, PCSK6, PLXNA2, SMAD6, TBX20, TBX3, TGFBR2, WNT2B]
GO:0007596	blood coagulation	2.10422e-06	10	[APOE, FGB, FGG, KNG1, P2RY1, PLG, PROS1, SERPINC1, SERPINE2, SERPINF2]
GO:0050817	coagulation	2.9166e-06	10	[APOE, FGB, FGG, KNG1, P2RY1, PLG, PROS1, SERPINC1, SERPINE2, SERPINF2]
GO:0061138	morphogenesis of a branching epithelium	2.95448e-05	10	[FGFR1, GPC3, KDR, LOC780494, MMP14, SULF1, TBX20, TBX3, TGFBR2, WNT2B]
GO:0010632	regulation of epithelial cell migration	3.93005e-05	10	[ADGRA2, APOE, ENPP2, FGFR1, JCAD, KDR, SEMA4A, TEK, TGFBR2, VIL1]
GO:0001763	morphogenesis of a branching structure	5.45287e-05	10	[FGFR1, GPC3, KDR, LOC780494, MMP14, SULF1, TBX20, TBX3, TGFBR2, WNT2B]
GO:0071559	response to transforming growth factor beta	6.38631e-05	10	[CD109, COL1A2, FUT8, HTRA1, LOC101115805, LOC780494, LOX, SMAD6, TGFBR2, WFIKKN1]
GO:0031589	cell-substrate adhesion	0.000995314	10	[EFEMP2, EGFLAM, FGB, FREM1, KDR, NINJ1, PLG, SMAD6, TEK, THY1]
GO:0003002	regionalization	0.00175922	10	[ARL13B, CRB2, FGFR1, GPC3, PCSK6, PLXNA2, SMAD6, TBX20, TBX3, WNT2B]
GO:0050673	epithelial cell proliferation	0.00242332	10	[APOE, CD109, ECM1, FGFR1, GPC3, HPN, JCAD, KDR, SULF1, TCF7L2]
GO:0006897	endocytosis	0.00733053	10	[APOE, APP, COLEC12, EHD2, ENPP2, GPC3, MRC2, RAMP2, SORT1, TF]
GO:0001503	ossification	0.00545044	9	[AHSG, ATP2B1, COL1A2, ECM1, GPC3, IGF2, LOX, MMP14, SMAD6]
GO:0003013	circulatory system process	0.0110256	9	[APOE, ATP2B1, COL1A2, FGB, KNG1, RAMP2, SCNN1B, SERPINF2, TBX20]
GO:0048608	reproductive structure development	0.0139968	9	[ADAM19, HTRA1, IGF2, PLG, SERPINE2, SULF1, TBX3, TNC, WNT2B]
GO:0030193	regulation of blood coagulation	1.23915e-07	8	[APOE, FGB, KNG1, PLG, PROS1, SERPINC1, SERPINE2, SERPINF2]
GO:1900046	regulation of hemostasis	1.76706e-07	8	[APOE, FGB, KNG1, PLG, PROS1, SERPINC1, SERPINE2, SERPINF2]
GO:0050818	regulation of coagulation	2.47724e-07	8	[APOE, FGB, KNG1, PLG, PROS1, SERPINC1, SERPINE2, SERPINF2]
GO:1903035	negative regulation of response to wounding	9.50522e-07	8	[APOE, CD109, FGB, KNG1, PLG, PROS1, SERPINE2, SERPINF2]
GO:0044403	biological process involved in symbiotic interaction	0.00088171	8	[APOE, DPP4, HPN, ICAM1, IGF2R, PLG, PLSCR1, SCNN1B]
GO:0050900	leukocyte migration	0.0108675	8	[APP, DPP4, ECM1, ICAM1, MMP14, NINJ1, PLG, PLVAP]
GO:0032103	positive regulation of response to external stimulus	0.0122893	8	[APP, FGFR1, KDR, NINJ1, PDGFRB, PLG, PLSCR1, SERPINF2]
GO:0030195	negative regulation of blood coagulation	1.07176e-07	7	[APOE, FGB, KNG1, PLG, PROS1, SERPINE2, SERPINF2]
GO:1900047	negative regulation of hemostasis	1.36885e-07	7	[APOE, FGB, KNG1, PLG, PROS1, SERPINE2, SERPINF2]
GO:0050819	negative regulation of coagulation	2.17431e-07	7	[APOE, FGB, KNG1, PLG, PROS1, SERPINE2, SERPINF2]
GO:0001704	formation of primary germ layer	0.000140119	7	[COL12A1, COL5A1, CRB2, FGFR1, GJA1, LOC101115805, MMP14]
GO:0071772	response to BMP	0.00084504	7	[CRB2, GPC3, HTRA1, SLC39A5, SMAD6, SULF1, TBX20]
GO:0006066	alcohol metabolic process	0.0129658	7	[AKR1D1, APOE, APP, FGFR1, SCNN1B, TSKU, TTR]
GO:0051098	regulation of binding	0.0338519	7	[APOE, APP, EPHB6, LOX, PLAUR, TCF7L2, WFIKKN1]
GO:0032964	collagen biosynthetic process	2.42611e-07	6	[COL5A1, P3H3, P3H4, SERPINF2, SERPINH1, VIM]
GO:0008360	regulation of cell shape	0.000700104	6	[HPN, KDR, P2RY1, PLEKHO1, SEMA4A, VIL1]
GO:0030282	bone mineralization	0.00090633	6	[AHSG, ATP2B1, COL1A2, ECM1, GPC3, LOX]
GO:0035265	organ growth	0.00171773	6	[ECM1, FGFR1, IGF2, LOC780494, TBX20, TGFBR2]
GO:0033002	muscle cell proliferation	0.0018123	6	[FGFR1, GJA1, PDGFRB, SERPINF2, TBX20, TCF7L2]
GO:1904018	positive regulation of vasculature development	0.00223058	6	[ECM1, KDR, NINJ1, RAMP2, TEK, TGFBR2]
GO:0031214	biomineral tissue development	0.00313272	6	[AHSG, ATP2B1, COL1A2, ECM1, GPC3, LOX]
GO:0002685	regulation of leukocyte migration	0.00720666	6	[APP, DPP4, ECM1, ICAM1, MMP14, PLVAP]
GO:0045927	positive regulation of growth	0.014626	6	[FGFR1, HPN, IGF2, MMP14, TBX20, VIL1]
GO:2000146	negative regulation of cell motility	0.0289331	6	[APOE, DPP4, GJA1, RECK, SULF1, TIMP1]
GO:0051271	negative regulation of cellular component movement	0.0318561	6	[APOE, DPP4, GJA1, RECK, SULF1, TIMP1]
GO:0040013	negative regulation of locomotion	0.0357725	6	[APOE, DPP4, GJA1, RECK, SULF1, TIMP1]
GO:0048638	regulation of developmental growth	0.0391199	6	[APP, FGFR1, IGF2, NKD1, TBX20, VIL1]
GO:0045787	positive regulation of cell cycle	0.0493303	6	[APP, FGFR1, IGF2, PDGFRB, PLSCR1, TBX3]
GO:0009798	axis specification	0.000481182	5	[ARL13B, GPC3, PCSK6, SMAD6, TBX3]
GO:0051702	biological process involved in interaction with symbiont	0.000634984	5	[APOE, HPN, IGF2R, PLG, SCNN1B]
GO:0030168	platelet activation	0.000969469	5	[APOE, FGB, FGG, P2RY1, SERPINE2]
GO:1901343	negative regulation of vasculature development	0.00122446	5	[LOC101115805, LOC780494, SEMA4A, SULF1, TEK]
GO:0090288	negative regulation of cellular response to growth factor stimulus	0.00200867	5	[ADGRA2, HTRA1, LOC780494, SMAD6, SULF1]
GO:0009799	specification of symmetry	0.00435134	5	[ARL13B, PCSK6, TBX20, TBX3, TGFBR2]
GO:0035107	appendage morphogenesis	0.0191648	5	[FGFR1, GPC3, PLXNA2, RECK, TBX3]
GO:0050920	regulation of chemotaxis	0.0263606	5	[ADGRA2, DPP4, FGFR1, KDR, PDGFRB]
GO:0048736	appendage development	0.0360486	5	[FGFR1, GPC3, PLXNA2, RECK, TBX3]
GO:0090068	positive regulation of cell cycle process	0.043222	5	[APP, FGFR1, IGF2, PDGFRB, PLSCR1]
GO:0010718	positive regulation of epithelial to mesenchymal transition	0.000938845	4	[CRB2, TBX20, TCF7L2, TGFBR2]
GO:0060411	cardiac septum morphogenesis	0.00382135	4	[SMAD6, TBX20, TBX3, TGFBR2]
GO:0048645	animal organ formation	0.00411825	4	[FGFR1, SULF1, TGFBR2, WNT2B]
GO:0003151	outflow tract morphogenesis	0.00443037	4	[SMAD6, TBX20, TBX3, TGFBR2]
GO:0050886	endocrine process	0.00475805	4	[FGFR1, GJA1, SERPINF2, TBX3]
GO:0031099	regeneration	0.0105826	4	[NINJ1, PLG, THY1, TNC]
GO:0003279	cardiac septum development	0.0165324	4	[SMAD6, TBX20, TBX3, TGFBR2]
GO:0050806	positive regulation of synaptic transmission	0.0214665	4	[APOE, APP, MME, SERPINE2]
GO:0002687	positive regulation of leukocyte migration	0.0242374	4	[APP, ICAM1, MMP14, PLVAP]
GO:0030278	regulation of ossification	0.0282544	4	[AHSG, ATP2B1, ECM1, SMAD6]
GO:0003206	cardiac chamber morphogenesis	0.0282544	4	[SMAD6, TBX20, TBX3, TGFBR2]
GO:0008217	regulation of blood pressure	0.0315124	4	[ATP2B1, COL1A2, RAMP2, SERPINF2]
GO:0044706	multi-multicellular organism process	0.0361866	4	[GJA1, RECK, SERPINE2, TIMP1]
GO:0048639	positive regulation of developmental growth	0.0466754	4	[FGFR1, IGF2, TBX20, VIL1]
GO:0009636	response to toxic substance	0.0524899	4	[APOE, APOM, EPHX1, GPX7]
GO:0072006	nephron development	0.0540025	4	[GPC3, PDGFRB, SULF1, WNT2B]
GO:0060638	mesenchymal-epithelial cell signaling	7.9447e-05	3	[FGFR1, TNC, WNT2B]
GO:0003272	endocardial cushion formation	0.00166181	3	[TBX20, TBX3, TGFBR2]
GO:0034369	plasma lipoprotein particle remodeling	0.00195411	3	[APOE, APOM, PLTP]
GO:0030279	negative regulation of ossification	0.00489556	3	[AHSG, ECM1, SMAD6]
GO:0071604	transforming growth factor beta production	0.00668143	3	[LUM, SERPINF2, TSKU]
GO:0046622	positive regulation of organ growth	0.00668143	3	[FGFR1, IGF2, TBX20]
GO:0071827	plasma lipoprotein particle organization	0.00668143	3	[APOE, APOM, PLTP]
GO:0003179	heart valve morphogenesis	0.00806044	3	[SMAD6, TBX20, TGFBR2]
GO:0007566	embryo implantation	0.00959496	3	[GJA1, RECK, TIMP1]
GO:0006766	vitamin metabolic process	0.0112883	3	[FGFR1, PLTP, RGN]
GO:0010463	mesenchymal cell proliferation	0.0121954	3	[FGFR1, GPC3, TGFBR2]
GO:0003170	heart valve development	0.0121954	3	[SMAD6, TBX20, TGFBR2]
GO:0009880	embryonic pattern specification	0.0131432	3	[PCSK6, SMAD6, TBX3]
GO:0060688	regulation of morphogenesis of a branching structure	0.0151619	3	[FGFR1, SULF1, WNT2B]
GO:0010171	body morphogenesis	0.0162332	3	[GPC3, MAB21L2, PHLDB1]
GO:0097006	regulation of plasma lipoprotein particle levels	0.0173459	3	[APOE, APOM, PLTP]
GO:0072089	stem cell proliferation	0.0185003	3	[GJA1, TBX3, WNT2B]
GO:2000242	negative regulation of reproductive process	0.0196964	3	[GJA1, SULF1, TIMP1]
GO:0140253	cell-cell fusion	0.022214	3	[CD109, EHD2, PLEKHO1]
GO:0000768	syncytium formation by plasma membrane fusion	0.022214	3	[CD109, EHD2, PLEKHO1]
GO:0006949	syncytium formation	0.0235355	3	[CD109, EHD2, PLEKHO1]
GO:0046620	regulation of organ growth	0.027751	3	[FGFR1, IGF2, TBX20]
GO:0001101	response to acid chemical	0.0292395	3	[COL1A2, COL4A6, SH3BP4]
GO:0034754	cellular hormone metabolic process	0.0339539	3	[AKR1D1, SCNN1B, TTR]
GO:1904888	cranial skeletal system development	0.0356078	3	[FREM1, MMP14, TGFBR2]
GO:0002088	lens development in camera-type eye	0.0373026	3	[LOC780494, TGFBR2, VIM]
GO:0045807	positive regulation of endocytosis	0.0390381	3	[APOE, GPC3, TF]
GO:0051817	modulation of process of other organism involved in symbiotic interaction	0.0390381	3	[APOE, HPN, IGF2R]
GO:0040014	regulation of multicellular organism growth	0.0408141	3	[APP, IGF2, VIL1]
GO:0046887	positive regulation of hormone secretion	0.0426304	3	[FGB, FGFR1, TCF7L2]
GO:0098869	cellular oxidant detoxification	0.0523062	3	[APOE, APOM, GPX7]
GO:0072378	blood coagulation, fibrin clot formation	0.00173731	2	[FGB, SERPINC1]
GO:0051918	negative regulation of fibrinolysis	0.00173731	2	[PLG, SERPINF2]
GO:0034384	high-density lipoprotein particle clearance	0.00173731	2	[APOE, APOM]
GO:1901164	negative regulation of trophoblast cell migration	0.00258304	2	[GJA1, TIMP1]
GO:2000394	positive regulation of lamellipodium morphogenesis	0.00258304	2	[ENPP2, VIL1]
GO:1905331	negative regulation of morphogenesis of an epithelium	0.00258304	2	[NKD1, SULF1]
GO:0072376	protein activation cascade	0.00358448	2	[FGB, SERPINC1]
GO:0036302	atrioventricular canal development	0.00358448	2	[TBX20, TBX3]
GO:1900272	negative regulation of long-term synaptic potentiation	0.00358448	2	[APOE, APP]
GO:0097094	craniofacial suture morphogenesis	0.00906311	2	[FREM1, MMP14]
GO:0035641	locomotory exploration behavior	0.00906311	2	[APOE, DPP4]
GO:0061450	trophoblast cell migration	0.00906311	2	[GJA1, TIMP1]
GO:1901163	regulation of trophoblast cell migration	0.00906311	2	[GJA1, TIMP1]
GO:0044794	positive regulation by host of viral process	0.0107807	2	[APOE, IGF2R]
GO:0072111	cell proliferation involved in kidney development	0.0107807	2	[GPC3, PDGFRB]
GO:0010714	positive regulation of collagen metabolic process	0.0126295	2	[SERPINF2, VIM]
GO:0060033	anatomical structure regression	0.0126295	2	[CD248, NINJ1]
GO:0034377	plasma lipoprotein particle assembly	0.014606	2	[APOE, APOM]
GO:0030574	collagen catabolic process	0.0167062	2	[MMP14, MRC2]
GO:0110150	negative regulation of biomineralization	0.0167062	2	[AHSG, ECM1]
GO:0070168	negative regulation of biomineral tissue development	0.0167062	2	[AHSG, ECM1]
GO:1900048	positive regulation of hemostasis	0.0167062	2	[PLG, SERPINF2]
GO:0030194	positive regulation of blood coagulation	0.0167062	2	[PLG, SERPINF2]
GO:0007618	mating	0.0189267	2	[APP, SERPINE2]
GO:0046716	muscle cell cellular homeostasis	0.0189267	2	[LOX, PLG]
GO:0050820	positive regulation of coagulation	0.0189267	2	[PLG, SERPINF2]
GO:0031294	lymphocyte costimulation	0.0212637	2	[DPP4, EPHB6]
GO:0031295	T cell costimulation	0.0212637	2	[DPP4, EPHB6]
GO:0010712	regulation of collagen metabolic process	0.023714	2	[SERPINF2, VIM]
GO:0034260	negative regulation of GTPase activity	0.023714	2	[LOC780494, SH3BP4]
GO:0034381	plasma lipoprotein particle clearance	0.023714	2	[APOE, APOM]
GO:0043114	regulation of vascular permeability	0.023714	2	[APOE, RAMP2]
GO:0060384	innervation	0.026274	2	[SERPINE2, SULF1]
GO:0060740	prostate gland epithelium morphogenesis	0.026274	2	[SULF1, TNC]
GO:0035640	exploration behavior	0.0289403	2	[APOE, DPP4]
GO:0001759	organ induction	0.0289403	2	[FGFR1, WNT2B]
GO:0060512	prostate gland morphogenesis	0.0289403	2	[SULF1, TNC]
GO:0097242	amyloid-beta clearance	0.0345793	2	[APOE, MME]
GO:1905332	positive regulation of morphogenesis of an epithelium	0.0345793	2	[GJA1, WNT2B]
GO:0010719	negative regulation of epithelial to mesenchymal transition	0.0437561	2	[HPN, LOC780494]
GO:0098868	bone growth	0.0469944	2	[ECM1, TGFBR2]
GO:0040018	positive regulation of multicellular organism growth	0.0503177	2	[IGF2, VIL1]
GO:0048634	regulation of muscle organ development	0.053723	2	[IGF2, LOX]

## Sheet: KEGG Pathways
ID	Term	P Value	Gene Count	Associated Genes Found
KEGG:04610	Complement and coagulation cascades	1.36915e-10	12	[FGB, FGG, KNG1, LOC101122940, PLAT, PLAUR, PLG, PROS1, SERPINA1, SERPINA5, SERPINC1, SERPINF2]
KEGG:04151	PI3K-Akt signaling pathway	0.000964926	12	[COL1A2, COL4A5, COL4A6, COL6A3, FGFR1, IGF2, KDR, LAMA4, LOC101115805, PDGFRB, TEK, TNC]
KEGG:04974	Protein digestion and absorption	3.887e-07	11	[COL12A1, COL1A2, COL4A5, COL4A6, COL5A1, COL6A3, DPP4, LOC101115805, MME, SLC1A5, SLC36A2]
KEGG:04510	Focal adhesion	0.000449772	9	[COL1A2, COL4A5, COL4A6, COL6A3, KDR, LAMA4, LOC101115805, PDGFRB, TNC]
KEGG:04512	ECM-receptor interaction	9.30414e-06	8	[COL1A2, COL4A5, COL4A6, COL6A3, FREM1, LAMA4, LOC101115805, TNC]
KEGG:05205	Proteoglycans in cancer	0.00259356	8	[COL1A2, FGFR1, GPC3, IGF2, KDR, LUM, PLAUR, WNT2B]
KEGG:04933	AGE-RAGE signaling pathway in diabetic complications	0.00114315	6	[COL1A2, COL4A5, COL4A6, ICAM1, LOC101115805, TGFBR2]
KEGG:05202	Transcriptional misregulation in cancer	0.0194537	6	[BCL2A1, DUSP6, FUT8, IGFBP3, PLAT, TGFBR2]
KEGG:05146	Amoebiasis	0.00809038	5	[COL1A2, COL4A5, COL4A6, LAMA4, LOC101115805]
KEGG:04926	Relaxin signaling pathway	0.0149981	5	[COL1A2, COL4A5, COL4A6, LOC101115805, TGFBR2]
KEGG:04390	Hippo signaling pathway	0.0303407	5	[CRB2, NKD1, TCF7L2, TGFBR2, WNT2B]
KEGG:04979	Cholesterol metabolism	0.00219185	4	[APOC3, APOE, PLTP, SORT1]
KEGG:04978	Mineral absorption	0.00500752	4	[ATP2B1, S100G, TF, TRPV6]
KEGG:05222	Small cell lung cancer	0.0230343	4	[COL4A5, COL4A6, LAMA4, LOC101115805]
KEGG:05215	Prostate cancer	0.0230343	4	[FGFR1, PDGFRB, PLAT, TCF7L2]
KEGG:04611	Platelet activation	0.0499866	4	[COL1A2, FGB, FGG, P2RY1]
KEGG:05143	African trypanosomiasis	0.00849681	3	[ICAM1, KNG1, LAMA4]
KEGG:00760	Nicotinate and nicotinamide metabolism	0.00911457	3	[ENPP3, NADK2, NT5C]
KEGG:00240	Pyrimidine metabolism	0.0225919	3	[ENPP3, NME4, NT5C]
KEGG:05221	Acute myeloid leukemia	0.03864	3	[BCL2A1, DUSP6, TCF7L2]
KEGG:05230	Central carbon metabolism in cancer	0.0415106	3	[FGFR1, PDGFRB, SLC1A5]
KEGG:04520	Adherens junction	0.044486	3	[FGFR1, TCF7L2, TGFBR2]
