# Supplementary material for: Trophectoderm Transcriptome Analysis in LIN28 Knockdown Ovine Conceptuses Suggests Diverse Roles of the LIN28-let-7 Axis in Placental and Fetal Development
Source: Cells. 2022 Apr 5;11(7):1234. doi: 10.3390/cells11071234 (PMC8997724; doi:10.3390/cells11071234)
Supplement: Supplementary file 1 [file cells-11-01234-s001.zip › Table S6 - TFs.xlsx]

## Sheet: Ovine TFs (AnimalTFDB3.0)
Species	Symbol	Ensembl	Family	Protein	Entrez ID
Ovis_aries	ADNP	ENSOARG00000013868	Homeobox	ENSOARP00000014871;	101122715
Ovis_aries	ADNP2	ENSOARG00000004037	Others	-	-
Ovis_aries	AEBP2	ENSOARG00000020470	zf-C2H2	ENSOARP00000021988;	101121336
Ovis_aries	AFF1	ENSOARG00000004522	AF-4	ENSOARP00000004843;	101111967
Ovis_aries	AFF2	ENSOARG00000009528	AF-4	ENSOARP00000010229;	101116804
Ovis_aries	AFF4	ENSOARG00000013406	AF-4	ENSOARP00000014383;	101121933
Ovis_aries	AHCTF1	ENSOARG00000003217	Others	-	101114886
Ovis_aries	AIRE	ENSOARG00000011819	SAND	ENSOARP00000012667;	-
Ovis_aries	AKNA	ENSOARG00000006030	Others	-	-
Ovis_aries	ALX1	ENSOARG00000015379	Homeobox	ENSOARP00000016497;	101107946
Ovis_aries	ALX3	ENSOARG00000019395	Homeobox	ENSOARP00000020835;	101104710
Ovis_aries	ALX4	ENSOARG00000001726	Homeobox	ENSOARP00000001812;	-
Ovis_aries	ANHX	ENSOARG00000008922	Homeobox	ENSOARP00000009586;	-
Ovis_aries	AR	ENSOARG00000014525	ESR-like	ENSOARP00000015583;	443042
Ovis_aries	ARID1A	ENSOARG00000004275	ARID	ENSOARP00000004586;	101115263
Ovis_aries	ARID1B	ENSOARG00000004245	ARID	ENSOARP00000004546;	101108839
Ovis_aries	ARID2	ENSOARG00000019554	ARID	ENSOARP00000021007;	101112969
Ovis_aries	ARID3A	ENSOARG00000010130	ARID	ENSOARP00000010864;	101111883
Ovis_aries	ARID3B	ENSOARG00000003574	ARID	ENSOARP00000003813;	101110365
Ovis_aries	ARID3C	ENSOARG00000009192	ARID	ENSOARP00000009864;	-
Ovis_aries	ARID4A	ENSOARG00000021110	ARID	ENSOARP00000022686;	101122697
Ovis_aries	ARID4B	ENSOARG00000003481	ARID	ENSOARP00000003717;	101116701
Ovis_aries	ARID5A	ENSOARG00000013883	ARID	ENSOARP00000014891;	101114695
Ovis_aries	ARID5B	ENSOARG00000004403	ARID	ENSOARP00000004713;	101121742
Ovis_aries	ARNT	ENSOARG00000020870	bHLH	ENSOARP00000022431;	443285
Ovis_aries	ARNT2	ENSOARG00000015391	bHLH	ENSOARP00000016514;	100135448
Ovis_aries	ARNTL	ENSOARG00000007809	bHLH	ENSOARP00000008393;ENSOARP00000008391;	443262
Ovis_aries	ARNTL2	ENSOARG00000019779	bHLH	ENSOARP00000021242;	101112046
Ovis_aries	ARX	ENSOARG00000017804	Homeobox	ENSOARP00000019104;	-
Ovis_aries	ASCL1	ENSOARG00000015879	bHLH	ENSOARP00000017049;	-
Ovis_aries	ASCL3	ENSOARG00000017152	bHLH	ENSOARP00000018405;	101106621
Ovis_aries	ATF1	ENSOARG00000017519	TF_bZIP	ENSOARP00000018802;	-
Ovis_aries	ATF2	ENSOARG00000000194	TF_bZIP	ENSOARP00000000179;	101108548
Ovis_aries	ATF3	ENSOARG00000010493	TF_bZIP	ENSOARP00000011261;	101116073
Ovis_aries	ATF4	ENSOARG00000016775	TF_bZIP	ENSOARP00000018014;	100216465
Ovis_aries	ATF6	ENSOARG00000010418	TF_bZIP	ENSOARP00000011178;	-
Ovis_aries	ATF6B	ENSOARG00000000927	TF_bZIP	ENSOARP00000000964;	101113631
Ovis_aries	ATOH1	ENSOARG00000018209	bHLH	ENSOARP00000019540;	-
Ovis_aries	ATOH7	ENSOARG00000004935	bHLH	ENSOARP00000005287;	-
Ovis_aries	ATOH8	ENSOARG00000020570	bHLH	ENSOARP00000022105;	-
Ovis_aries	BACH1	ENSOARG00000014393	TF_bZIP	ENSOARP00000015445;	101117134
Ovis_aries	BACH2	ENSOARG00000012361	TF_bZIP	ENSOARP00000013244;	101108838
Ovis_aries	BARHL1	ENSOARG00000005990	Homeobox	ENSOARP00000006412;	-
Ovis_aries	BARHL2	ENSOARG00000015662	Homeobox	ENSOARP00000016805;	-
Ovis_aries	BARX1	ENSOARG00000007997	Homeobox	ENSOARP00000008578;	-
Ovis_aries	BARX2	ENSOARG00000013548	Homeobox	ENSOARP00000014523;	443110
Ovis_aries	BATF	ENSOARG00000001812	TF_bZIP	ENSOARP00000001899;	101110146
Ovis_aries	BATF2	ENSOARG00000011372	TF_bZIP	ENSOARP00000012189;	-
Ovis_aries	BATF3	ENSOARG00000010458	TF_bZIP	ENSOARP00000011220;	101115558
Ovis_aries	BAZ2A	ENSOARG00000008407	MBD	ENSOARP00000009023;	101106579
Ovis_aries	BAZ2B	ENSOARG00000007352	MBD	ENSOARP00000007894;ENSOARP00000007892;	101111257
Ovis_aries	BBX	ENSOARG00000018829	HMG	ENSOARP00000020227;	101115417
Ovis_aries	BCL11A	ENSOARG00000001663	zf-C2H2	ENSOARP00000001747;	101119124
Ovis_aries	BCL11B	ENSOARG00000000266	zf-C2H2	ENSOARP00000000255;	-
Ovis_aries	BCL6	ENSOARG00000020487	ZBTB	ENSOARP00000022009;ENSOARP00000022009;	101110557
Ovis_aries	BCL6B	ENSOARG00000009610	ZBTB	ENSOARP00000010308;ENSOARP00000010308;	101114452
Ovis_aries	BCLAF1	ENSOARG00000000096	Others	-	101111718
Ovis_aries	BHLHE40	ENSOARG00000007840	bHLH	ENSOARP00000008413;	100169939
Ovis_aries	BHMG1	ENSOARG00000010225	HMG	ENSOARP00000010967;	-
Ovis_aries	BLZF1	ENSOARG00000009636	Others	-	101122875
Ovis_aries	BNC1	ENSOARG00000014185	zf-C2H2	ENSOARP00000015231;ENSOARP00000015230;	101107140
Ovis_aries	BNC2	ENSOARG00000014059	zf-C2H2	ENSOARP00000015087;	101122574
Ovis_aries	BRD2	ENSOARG00000008038	AF-4	ENSOARP00000008629;	101110276
Ovis_aries	BSX	ENSOARG00000000084	Homeobox	ENSOARP00000000061;	-
Ovis_aries	C11orf95	ENSOARG00000003309	zf-BED	ENSOARP00000003524;	-
Ovis_aries	CAMTA2	ENSOARG00000004897	CG-1	ENSOARP00000005255;	101108500
Ovis_aries	CAPN15	ENSOARG00000012251	Others	-	-
Ovis_aries	CARF	ENSOARG00000017873	Others	-	101112293
Ovis_aries	CARHSP1	ENSOARG00000005359	CSD	ENSOARP00000005749;	101106225
Ovis_aries	CASZ1	ENSOARG00000004576	Others	-	-
Ovis_aries	CBFB	ENSOARG00000002673	CBF	ENSOARP00000002838;	101106455
Ovis_aries	CC2D1A	ENSOARG00000007711	Others	-	101119902
Ovis_aries	CDC5L	ENSOARG00000010205	MYB	ENSOARP00000010944;	101118824
Ovis_aries	CDIP1	ENSOARG00000003491	zf-LITAF-like	ENSOARP00000003725;	101102693
Ovis_aries	CDX1	ENSOARG00000006690	Homeobox	ENSOARP00000007161;	101123037
Ovis_aries	CDX2	ENSOARG00000012435	Homeobox	ENSOARP00000013326;	-
Ovis_aries	CDX4	ENSOARG00000017963	Homeobox	ENSOARP00000019279;	-
Ovis_aries	CEBPE	ENSOARG00000019360	TF_bZIP	ENSOARP00000020798;	-
Ovis_aries	CEBPG	ENSOARG00000011183	TF_bZIP	ENSOARP00000011982;	101110612
Ovis_aries	CEBPZ	ENSOARG00000009540	Others	-	101121334
Ovis_aries	CENPA	ENSOARG00000018998	Others	-	-
Ovis_aries	CENPS	ENSOARG00000005198	Others	-	101114968
Ovis_aries	CENPT	ENSOARG00000003186	Others	-	101115894
Ovis_aries	CHD3	ENSOARG00000017855	HMG	ENSOARP00000019164;	-
Ovis_aries	CIC	ENSOARG00000007985	HMG	ENSOARP00000008571;	101102258
Ovis_aries	CIZ1	ENSOARG00000010311	Others	-	101109005
Ovis_aries	CLOCK	ENSOARG00000001602	bHLH	ENSOARP00000001690;	100171391
Ovis_aries	CNBP	ENSOARG00000003577	Others	-	101106550
Ovis_aries	CREB1	ENSOARG00000018847	TF_bZIP	ENSOARP00000020245;ENSOARP00000020246;	443118
Ovis_aries	CREB3	ENSOARG00000011833	TF_bZIP	ENSOARP00000012688;	101114243
Ovis_aries	CREB3L1	ENSOARG00000003188	TF_bZIP	ENSOARP00000003395;	101113882
Ovis_aries	CREB3L2	ENSOARG00000009957	TF_bZIP	ENSOARP00000010679;	101108743
Ovis_aries	CREB3L3	ENSOARG00000010722	TF_bZIP	ENSOARP00000011505;	101113586
Ovis_aries	CREB3L4	ENSOARG00000001743	TF_bZIP	ENSOARP00000001828;	101107485
Ovis_aries	CREBL2	ENSOARG00000020855	Others	-	-
Ovis_aries	CREBRF	ENSOARG00000004089	Others	-	101108688
Ovis_aries	CREBZF	ENSOARG00000005058	TF_bZIP	ENSOARP00000005418;	-
Ovis_aries	CREM	ENSOARG00000016854	TF_bZIP	ENSOARP00000018100;	-
Ovis_aries	CRX	ENSOARG00000011460	TF_Otx	ENSOARP00000012286;	101119581
Ovis_aries	CSDC2	ENSOARG00000018326	CSD	ENSOARP00000019668;	101111621
Ovis_aries	CSDE1	ENSOARG00000020034	CSD	ENSOARP00000021512;	101102685
Ovis_aries	CSRNP1	ENSOARG00000002241	CSRNP_N	ENSOARP00000002372;	101112518
Ovis_aries	CSRNP2	ENSOARG00000017411	CSRNP_N	ENSOARP00000018688;ENSOARP00000018689;	101116301
Ovis_aries	CSRNP3	ENSOARG00000005221	CSRNP_N	ENSOARP00000005605;	101109781
Ovis_aries	CTCF	ENSOARG00000003053	zf-C2H2	ENSOARP00000003251;ENSOARP00000003248;	101114297
Ovis_aries	CTCFL	ENSOARG00000017818	zf-C2H2	ENSOARP00000019118;	-
Ovis_aries	CUX1	ENSOARG00000014629	CUT	ENSOARP00000015691;	-
Ovis_aries	CUX2	ENSOARG00000017879	CUT	ENSOARP00000019190;	101105029
Ovis_aries	DBP	ENSOARG00000011967	TF_bZIP	ENSOARP00000012829;	-
Ovis_aries	DBX1	ENSOARG00000008379	Homeobox	ENSOARP00000008985;	101115239
Ovis_aries	DBX2	ENSOARG00000019598	Homeobox	ENSOARP00000021048;	101113223
Ovis_aries	DDIT3	ENSOARG00000006500	TF_bZIP	ENSOARP00000006958;	-
Ovis_aries	DEAF1	ENSOARG00000006285	SAND	ENSOARP00000006732;	101103106
Ovis_aries	DLX1	ENSOARG00000001458	Homeobox	ENSOARP00000001516;	101113912
Ovis_aries	DLX2	ENSOARG00000001343	Homeobox	ENSOARP00000001401;	-
Ovis_aries	DLX3	ENSOARG00000005566	Homeobox	ENSOARP00000005972;	101109372
Ovis_aries	DLX4	ENSOARG00000005572	Homeobox	ENSOARP00000005978;	101109628
Ovis_aries	DLX5	ENSOARG00000004499	Homeobox	ENSOARP00000004812;	-
Ovis_aries	DLX6	ENSOARG00000004436	Homeobox	ENSOARP00000004747;ENSOARP00000004745;	-
Ovis_aries	DMBX1	ENSOARG00000002517	Homeobox	ENSOARP00000002675;	-
Ovis_aries	DMRT1	ENSOARG00000013224	DM	ENSOARP00000014169;	-
Ovis_aries	DMRT2	ENSOARG00000013245	DM	ENSOARP00000014191;	-
Ovis_aries	DMRTA1	ENSOARG00000014437	DM	ENSOARP00000015492;	-
Ovis_aries	DMRTA2	ENSOARG00000004283	DM	ENSOARP00000004582;	-
Ovis_aries	DMRTB1	ENSOARG00000006354	DM	ENSOARP00000006804;	-
Ovis_aries	DMTF1	ENSOARG00000014574	MYB	ENSOARP00000015640;	101111877
Ovis_aries	DNAJC1	ENSOARG00000001045	MYB	ENSOARP00000001088;ENSOARP00000001089;	101102829
Ovis_aries	DRGX	ENSOARG00000001990	Homeobox	ENSOARP00000002092;	101116883
Ovis_aries	E2F2	ENSOARG00000007334	E2F	ENSOARP00000007862;	-
Ovis_aries	E2F3	ENSOARG00000009655	E2F	ENSOARP00000010358;	101121809
Ovis_aries	E2F4	ENSOARG00000002803	E2F	ENSOARP00000002976;	-
Ovis_aries	E2F5	ENSOARG00000013715	E2F	ENSOARP00000014704;	101114117
Ovis_aries	E2F6	ENSOARG00000015997	E2F	ENSOARP00000017179;	101120153
Ovis_aries	E2F7	ENSOARG00000014941	E2F	ENSOARP00000016032;	101102051
Ovis_aries	E2F8	ENSOARG00000008807	E2F	ENSOARP00000009454;	101115742
Ovis_aries	E4F1	ENSOARG00000017910	zf-C2H2	ENSOARP00000019223;	-
Ovis_aries	EBF2	ENSOARG00000009825	COE	ENSOARP00000010538;ENSOARP00000010540;	101110734
Ovis_aries	EBF3	ENSOARG00000014932	COE	ENSOARP00000016019;	-
Ovis_aries	EBF4	ENSOARG00000005967	COE	ENSOARP00000006397;	-
Ovis_aries	EGR2	ENSOARG00000004489	zf-C2H2	ENSOARP00000004804;ENSOARP00000004801;	-
Ovis_aries	EGR3	ENSOARG00000010199	zf-C2H2	ENSOARP00000010934;	-
Ovis_aries	EHF	ENSOARG00000018677	ETS	ENSOARP00000020051;	100913164
Ovis_aries	ELF1	ENSOARG00000006858	ETS	ENSOARP00000007344;	101106441
Ovis_aries	ELF2	ENSOARG00000014035	ETS	ENSOARP00000015062;ENSOARP00000015061;	101117192
Ovis_aries	ELF3	ENSOARG00000000544	ETS	ENSOARP00000000550;	101104676
Ovis_aries	ELF4	ENSOARG00000015356	ETS	ENSOARP00000016474;	101121321
Ovis_aries	ELF5	ENSOARG00000018645	ETS	ENSOARP00000020017;	101104338
Ovis_aries	ELK1	ENSOARG00000012819	ETS	ENSOARP00000013728;	101113988
Ovis_aries	ELK4	ENSOARG00000004182	ETS	ENSOARP00000004473;	101114794
Ovis_aries	ELMSAN1	ENSOARG00000000680	Others	-	101105164
Ovis_aries	EMX1	ENSOARG00000011643	Homeobox	ENSOARP00000012478;	101103146
Ovis_aries	EMX2	ENSOARG00000018550	Homeobox	ENSOARP00000019915;ENSOARP00000019914;	-
Ovis_aries	EN2	ENSOARG00000006722	Homeobox	ENSOARP00000007199;	-
Ovis_aries	EOMES	ENSOARG00000014467	T-box	ENSOARP00000015523;	101103189
Ovis_aries	EPAS1	ENSOARG00000005722	Others	-	443286
Ovis_aries	ERF	ENSOARG00000008020	ETS	ENSOARP00000008606;	-
Ovis_aries	ERG	ENSOARG00000014488	ETS	ENSOARP00000015548;	-
Ovis_aries	ESR1	ENSOARG00000003344	ESR-like	ENSOARP00000003565;	443228
Ovis_aries	ESR2	ENSOARG00000021148	ESR-like	ENSOARP00000022731;	443066
Ovis_aries	ESRRA	ENSOARG00000006676	ESR-like	ENSOARP00000007144;	-
Ovis_aries	ESRRB	ENSOARG00000002133	ESR-like	ENSOARP00000002252;	-
Ovis_aries	ESRRG	ENSOARG00000011335	ESR-like	ENSOARP00000012147;	101102323
Ovis_aries	ETS1	ENSOARG00000013102	ETS	ENSOARP00000014038;ENSOARP00000014036;	101114986
Ovis_aries	ETS2	ENSOARG00000014532	ETS	ENSOARP00000015589;	443026
Ovis_aries	ETV1	ENSOARG00000007763	ETS	ENSOARP00000008329;	101123624
Ovis_aries	ETV2	ENSOARG00000004936	ETS	ENSOARP00000005288;	101119411
Ovis_aries	ETV3	ENSOARG00000006704	ETS	ENSOARP00000007176;	101108528
Ovis_aries	ETV4	ENSOARG00000005637	ETS	ENSOARP00000006052;	101110344
Ovis_aries	ETV5	ENSOARG00000020548	ETS	ENSOARP00000022080;	101115418
Ovis_aries	ETV6	ENSOARG00000020894	ETS	ENSOARP00000022457;	101119464
Ovis_aries	EVX1	ENSOARG00000009439	Homeobox	ENSOARP00000010130;	-
Ovis_aries	EVX2	ENSOARG00000000124	Homeobox	ENSOARP00000000104;	-
Ovis_aries	FAM170A	ENSOARG00000000565	Others	-	101104236
Ovis_aries	FERD3L	ENSOARG00000008159	bHLH	ENSOARP00000008751;	101119717
Ovis_aries	FEV	ENSOARG00000019766	ETS	ENSOARP00000021228;	101113391
Ovis_aries	FEZF1	ENSOARG00000018659	zf-C2H2	ENSOARP00000020032;	-
Ovis_aries	FEZF2	ENSOARG00000011770	zf-C2H2	ENSOARP00000012610;	101107393
Ovis_aries	FIZ1	ENSOARG00000001171	zf-C2H2	ENSOARP00000001212;	-
Ovis_aries	FLI1	ENSOARG00000013176	ETS	ENSOARP00000014117;	101115412
Ovis_aries	FOS	ENSOARG00000001783	TF_bZIP	ENSOARP00000001873;	443218
Ovis_aries	FOSB	ENSOARG00000009983	TF_bZIP	ENSOARP00000010701;	101117101
Ovis_aries	FOSL1	ENSOARG00000000072	TF_bZIP	ENSOARP00000000050;	-
Ovis_aries	FOSL2	ENSOARG00000019483	TF_bZIP	ENSOARP00000020928;	101122588
Ovis_aries	FOXA1	ENSOARG00000008192	Fork_head	ENSOARP00000008788;	-
Ovis_aries	FOXA2	ENSOARG00000005070	Fork_head	ENSOARP00000005437;	101103003
Ovis_aries	FOXB1	ENSOARG00000000893	Fork_head	ENSOARP00000000925;	101114446
Ovis_aries	FOXD2	ENSOARG00000003594	Fork_head	ENSOARP00000003835;	101114157
Ovis_aries	FOXD3	ENSOARG00000009638	Fork_head	ENSOARP00000010335;	-
Ovis_aries	FOXE1	ENSOARG00000011193	Fork_head	ENSOARP00000011994;	-
Ovis_aries	FOXG1	ENSOARG00000004940	Fork_head	ENSOARP00000005290;	-
Ovis_aries	FOXH1	ENSOARG00000012986	Fork_head	ENSOARP00000013910;	-
Ovis_aries	FOXI1	ENSOARG00000003151	Fork_head	ENSOARP00000003352;ENSOARP00000003350;	-
Ovis_aries	FOXI3	ENSOARG00000020764	Fork_head	ENSOARP00000022317;	-
Ovis_aries	FOXJ1	ENSOARG00000007895	Fork_head	ENSOARP00000008473;ENSOARP00000008472;	-
Ovis_aries	FOXJ2	ENSOARG00000002389	Fork_head	ENSOARP00000002537;	101123457
Ovis_aries	FOXJ3	ENSOARG00000020401	Fork_head	ENSOARP00000021912;ENSOARP00000021911;	101104696
Ovis_aries	FOXK1	ENSOARG00000003652	Fork_head	ENSOARP00000003897;	-
Ovis_aries	FOXK2	ENSOARG00000016414	Fork_head	ENSOARP00000017628;	105612388
Ovis_aries	FOXL1	ENSOARG00000011648	Fork_head	ENSOARP00000012481;	-
Ovis_aries	FOXM1	ENSOARG00000011054	Fork_head	ENSOARP00000011853;	101113491
Ovis_aries	FOXN1	ENSOARG00000018638	Fork_head	ENSOARP00000020012;	101105170
Ovis_aries	FOXN2	ENSOARG00000004763	Fork_head	ENSOARP00000005100;	101106923
Ovis_aries	FOXN4	ENSOARG00000016041	Fork_head	ENSOARP00000017229;	101123411
Ovis_aries	FOXO1	ENSOARG00000006012	Fork_head	ENSOARP00000006433;	-
Ovis_aries	FOXO3	ENSOARG00000010741	Fork_head	ENSOARP00000011521;	100913151
Ovis_aries	FOXO4	ENSOARG00000016065	Fork_head	ENSOARP00000017251;	101103040
Ovis_aries	FOXO6	ENSOARG00000020357	Fork_head	ENSOARP00000021861;	-
Ovis_aries	FOXP2	ENSOARG00000001772	Fork_head	ENSOARP00000001862;	101110051
Ovis_aries	FOXP3	ENSOARG00000010278	Fork_head	ENSOARP00000011020;	100240742
Ovis_aries	FOXP4	ENSOARG00000002055	Fork_head	ENSOARP00000002165;	-
Ovis_aries	FOXR1	ENSOARG00000011919	Fork_head	ENSOARP00000012779;	-
Ovis_aries	FOXR2	ENSOARG00000005555	Fork_head	ENSOARP00000005963;	101115184
Ovis_aries	FOXS1	ENSOARG00000001757	Fork_head	ENSOARP00000001842;	-
Ovis_aries	FUBP1	ENSOARG00000013259	Others	-	101123163
Ovis_aries	GABPB1	ENSOARG00000020991	Others	-	443276
Ovis_aries	GABPB2	ENSOARG00000020927	Others	-	101111329
Ovis_aries	GATA1	ENSOARG00000012017	zf-GATA	ENSOARP00000012880;	100820747
Ovis_aries	GATA3	ENSOARG00000013941	zf-GATA	ENSOARP00000014958;	-
Ovis_aries	GATA4	ENSOARG00000015228	zf-GATA	ENSOARP00000016334;	100820749
Ovis_aries	GATA5	ENSOARG00000012728	zf-GATA	ENSOARP00000013638;	100820750
Ovis_aries	GATA6	ENSOARG00000008269	zf-GATA	ENSOARP00000008867;	-
Ovis_aries	GATAD2A	ENSOARG00000007874	zf-GATA	ENSOARP00000008452;	-
Ovis_aries	GATAD2B	ENSOARG00000001486	zf-GATA	ENSOARP00000001547;	101106983
Ovis_aries	GBX1	ENSOARG00000003345	Homeobox	ENSOARP00000003564;	-
Ovis_aries	GBX2	ENSOARG00000019128	Homeobox	ENSOARP00000020548;	101103768
Ovis_aries	GCFC2	ENSOARG00000001034	GCFC	ENSOARP00000001080;	101117834
Ovis_aries	GCM1	ENSOARG00000015312	GCM	ENSOARP00000016428;	101108000
Ovis_aries	GCM2	ENSOARG00000015521	GCM	ENSOARP00000016647;	101105538
Ovis_aries	GFI1	ENSOARG00000016329	zf-C2H2	ENSOARP00000017531;	-
Ovis_aries	GFI1B	ENSOARG00000005567	zf-C2H2	ENSOARP00000005976;	101112798
Ovis_aries	GLI1	ENSOARG00000006674	zf-C2H2	ENSOARP00000007147;	101120651
Ovis_aries	GLI2	ENSOARG00000013052	zf-C2H2	ENSOARP00000013985;	101114169
Ovis_aries	GLI3	ENSOARG00000017420	zf-C2H2	ENSOARP00000018699;	101119637
Ovis_aries	GLIS1	ENSOARG00000006428	zf-C2H2	ENSOARP00000006883;	101117210
Ovis_aries	GLIS3	ENSOARG00000013378	zf-C2H2	ENSOARP00000014341;	101111939
Ovis_aries	GLMP	ENSOARG00000005827	NCU-G1	ENSOARP00000006247;	101103279
Ovis_aries	GMEB1	ENSOARG00000002809	SAND	ENSOARP00000002987;	101123099
Ovis_aries	GMEB2	ENSOARG00000010596	SAND	ENSOARP00000011365;	101117866
Ovis_aries	GPBP1	ENSOARG00000007251	Others	-	101111125
Ovis_aries	GRHL1	ENSOARG00000015298	CP2	ENSOARP00000016421;	101103057
Ovis_aries	GRHL2	ENSOARG00000018325	CP2	ENSOARP00000019674;ENSOARP00000019672;	101102496
Ovis_aries	GRHL3	ENSOARG00000006636	CP2	ENSOARP00000007109;ENSOARP00000007111;	101117909
Ovis_aries	GSC	ENSOARG00000015387	Homeobox	ENSOARP00000016507;	101119760
Ovis_aries	GSX2	ENSOARG00000018997	Homeobox	ENSOARP00000020402;	-
Ovis_aries	GTF2I	ENSOARG00000011276	GTF2I	ENSOARP00000012094;ENSOARP00000012095;	101113297
Ovis_aries	GTF2IRD1	ENSOARG00000011517	GTF2I	ENSOARP00000012354;ENSOARP00000012353;	101114076
Ovis_aries	GTF3A	ENSOARG00000012551	zf-C2H2	ENSOARP00000013450;	101113863
Ovis_aries	GZF1	ENSOARG00000005257	ZBTB	ENSOARP00000005642;ENSOARP00000005642;	-
Ovis_aries	HAND1	ENSOARG00000009843	bHLH	ENSOARP00000010555;	-
Ovis_aries	HAND2	ENSOARG00000015352	bHLH	ENSOARP00000016468;	101120384
Ovis_aries	HBP1	ENSOARG00000005055	HMG	ENSOARP00000005417;ENSOARP00000005420;	101103467
Ovis_aries	HDX	ENSOARG00000001832	Homeobox	ENSOARP00000001922;	101122331
Ovis_aries	HELT	ENSOARG00000007647	bHLH	ENSOARP00000008201;	-
Ovis_aries	HES1	ENSOARG00000020422	bHLH	ENSOARP00000021934;	-
Ovis_aries	HES3	ENSOARG00000012818	bHLH	ENSOARP00000013725;	101117436
Ovis_aries	HES5	ENSOARG00000018071	bHLH	ENSOARP00000019397;	101103410
Ovis_aries	HESX1	ENSOARG00000014637	Homeobox	ENSOARP00000015698;	101103514
Ovis_aries	HEY1	ENSOARG00000008063	bHLH	ENSOARP00000008651;	101111557
Ovis_aries	HEY2	ENSOARG00000007915	bHLH	ENSOARP00000008493;	100271925
Ovis_aries	HEYL	ENSOARG00000020088	bHLH	ENSOARP00000021567;	101119343
Ovis_aries	HIF1A	ENSOARG00000021136	Others	-	443519
Ovis_aries	HINFP	ENSOARG00000013643	zf-C2H2	ENSOARP00000014634;	101107728
Ovis_aries	HIVEP1	ENSOARG00000014356	zf-C2H2	ENSOARP00000015409;	-
Ovis_aries	HIVEP2	ENSOARG00000001505	zf-C2H2	ENSOARP00000001566;	101101994
Ovis_aries	HIVEP3	ENSOARG00000020378	zf-C2H2	ENSOARP00000021883;	-
Ovis_aries	HLF	ENSOARG00000005301	TF_bZIP	ENSOARP00000005692;	-
Ovis_aries	HMBOX1	ENSOARG00000015036	Homeobox	ENSOARP00000016134;	101116706
Ovis_aries	HMG20A	ENSOARG00000001765	HMG	ENSOARP00000001854;ENSOARP00000001853;	101104609
Ovis_aries	HMG20B	ENSOARG00000012318	HMG	ENSOARP00000013200;	-
Ovis_aries	HMGB4	ENSOARG00000000365	HMG	ENSOARP00000000350;	-
Ovis_aries	HMGXB3	ENSOARG00000006250	HMG	ENSOARP00000006702;	101122520
Ovis_aries	HMGXB4	ENSOARG00000018373	HMG	ENSOARP00000019722;	101120401
Ovis_aries	HNF1A	ENSOARG00000013764	Homeobox	ENSOARP00000014780;	-
Ovis_aries	HNF1B	ENSOARG00000003338	Homeobox	ENSOARP00000003563;	443198
Ovis_aries	HNF4A	ENSOARG00000003928	RXR-like	ENSOARP00000004196;	100534656
Ovis_aries	HNF4G	ENSOARG00000007140	RXR-like	ENSOARP00000007658;	101109713
Ovis_aries	HOMEZ	ENSOARG00000019342	Homeobox	ENSOARP00000020779;	101121520
Ovis_aries	HOXA1	ENSOARG00000009850	Homeobox	ENSOARP00000010564;	-
Ovis_aries	HOXA10	ENSOARG00000009675	Homeobox	ENSOARP00000010378;	101105239
Ovis_aries	HOXA2	ENSOARG00000009842	Homeobox	ENSOARP00000010553;	101106161
Ovis_aries	HOXA3	ENSOARG00000009797	Homeobox	ENSOARP00000010503;	-
Ovis_aries	HOXA6	ENSOARG00000009758	Homeobox	ENSOARP00000010464;	-
Ovis_aries	HOXB1	ENSOARG00000007145	Homeobox	ENSOARP00000007654;	101115633
Ovis_aries	HOXB13	ENSOARG00000006844	Homeobox	ENSOARP00000007328;	101114626
Ovis_aries	HOXB2	ENSOARG00000007134	Homeobox	ENSOARP00000007647;	-
Ovis_aries	HOXB3	ENSOARG00000007106	Homeobox	ENSOARP00000007619;	-
Ovis_aries	HOXB4	ENSOARG00000007067	Homeobox	ENSOARP00000007578;	-
Ovis_aries	HOXB5	ENSOARG00000007034	Homeobox	ENSOARP00000007539;	101115382
Ovis_aries	HOXB6	ENSOARG00000007002	Homeobox	ENSOARP00000007503;	-
Ovis_aries	HOXB7	ENSOARG00000006908	Homeobox	ENSOARP00000007395;	101115137
Ovis_aries	HOXB9	ENSOARG00000006872	Homeobox	ENSOARP00000007357;	101114883
Ovis_aries	HOXC10	ENSOARG00000016331	Homeobox	ENSOARP00000017535;	101122425
Ovis_aries	HOXC11	ENSOARG00000016342	Homeobox	ENSOARP00000017544;	-
Ovis_aries	HOXC12	ENSOARG00000016352	Homeobox	ENSOARP00000017553;	-
Ovis_aries	HOXC13	ENSOARG00000016363	Homeobox	ENSOARP00000017565;	101108645
Ovis_aries	HOXC4	ENSOARG00000016271	Homeobox	ENSOARP00000017474;	-
Ovis_aries	HOXC5	ENSOARG00000016284	Homeobox	ENSOARP00000017486;	-
Ovis_aries	HOXC6	ENSOARG00000016296	Homeobox	ENSOARP00000017496;	-
Ovis_aries	HOXC8	ENSOARG00000016306	Homeobox	ENSOARP00000017507;	101122179
Ovis_aries	HOXC9	ENSOARG00000016319	Homeobox	ENSOARP00000017523;	443360
Ovis_aries	HOXD1	ENSOARG00000017462	Homeobox	ENSOARP00000018740;	-
Ovis_aries	HOXD10	ENSOARG00000017514	Homeobox	ENSOARP00000018798;	101106824
Ovis_aries	HOXD12	ENSOARG00000000088	Homeobox	ENSOARP00000000066;	-
Ovis_aries	HOXD13	ENSOARG00000000107	Homeobox	ENSOARP00000000085;	-
Ovis_aries	HOXD3	ENSOARG00000017472	Homeobox	ENSOARP00000018752;ENSOARP00000018753;	101106307
Ovis_aries	HOXD4	ENSOARG00000017483	Homeobox	ENSOARP00000018763;	-
Ovis_aries	HOXD8	ENSOARG00000017491	Homeobox	ENSOARP00000018771;	-
Ovis_aries	HSF2	ENSOARG00000008274	HSF	ENSOARP00000008880;	101121861
Ovis_aries	HSF4	ENSOARG00000002740	HSF	ENSOARP00000002911;	101110783
Ovis_aries	ID1	ENSOARG00000001111	bHLH	ENSOARP00000001150;	101111650
Ovis_aries	ID3	ENSOARG00000007318	bHLH	ENSOARP00000007843;	100415775
Ovis_aries	IKZF1	ENSOARG00000014822	zf-C2H2	ENSOARP00000015898;	101107435
Ovis_aries	IKZF2	ENSOARG00000019252	zf-C2H2	ENSOARP00000020681;	101103788
Ovis_aries	IKZF3	ENSOARG00000012131	zf-C2H2	ENSOARP00000013008;ENSOARP00000013007;	101104255
Ovis_aries	IKZF4	ENSOARG00000010565	zf-C2H2	ENSOARP00000011334;	101104142
Ovis_aries	IKZF5	ENSOARG00000009064	zf-C2H2	ENSOARP00000009729;	101113292
Ovis_aries	IRF1	ENSOARG00000015078	IRF	ENSOARP00000016180;	443136
Ovis_aries	IRF2	ENSOARG00000007443	IRF	ENSOARP00000007990;	443082
Ovis_aries	IRF3	ENSOARG00000013335	IRF	ENSOARP00000014293;	780485
Ovis_aries	IRF4	ENSOARG00000003822	IRF	ENSOARP00000004079;	101111234
Ovis_aries	IRF5	ENSOARG00000003908	IRF	ENSOARP00000004174;	101105408
Ovis_aries	IRF6	ENSOARG00000012720	IRF	ENSOARP00000013627;ENSOARP00000013628;	443083
Ovis_aries	IRF7	ENSOARG00000006626	IRF	ENSOARP00000007094;	101103683
Ovis_aries	IRF8	ENSOARG00000011513	IRF	ENSOARP00000012337;	101105432
Ovis_aries	IRF9	ENSOARG00000019201	IRF	ENSOARP00000020626;	101116656
Ovis_aries	IRX3	ENSOARG00000017964	Homeobox	ENSOARP00000019283;	-
Ovis_aries	IRX4	ENSOARG00000016170	Homeobox	ENSOARP00000017360;	-
Ovis_aries	IRX5	ENSOARG00000011056	Homeobox	ENSOARP00000011848;	101118378
Ovis_aries	IRX6	ENSOARG00000018027	Homeobox	ENSOARP00000019352;	-
Ovis_aries	ISL1	ENSOARG00000008350	Homeobox	ENSOARP00000008956;	541604
Ovis_aries	ISL2	ENSOARG00000001487	Homeobox	ENSOARP00000001548;	101103270
Ovis_aries	ISX	ENSOARG00000018327	Homeobox	ENSOARP00000019669;	-
Ovis_aries	JARID2	ENSOARG00000012666	ARID	ENSOARP00000013572;	-
Ovis_aries	JDP2	ENSOARG00000001796	TF_bZIP	ENSOARP00000001885;	101108494
Ovis_aries	JUN	ENSOARG00000009999	TF_bZIP	ENSOARP00000010722;	443219
Ovis_aries	JUNB	ENSOARG00000010854	TF_bZIP	ENSOARP00000011637;	-
Ovis_aries	KIAA1549	ENSOARG00000010698	Others	-	101109533
Ovis_aries	KLF1	ENSOARG00000010245	zf-C2H2	ENSOARP00000010987;	-
Ovis_aries	KLF10	ENSOARG00000017131	zf-C2H2	ENSOARP00000018382;	-
Ovis_aries	KLF11	ENSOARG00000015319	zf-C2H2	ENSOARP00000016434;	101117833
Ovis_aries	KLF12	ENSOARG00000015513	zf-C2H2	ENSOARP00000016637;	101122799
Ovis_aries	KLF17	ENSOARG00000000759	zf-C2H2	ENSOARP00000000778;	101108444
Ovis_aries	KLF3	ENSOARG00000010144	zf-C2H2	ENSOARP00000010878;	101111966
Ovis_aries	KLF4	ENSOARG00000007169	zf-C2H2	ENSOARP00000007683;	-
Ovis_aries	KLF5	ENSOARG00000015505	zf-C2H2	ENSOARP00000016630;ENSOARP00000016631;	101123641
Ovis_aries	KLF6	ENSOARG00000012925	zf-C2H2	ENSOARP00000013841;	101111475
Ovis_aries	KLF8	ENSOARG00000005543	zf-C2H2	ENSOARP00000005949;	101114934
Ovis_aries	KLF9	ENSOARG00000012896	zf-C2H2	ENSOARP00000013811;	101104718
Ovis_aries	KMT2C	ENSOARG00000005193	HMG	ENSOARP00000005594;	101115617
Ovis_aries	KMT2D	ENSOARG00000018975	HMG	ENSOARP00000020382;	101120741
Ovis_aries	L3MBTL3	ENSOARG00000013771	zf-C2HC	ENSOARP00000014775;	101119314
Ovis_aries	LBX2	ENSOARG00000012737	Homeobox	ENSOARP00000013642;	101118683
Ovis_aries	LCOR	ENSOARG00000008725	HTH	ENSOARP00000009368;	-
Ovis_aries	LCORL	ENSOARG00000004333	HTH	ENSOARP00000004641;	-
Ovis_aries	LEF1	ENSOARG00000008064	HMG	ENSOARP00000008654;	780521
Ovis_aries	LHX1	ENSOARG00000000046	Homeobox	ENSOARP00000000023;	101109722
Ovis_aries	LHX2	ENSOARG00000013742	Homeobox	ENSOARP00000014733;	101108898
Ovis_aries	LHX3	ENSOARG00000004750	Homeobox	ENSOARP00000005086;ENSOARP00000005085;	101111265
Ovis_aries	LHX4	ENSOARG00000018191	Homeobox	ENSOARP00000019521;	101122876
Ovis_aries	LHX5	ENSOARG00000007078	Homeobox	ENSOARP00000007588;	101111831
Ovis_aries	LHX8	ENSOARG00000012587	Homeobox	ENSOARP00000013489;	101107567
Ovis_aries	LHX9	ENSOARG00000015439	Homeobox	ENSOARP00000016561;	-
Ovis_aries	LIN28A	ENSOARG00000004614	CSD	ENSOARP00000004935;	100302344
Ovis_aries	LIN28B	ENSOARG00000011404	CSD	ENSOARP00000012222;	100861578
Ovis_aries	LITAF	ENSOARG00000006664	zf-LITAF-like	ENSOARP00000007132;	101109408
Ovis_aries	LMX1A	ENSOARG00000011324	Homeobox	ENSOARP00000012137;	101111592
Ovis_aries	LRRFIP1	ENSOARG00000019011	LRRFIP	ENSOARP00000020417;ENSOARP00000020421;	101101844
Ovis_aries	LRRFIP2	ENSOARG00000016501	LRRFIP	ENSOARP00000017721;ENSOARP00000017720;	101107739
Ovis_aries	LTF	ENSOARG00000008620	Others	-	554321
Ovis_aries	LYAR	ENSOARG00000007661	Others	-	101103898
Ovis_aries	LYL1	ENSOARG00000009454	bHLH	ENSOARP00000010143;	-
Ovis_aries	MAEL	ENSOARG00000011888	HMG	ENSOARP00000012745;	101113811
Ovis_aries	MAF	ENSOARG00000008034	TF_bZIP	ENSOARP00000008623;	-
Ovis_aries	MAF1	ENSOARG00000014895	Others	-	101113157
Ovis_aries	MAFF	ENSOARG00000015236	TF_bZIP	ENSOARP00000016345;	-
Ovis_aries	MAFG	ENSOARG00000017782	TF_bZIP	ENSOARP00000019079;	101113422
Ovis_aries	MAX	ENSOARG00000021159	bHLH	ENSOARP00000022743;	-
Ovis_aries	MAZ	ENSOARG00000005520	zf-C2H2	ENSOARP00000005926;	-
Ovis_aries	MBD1	ENSOARG00000004218	MBD	ENSOARP00000004511;	101116619
Ovis_aries	MBD2	ENSOARG00000004770	MBD	ENSOARP00000005107;	494443
Ovis_aries	MBD3	ENSOARG00000012359	MBD	ENSOARP00000013243;	-
Ovis_aries	MBD4	ENSOARG00000014699	MBD	ENSOARP00000015768;	101102431
Ovis_aries	MECOM	ENSOARG00000000899	zf-C2H2	ENSOARP00000000940;ENSOARP00000000943;	101121055
Ovis_aries	MECP2	ENSOARG00000005806	MBD	ENSOARP00000006225;ENSOARP00000006226;	-
Ovis_aries	MEF2A	ENSOARG00000009878	SRF	ENSOARP00000010593;	101116680
Ovis_aries	MEF2B	ENSOARG00000009422	SRF	ENSOARP00000010108;	-
Ovis_aries	MEF2C	ENSOARG00000016099	SRF	ENSOARP00000017288;ENSOARP00000017290;	100286738
Ovis_aries	MEF2D	ENSOARG00000005974	SRF	ENSOARP00000006399;	-
Ovis_aries	MEIS1	ENSOARG00000019962	Homeobox	ENSOARP00000021432;ENSOARP00000021431;	101112041
Ovis_aries	MEIS2	ENSOARG00000020017	Homeobox	ENSOARP00000021494;	-
Ovis_aries	MEIS3	ENSOARG00000011113	Homeobox	ENSOARP00000011916;ENSOARP00000011915;	101118811
Ovis_aries	MEOX2	ENSOARG00000008280	Homeobox	ENSOARP00000008879;	-
Ovis_aries	MGA	ENSOARG00000020404	T-box	ENSOARP00000021918;	101114361
Ovis_aries	MIER1	ENSOARG00000010903	MYB	ENSOARP00000011690;ENSOARP00000011691;	101113806
Ovis_aries	MIER2	ENSOARG00000008314	MYB	ENSOARP00000008920;	101107194
Ovis_aries	MIER3	ENSOARG00000007314	MYB	ENSOARP00000007842;	101111746
Ovis_aries	MITF	ENSOARG00000009833	bHLH	ENSOARP00000010549;ENSOARP00000010545;	101115163
Ovis_aries	MIXL1	ENSOARG00000000055	Homeobox	ENSOARP00000000034;	101105839
Ovis_aries	MKX	ENSOARG00000016067	Homeobox	ENSOARP00000017255;ENSOARP00000017256;	101120262
Ovis_aries	MLX	ENSOARG00000002343	bHLH	ENSOARP00000002483;	101102914
Ovis_aries	MLXIP	ENSOARG00000012001	bHLH	ENSOARP00000012871;	101102760
Ovis_aries	MLXIPL	ENSOARG00000012375	bHLH	ENSOARP00000013260;	101115503
Ovis_aries	MNT	ENSOARG00000015698	bHLH	ENSOARP00000016849;ENSOARP00000016850;	101105013
Ovis_aries	MSC	ENSOARG00000004844	bHLH	ENSOARP00000005190;	101105828
Ovis_aries	MSGN1	ENSOARG00000016765	bHLH	ENSOARP00000018004;	-
Ovis_aries	MSX1	ENSOARG00000007388	Homeobox	ENSOARP00000007927;ENSOARP00000007926;	-
Ovis_aries	MSX2	ENSOARG00000004347	Homeobox	ENSOARP00000004652;	-
Ovis_aries	MTA2	ENSOARG00000015328	zf-GATA	ENSOARP00000016445;	101111404
Ovis_aries	MTA3	ENSOARG00000007373	zf-GATA	ENSOARP00000007911;	101116819
Ovis_aries	MTF1	ENSOARG00000019896	zf-C2H2	ENSOARP00000021364;	101116516
Ovis_aries	MXD1	ENSOARG00000019742	bHLH	ENSOARP00000021203;	101106754
Ovis_aries	MXI1	ENSOARG00000009456	bHLH	ENSOARP00000010145;	101118067
Ovis_aries	MYB	ENSOARG00000014901	MYB	ENSOARP00000015988;ENSOARP00000015992;	101109886
Ovis_aries	MYBL1	ENSOARG00000017663	MYB	ENSOARP00000018954;ENSOARP00000018955;	101121782
Ovis_aries	MYBL2	ENSOARG00000003547	MYB	ENSOARP00000003787;	101105095
Ovis_aries	MYC	ENSOARG00000008027	bHLH	ENSOARP00000008619;	-
Ovis_aries	MYCL	ENSOARG00000020147	bHLH	ENSOARP00000021633;	101121392
Ovis_aries	MYCN	ENSOARG00000016462	bHLH	ENSOARP00000017676;	-
Ovis_aries	MYEF2	ENSOARG00000021027	Others	-	101109884
Ovis_aries	MYF5	ENSOARG00000015159	bHLH	ENSOARP00000016262;	443159
Ovis_aries	MYF6	ENSOARG00000015145	bHLH	ENSOARP00000016249;	100188930
Ovis_aries	MYNN	ENSOARG00000000757	ZBTB	ENSOARP00000000781;ENSOARP00000000781;	101120539
Ovis_aries	MYOD1	ENSOARG00000025174	bHLH	ENSOARP00000022800;	-
Ovis_aries	MYOG	ENSOARG00000001036	bHLH	ENSOARP00000001076;	443158
Ovis_aries	MYRF	ENSOARG00000013482	NDT80/PhoG	ENSOARP00000014456;	101110193
Ovis_aries	MYRFL	ENSOARG00000020232	NDT80/PhoG	ENSOARP00000021727;	101123023
Ovis_aries	MYSM1	ENSOARG00000008464	MYB	ENSOARP00000009082;	101103520
Ovis_aries	MYT1	ENSOARG00000007966	zf-C2HC	ENSOARP00000008550;	101106866
Ovis_aries	MYT1L	ENSOARG00000005304	zf-C2HC	ENSOARP00000005703;	-
Ovis_aries	NCOA1	ENSOARG00000018040	bHLH	ENSOARP00000019369;ENSOARP00000019367;	101107264
Ovis_aries	NCOR1	ENSOARG00000017147	MYB	ENSOARP00000018408;	101117774
Ovis_aries	NCOR2	ENSOARG00000000357	MYB	ENSOARP00000000377;	101121042
Ovis_aries	NEUROD4	ENSOARG00000018394	bHLH	ENSOARP00000019745;	101120316
Ovis_aries	NEUROD6	ENSOARG00000008435	bHLH	ENSOARP00000009044;	101122515
Ovis_aries	NEUROG3	ENSOARG00000005615	bHLH	ENSOARP00000006023;	-
Ovis_aries	NFAT5	ENSOARG00000003591	RHD	ENSOARP00000003834;	101113952
Ovis_aries	NFATC1	ENSOARG00000004215	RHD	ENSOARP00000004508;	101108097
Ovis_aries	NFATC2	ENSOARG00000014239	RHD	ENSOARP00000015291;	-
Ovis_aries	NFATC3	ENSOARG00000003342	RHD	ENSOARP00000003566;	101117607
Ovis_aries	NFATC4	ENSOARG00000019084	RHD	ENSOARP00000020498;	101118617
Ovis_aries	NFE2	ENSOARG00000016228	TF_bZIP	ENSOARP00000017426;	101120229
Ovis_aries	NFE2L1	ENSOARG00000007343	TF_bZIP	ENSOARP00000007872;	101116413
Ovis_aries	NFE2L2	ENSOARG00000017431	TF_bZIP	ENSOARP00000018711;ENSOARP00000018709;	-
Ovis_aries	NFE2L3	ENSOARG00000010223	TF_bZIP	ENSOARP00000010958;	-
Ovis_aries	NFIA	ENSOARG00000008860	CTF/NFI	ENSOARP00000009511;ENSOARP00000009512;ENSOARP00000009513;	101105452
Ovis_aries	NFIB	ENSOARG00000013887	CTF/NFI	ENSOARP00000014893;ENSOARP00000014896;	-
Ovis_aries	NFIC	ENSOARG00000012667	CTF/NFI	ENSOARP00000013571;	-
Ovis_aries	NFIL3	ENSOARG00000003352	TF_bZIP	ENSOARP00000003574;	100217409
Ovis_aries	NFIX	ENSOARG00000009535	CTF/NFI	ENSOARP00000010232;	101103719
Ovis_aries	NFKB1	ENSOARG00000012718	RHD	ENSOARP00000013630;	101108228
Ovis_aries	NFKB2	ENSOARG00000000483	RHD	ENSOARP00000000488;	443119
Ovis_aries	NFRKB	ENSOARG00000014310	Others	-	101118827
Ovis_aries	NFX1	ENSOARG00000009478	zf-NF-X1	ENSOARP00000010187;	101103948
Ovis_aries	NFXL1	ENSOARG00000016535	zf-NF-X1	ENSOARP00000017761;	101123122
Ovis_aries	NFYA	ENSOARG00000000894	NF-YA	ENSOARP00000000927;	101104434
Ovis_aries	NFYC	ENSOARG00000020294	NF-YC	ENSOARP00000021796;	101102681
Ovis_aries	NKRF	ENSOARG00000016167	Others	-	101103298
Ovis_aries	NKX2-1	ENSOARG00000008021	Homeobox	ENSOARP00000008607;	-
Ovis_aries	NKX2-2	ENSOARG00000004876	Homeobox	ENSOARP00000005227;	-
Ovis_aries	NKX2-3	ENSOARG00000012498	Homeobox	ENSOARP00000013392;	-
Ovis_aries	NKX2-5	ENSOARG00000004153	Homeobox	ENSOARP00000004438;	-
Ovis_aries	NKX2-6	ENSOARG00000010059	Homeobox	ENSOARP00000010790;	-
Ovis_aries	NKX3-1	ENSOARG00000010071	Homeobox	ENSOARP00000010799;	101113199
Ovis_aries	NME4	ENSOARG00000011961	Others	-	-
Ovis_aries	NOTO	ENSOARG00000011697	Homeobox	ENSOARP00000012536;	-
Ovis_aries	NPAS1	ENSOARG00000010869	bHLH	ENSOARP00000011657;	101117609
Ovis_aries	NPAS2	ENSOARG00000013285	bHLH	ENSOARP00000014243;	101104647
Ovis_aries	NPAS4	ENSOARG00000005005	bHLH	ENSOARP00000005364;	101113970
Ovis_aries	NR0B2	ENSOARG00000003934	Miscellaneous	ENSOARP00000004199;	-
Ovis_aries	NR1D1	ENSOARG00000013027	THR-like	ENSOARP00000013954;	100174903
Ovis_aries	NR1D2	ENSOARG00000004526	THR-like	ENSOARP00000004845;	101103536
Ovis_aries	NR1H2	ENSOARG00000013898	THR-like	ENSOARP00000014909;	101111571
Ovis_aries	NR1H3	ENSOARG00000005858	THR-like	ENSOARP00000006282;	101116762
Ovis_aries	NR1H4	ENSOARG00000013901	THR-like	ENSOARP00000014913;ENSOARP00000014910;	101105401
Ovis_aries	NR1I2	ENSOARG00000019817	THR-like	ENSOARP00000021280;	101118075
Ovis_aries	NR1I3	ENSOARG00000009965	THR-like	ENSOARP00000010690;	101104874
Ovis_aries	NR2C1	ENSOARG00000015967	RXR-like	ENSOARP00000017145;	101116557
Ovis_aries	NR2C2	ENSOARG00000017406	RXR-like	ENSOARP00000018690;	101104533
Ovis_aries	NR2E1	ENSOARG00000010848	RXR-like	ENSOARP00000011635;	101117512
Ovis_aries	NR2E3	ENSOARG00000018808	RXR-like	ENSOARP00000020205;	101115281
Ovis_aries	NR2F1	ENSOARG00000016709	RXR-like	ENSOARP00000017946;	101121774
Ovis_aries	NR2F2	ENSOARG00000010167	RXR-like	ENSOARP00000010906;	-
Ovis_aries	NR2F6	ENSOARG00000017630	RXR-like	ENSOARP00000018916;	-
Ovis_aries	NR3C1	ENSOARG00000002045	ESR-like	ENSOARP00000002152;	443412
Ovis_aries	NR4A1	ENSOARG00000017214	NGFIB-like	ENSOARP00000018468;	-
Ovis_aries	NR4A2	ENSOARG00000007984	NGFIB-like	ENSOARP00000008569;	101114494
Ovis_aries	NR4A3	ENSOARG00000010939	NGFIB-like	ENSOARP00000011731;	-
Ovis_aries	NR5A1	ENSOARG00000013422	SF-like	ENSOARP00000014393;	-
Ovis_aries	NR5A2	ENSOARG00000015980	SF-like	ENSOARP00000017164;	100653388
Ovis_aries	NR6A1	ENSOARG00000013368	GCNF-like	ENSOARP00000014329;	100302637
Ovis_aries	NRF1	ENSOARG00000004714	Nrf1	ENSOARP00000005052;ENSOARP00000005051;	443490
Ovis_aries	NRL	ENSOARG00000019240	TF_bZIP	ENSOARP00000020667;	-
Ovis_aries	NSD2	ENSOARG00000015690	HMG	ENSOARP00000016840;	-
Ovis_aries	OLIG3	ENSOARG00000002572	bHLH	ENSOARP00000002731;	-
Ovis_aries	ONECUT1	ENSOARG00000020928	CUT	ENSOARP00000022488;	-
Ovis_aries	ONECUT2	ENSOARG00000005150	CUT	ENSOARP00000005520;	101114994
Ovis_aries	OSR1	ENSOARG00000016880	zf-C2H2	ENSOARP00000018128;ENSOARP00000018124;	101102632
Ovis_aries	OTX1	ENSOARG00000020097	TF_Otx	ENSOARP00000021579;	101116465
Ovis_aries	OTX2	ENSOARG00000021099	TF_Otx	ENSOARP00000022676;	101114527
Ovis_aries	OVOL1	ENSOARG00000017840	zf-C2H2	ENSOARP00000019142;	-
Ovis_aries	OVOL2	ENSOARG00000018244	zf-C2H2	ENSOARP00000019578;	-
Ovis_aries	OVOL3	ENSOARG00000005260	zf-C2H2	ENSOARP00000005641;	-
Ovis_aries	PARP12	ENSOARG00000012408	Others	-	101106162
Ovis_aries	PATZ1	ENSOARG00000010061	ZBTB	ENSOARP00000010791;ENSOARP00000010791;	101115906
Ovis_aries	PAX1	ENSOARG00000004951	PAX	ENSOARP00000005304;	-
Ovis_aries	PAX2	ENSOARG00000015552	PAX	ENSOARP00000016682;	-
Ovis_aries	PAX3	ENSOARG00000020289	PAX	ENSOARP00000021790;	101119698
Ovis_aries	PAX4	ENSOARG00000001951	PAX	ENSOARP00000002050;	-
Ovis_aries	PAX5	ENSOARG00000011518	PAX	ENSOARP00000012348;ENSOARP00000012346;	101108719
Ovis_aries	PAX6	ENSOARG00000016191	PAX	ENSOARP00000017386;ENSOARP00000017388;	554264
Ovis_aries	PAX7	ENSOARG00000010587	PAX	ENSOARP00000011364;	-
Ovis_aries	PAX8	ENSOARG00000020812	PAX	ENSOARP00000022370;	101105489
Ovis_aries	PAX9	ENSOARG00000008050	PAX	ENSOARP00000008641;	-
Ovis_aries	PAXBP1	ENSOARG00000013331	GCFC	ENSOARP00000014297;	101123253
Ovis_aries	PBRM1	ENSOARG00000002751	HMG	ENSOARP00000002926;ENSOARP00000002928;	101110274
Ovis_aries	PBX1	ENSOARG00000011306	Homeobox	ENSOARP00000012116;	-
Ovis_aries	PBX2	ENSOARG00000000135	Homeobox	ENSOARP00000000117;	101122392
Ovis_aries	PBX3	ENSOARG00000012658	Homeobox	ENSOARP00000013560;ENSOARP00000013561;	101105732
Ovis_aries	PBX4	ENSOARG00000007632	Homeobox	ENSOARP00000008190;	-
Ovis_aries	PHB	ENSOARG00000006032	Others	-	101111817
Ovis_aries	PHOX2A	ENSOARG00000005031	Homeobox	ENSOARP00000005393;	-
Ovis_aries	PHTF1	ENSOARG00000019841	Others	-	101119349
Ovis_aries	PIAS1	ENSOARG00000018393	zf-MIZ	ENSOARP00000019750;	101104493
Ovis_aries	PIAS2	ENSOARG00000003371	zf-MIZ	ENSOARP00000003597;ENSOARP00000003600;	101112782
Ovis_aries	PIAS3	ENSOARG00000020605	zf-MIZ	ENSOARP00000022143;	101116875
Ovis_aries	PIAS4	ENSOARG00000010988	zf-MIZ	ENSOARP00000011783;	101116396
Ovis_aries	PITX1	ENSOARG00000014667	Homeobox	ENSOARP00000015732;	-
Ovis_aries	PITX2	ENSOARG00000003437	Homeobox	ENSOARP00000003666;ENSOARP00000003665;	101116988
Ovis_aries	PITX3	ENSOARG00000017626	Homeobox	ENSOARP00000018912;	100422803
Ovis_aries	PKNOX1	ENSOARG00000011069	Homeobox	ENSOARP00000011868;	101106050
Ovis_aries	PKNOX2	ENSOARG00000011381	Homeobox	ENSOARP00000012197;	101110008
Ovis_aries	PLAG1	ENSOARG00000014951	zf-C2H2	ENSOARP00000016038;	101115630
Ovis_aries	PLAGL1	ENSOARG00000001749	zf-C2H2	ENSOARP00000001832;ENSOARP00000001834;	101119399
Ovis_aries	PLAGL2	ENSOARG00000003219	zf-C2H2	ENSOARP00000003426;	101103746
Ovis_aries	PLEK	ENSOARG00000019902	Others	-	101110218
Ovis_aries	PMS1	ENSOARG00000016301	HMG	ENSOARP00000017504;	101111691
Ovis_aries	POU1F1	ENSOARG00000017058	Pou	ENSOARP00000018309;	443370
Ovis_aries	POU2F1	ENSOARG00000012010	Pou	ENSOARP00000012878;	101114403
Ovis_aries	POU2F2	ENSOARG00000008163	Pou	ENSOARP00000008758;	-
Ovis_aries	POU2F3	ENSOARG00000016819	Pou	ENSOARP00000018063;	101110172
Ovis_aries	POU3F4	ENSOARG00000006191	Pou	ENSOARP00000006628;	780514
Ovis_aries	POU4F3	ENSOARG00000003067	Pou	ENSOARP00000003259;	-
Ovis_aries	POU6F1	ENSOARG00000017381	Pou	ENSOARP00000018658;	101115611
Ovis_aries	POU6F2	ENSOARG00000017698	Pou	ENSOARP00000018988;	-
Ovis_aries	PPARA	ENSOARG00000019427	THR-like	ENSOARP00000020869;	443457
Ovis_aries	PPARD	ENSOARG00000011785	THR-like	ENSOARP00000012629;	101117625
Ovis_aries	PPARG	ENSOARG00000016452	THR-like	ENSOARP00000017666;ENSOARP00000017667;	443513
Ovis_aries	PRDM1	ENSOARG00000011272	zf-C2H2	ENSOARP00000012078;ENSOARP00000012079;	101121017
Ovis_aries	PRDM10	ENSOARG00000014507	zf-C2H2	ENSOARP00000015571;	101119085
Ovis_aries	PRDM11	ENSOARG00000002066	Others	-	-
Ovis_aries	PRDM12	ENSOARG00000007521	zf-C2H2	ENSOARP00000008071;	-
Ovis_aries	PRDM13	ENSOARG00000011775	zf-C2H2	ENSOARP00000012618;	101112324
Ovis_aries	PRDM14	ENSOARG00000003528	zf-C2H2	ENSOARP00000003768;	101114964
Ovis_aries	PRDM15	ENSOARG00000010468	zf-C2H2	ENSOARP00000011243;	101120466
Ovis_aries	PRDM16	ENSOARG00000017237	zf-C2H2	ENSOARP00000018502;	-
Ovis_aries	PRDM2	ENSOARG00000010675	zf-C2H2	ENSOARP00000011454;	-
Ovis_aries	PRDM4	ENSOARG00000017955	zf-C2H2	ENSOARP00000019274;	101117746
Ovis_aries	PRDM5	ENSOARG00000015473	zf-C2H2	ENSOARP00000016601;ENSOARP00000016602;	101115210
Ovis_aries	PRDM6	ENSOARG00000018873	zf-C2H2	ENSOARP00000020272;	101103235
Ovis_aries	PREB	ENSOARG00000019141	Others	-	101114090
Ovis_aries	PROP1	ENSOARG00000006802	Homeobox	ENSOARP00000007286;	443290
Ovis_aries	PROX1	ENSOARG00000009324	HPD	ENSOARP00000010000;	101112662
Ovis_aries	PROX2	ENSOARG00000001473	HPD	ENSOARP00000001534;	-
Ovis_aries	PRRX2	ENSOARG00000008534	Homeobox	ENSOARP00000009153;	-
Ovis_aries	PURB	ENSOARG00000008527	Others	-	101117840
Ovis_aries	PURG	ENSOARG00000000139	Others	-	101106306
Ovis_aries	RAB11FIP4	ENSOARG00000013970	TF_bZIP	ENSOARP00000014992;	101117176
Ovis_aries	RAG1	ENSOARG00000010441	Others	-	101107384
Ovis_aries	RARA	ENSOARG00000014119	THR-like	ENSOARP00000015154;ENSOARP00000015155;	101107973
Ovis_aries	RARB	ENSOARG00000004373	THR-like	ENSOARP00000004678;	101122663
Ovis_aries	RARG	ENSOARG00000016626	THR-like	ENSOARP00000017857;	101106414
Ovis_aries	RAX2	ENSOARG00000011721	Homeobox	ENSOARP00000012558;	-
Ovis_aries	RBCK1	ENSOARG00000019106	Others	-	101122207
Ovis_aries	RBPJ	ENSOARG00000008166	CSL	ENSOARP00000008761;	101107196
Ovis_aries	RBPJL	ENSOARG00000005105	CSL	ENSOARP00000005475;	-
Ovis_aries	RCOR1	ENSOARG00000004898	MYB	ENSOARP00000005247;	101121973
Ovis_aries	RCOR2	ENSOARG00000003849	MYB	ENSOARP00000004114;ENSOARP00000004118;	101115081
Ovis_aries	RCOR3	ENSOARG00000011913	MYB	ENSOARP00000012773;	101119921
Ovis_aries	REL	ENSOARG00000001457	RHD	ENSOARP00000001517;ENSOARP00000001518;	101118600
Ovis_aries	RELA	ENSOARG00000017426	RHD	ENSOARP00000018707;	101102191
Ovis_aries	RELB	ENSOARG00000009545	RHD	ENSOARP00000010249;	-
Ovis_aries	RFX1	ENSOARG00000007055	RFX	ENSOARP00000007566;	101119391
Ovis_aries	RFX2	ENSOARG00000006489	RFX	ENSOARP00000006947;	101107090
Ovis_aries	RFX3	ENSOARG00000013361	RFX	ENSOARP00000014326;	101111519
Ovis_aries	RFX4	ENSOARG00000017616	RFX	ENSOARP00000018907;ENSOARP00000018910;	101115697
Ovis_aries	RFX5	ENSOARG00000020987	RFX	ENSOARP00000022554;	101115494
Ovis_aries	RFX6	ENSOARG00000008929	RFX	ENSOARP00000009591;	101103984
Ovis_aries	RFX7	ENSOARG00000020885	RFX	ENSOARP00000022448;	-
Ovis_aries	RFX8	ENSOARG00000013205	RFX	ENSOARP00000014150;	101110048
Ovis_aries	RFXANK	ENSOARG00000009235	Others	-	101105568
Ovis_aries	RLF	ENSOARG00000020187	zf-C2H2	ENSOARP00000021679;	101121469
Ovis_aries	RORA	ENSOARG00000020816	THR-like	ENSOARP00000022374;	101102986
Ovis_aries	RORB	ENSOARG00000012659	THR-like	ENSOARP00000013562;	100169935
Ovis_aries	RORC	ENSOARG00000021060	THR-like	ENSOARP00000022633;	101119104
Ovis_aries	RREB1	ENSOARG00000018168	zf-C2H2	ENSOARP00000019503;	-
Ovis_aries	RUNX1	ENSOARG00000013599	Runt	ENSOARP00000014585;	-
Ovis_aries	RUNX2	ENSOARG00000010358	Runt	ENSOARP00000011107;	-
Ovis_aries	RUNX3	ENSOARG00000006421	Runt	ENSOARP00000006872;	-
Ovis_aries	RXRA	ENSOARG00000002366	RXR-like	ENSOARP00000002511;	-
Ovis_aries	RXRB	ENSOARG00000008766	RXR-like	ENSOARP00000009413;	101110798
Ovis_aries	RXRG	ENSOARG00000011401	RXR-like	ENSOARP00000012220;	101111845
Ovis_aries	SALL1	ENSOARG00000017583	zf-C2H2	ENSOARP00000018865;	-
Ovis_aries	SALL2	ENSOARG00000019612	zf-C2H2	ENSOARP00000021061;	-
Ovis_aries	SALL3	ENSOARG00000004353	zf-C2H2	ENSOARP00000004658;	-
Ovis_aries	SALL4	ENSOARG00000014570	zf-C2H2	ENSOARP00000015631;	-
Ovis_aries	SAMD11	ENSOARG00000008099	SAND	ENSOARP00000008688;	101108327
Ovis_aries	SATB1	ENSOARG00000015604	CUT	ENSOARP00000016748;	-
Ovis_aries	SATB2	ENSOARG00000015783	CUT	ENSOARP00000016943;	101102623
Ovis_aries	SCRT1	ENSOARG00000014008	zf-C2H2	ENSOARP00000015034;	-
Ovis_aries	SEBOX	ENSOARG00000017965	Homeobox	ENSOARP00000019286;	101118969
Ovis_aries	SETBP1	ENSOARG00000002282	Others	-	101108271
Ovis_aries	SETDB1	ENSOARG00000020880	MBD	ENSOARP00000022443;	101109230
Ovis_aries	SETDB2	ENSOARG00000008487	MBD	ENSOARP00000009104;	101116064
Ovis_aries	SFPQ	ENSOARG00000019439	Others	-	101115249
Ovis_aries	SHOX2	ENSOARG00000002613	Homeobox	ENSOARP00000002775;	-
Ovis_aries	SIM1	ENSOARG00000011739	bHLH	ENSOARP00000012585;	101123562
Ovis_aries	SIM2	ENSOARG00000014072	bHLH	ENSOARP00000015106;	-
Ovis_aries	SIX1	ENSOARG00000021129	Homeobox	ENSOARP00000022709;	100381248
Ovis_aries	SIX2	ENSOARG00000006034	Homeobox	ENSOARP00000006459;	101110829
Ovis_aries	SIX3	ENSOARG00000006100	Homeobox	ENSOARP00000006530;	-
Ovis_aries	SIX4	ENSOARG00000021130	Homeobox	ENSOARP00000022710;	-
Ovis_aries	SIX6	ENSOARG00000021128	Homeobox	ENSOARP00000022708;	-
Ovis_aries	SLC2A4RG	ENSOARG00000000780	Others	-	-
Ovis_aries	SMAD1	ENSOARG00000009089	MH1	ENSOARP00000009755;	443229
Ovis_aries	SMAD2	ENSOARG00000003654	MH1	ENSOARP00000003900;ENSOARP00000003902;	101114231
Ovis_aries	SMAD3	ENSOARG00000018276	MH1	ENSOARP00000019613;	443169
Ovis_aries	SMAD4	ENSOARG00000004662	MH1	ENSOARP00000004992;	443171
Ovis_aries	SMAD5	ENSOARG00000014930	MH1	ENSOARP00000016016;	443172
Ovis_aries	SMAD6	ENSOARG00000018258	MH1	ENSOARP00000019592;	101103068
Ovis_aries	SMAD9	ENSOARG00000010293	MH1	ENSOARP00000011037;ENSOARP00000011036;	101105084
Ovis_aries	SMARCA1	ENSOARG00000014638	MYB	ENSOARP00000015704;ENSOARP00000015702;	101119536
Ovis_aries	SMARCA5	ENSOARG00000010589	MYB	ENSOARP00000011366;	101111909
Ovis_aries	SMARCAL1	ENSOARG00000019393	Others	-	101107765
Ovis_aries	SMARCC1	ENSOARG00000003267	MYB	ENSOARP00000003488;	101121808
Ovis_aries	SMARCC2	ENSOARG00000009931	MYB	ENSOARP00000010667;ENSOARP00000010661;	101103147
Ovis_aries	SMARCE1	ENSOARG00000014810	HMG	ENSOARP00000015886;	101109721
Ovis_aries	SNAI1	ENSOARG00000013174	zf-C2H2	ENSOARP00000014113;	101117440
Ovis_aries	SNAI2	ENSOARG00000013030	zf-C2H2	ENSOARP00000013952;	100127220
Ovis_aries	SNAPC4	ENSOARG00000004360	MYB	ENSOARP00000004669;	-
Ovis_aries	SON	ENSOARG00000013038	Others	-	101121305
Ovis_aries	SOX10	ENSOARG00000014774	HMG	ENSOARP00000015845;ENSOARP00000015848;	101120159
Ovis_aries	SOX11	ENSOARG00000014622	HMG	ENSOARP00000015682;	101123109
Ovis_aries	SOX13	ENSOARG00000002079	HMG	ENSOARP00000002187;	-
Ovis_aries	SOX14	ENSOARG00000015598	HMG	ENSOARP00000016731;	101112787
Ovis_aries	SOX15	ENSOARG00000014928	HMG	ENSOARP00000016013;	101102744
Ovis_aries	SOX2	ENSOARG00000014598	HMG	ENSOARP00000015658;	101110563
Ovis_aries	SOX30	ENSOARG00000012571	HMG	ENSOARP00000013472;	-
Ovis_aries	SOX5	ENSOARG00000020110	HMG	ENSOARP00000021589;	101115356
Ovis_aries	SOX6	ENSOARG00000005819	HMG	ENSOARP00000006240;	101116170
Ovis_aries	SOX8	ENSOARG00000014473	HMG	ENSOARP00000015526;	101106132
Ovis_aries	SOX9	ENSOARG00000013779	HMG	ENSOARP00000014771;	-
Ovis_aries	SP1	ENSOARG00000016514	zf-C2H2	ENSOARP00000017733;	101104139
Ovis_aries	SP2	ENSOARG00000007752	zf-C2H2	ENSOARP00000008317;	101117430
Ovis_aries	SP3	ENSOARG00000000469	zf-C2H2	ENSOARP00000000472;	-
Ovis_aries	SP4	ENSOARG00000010410	zf-C2H2	ENSOARP00000011169;	101120237
Ovis_aries	SP5	ENSOARG00000002449	zf-C2H2	ENSOARP00000002598;	-
Ovis_aries	SPDEF	ENSOARG00000010751	ETS	ENSOARP00000011532;	101120201
Ovis_aries	SPI1	ENSOARG00000006553	ETS	ENSOARP00000007015;	-
Ovis_aries	SPIC	ENSOARG00000015018	ETS	ENSOARP00000016111;	101107344
Ovis_aries	SPZ1	ENSOARG00000004879	Others	-	101103424
Ovis_aries	SREBF1	ENSOARG00000001504	bHLH	ENSOARP00000001571;	100329218
Ovis_aries	SREBF2	ENSOARG00000018717	bHLH	ENSOARP00000020098;	101104393
Ovis_aries	SRF	ENSOARG00000005757	SRF	ENSOARP00000006175;	101111402
Ovis_aries	SSRP1	ENSOARG00000009018	HMG	ENSOARP00000009694;	101104524
Ovis_aries	ST18	ENSOARG00000013407	zf-C2HC	ENSOARP00000014378;	101106440
Ovis_aries	STAT1	ENSOARG00000013903	STAT	ENSOARP00000014916;ENSOARP00000014920;	101117562
Ovis_aries	STAT2	ENSOARG00000009154	STAT	ENSOARP00000009831;	101108211
Ovis_aries	STAT3	ENSOARG00000001511	STAT	ENSOARP00000001576;	100294659
Ovis_aries	STAT5A	ENSOARG00000000809	STAT	ENSOARP00000000859;	443419
Ovis_aries	STAT5B	ENSOARG00000018964	STAT	ENSOARP00000020368;	101122961
Ovis_aries	STAT6	ENSOARG00000007588	STAT	ENSOARP00000008144;	101102134
Ovis_aries	SUB1	ENSOARG00000012154	PC4	ENSOARP00000013029;	101114812
Ovis_aries	TADA2A	ENSOARG00000001996	MYB	ENSOARP00000002102;	101111892
Ovis_aries	TAL1	ENSOARG00000003450	bHLH	ENSOARP00000003681;	-
Ovis_aries	TAL2	ENSOARG00000003039	bHLH	ENSOARP00000003231;	101117728
Ovis_aries	TAX1BP1	ENSOARG00000009182	Others	-	101103972
Ovis_aries	TBR1	ENSOARG00000006620	T-box	ENSOARP00000007089;	-
Ovis_aries	TBX10	ENSOARG00000013751	T-box	ENSOARP00000014748;	-
Ovis_aries	TBX15	ENSOARG00000020376	T-box	ENSOARP00000021882;	101110282
Ovis_aries	TBX18	ENSOARG00000013317	T-box	ENSOARP00000014277;	101117084
Ovis_aries	TBX19	ENSOARG00000012617	T-box	ENSOARP00000013519;	101118399
Ovis_aries	TBX20	ENSOARG00000005153	T-box	ENSOARP00000005524;	101117663
Ovis_aries	TBX21	ENSOARG00000008340	T-box	ENSOARP00000008944;	101118711
Ovis_aries	TBX22	ENSOARG00000000455	T-box	ENSOARP00000000457;	101107501
Ovis_aries	TBX3	ENSOARG00000006249	T-box	ENSOARP00000006691;ENSOARP00000006692;ENSOARP00000006693;	101110875
Ovis_aries	TBX4	ENSOARG00000016309	T-box	ENSOARP00000017514;	101108237
Ovis_aries	TBX5	ENSOARG00000006614	T-box	ENSOARP00000007082;	101111318
Ovis_aries	TBX6	ENSOARG00000004040	T-box	ENSOARP00000004318;	101115502
Ovis_aries	TBXT	ENSOARG00000004863	T-box	ENSOARP00000005217;	101114280
Ovis_aries	TCF12	ENSOARG00000020872	bHLH	ENSOARP00000022434;ENSOARP00000022433;	101119478
Ovis_aries	TCF15	ENSOARG00000019015	bHLH	ENSOARP00000020420;	-
Ovis_aries	TCF19	ENSOARG00000010190	Others	-	101108610
Ovis_aries	TCF21	ENSOARG00000014623	bHLH	ENSOARP00000015684;	-
Ovis_aries	TCF23	ENSOARG00000019168	bHLH	ENSOARP00000020591;	101115014
Ovis_aries	TCF24	ENSOARG00000000076	bHLH	ENSOARP00000000055;	101123309
Ovis_aries	TCF25	ENSOARG00000014821	Others	-	101112506
Ovis_aries	TCF3	ENSOARG00000012495	bHLH	ENSOARP00000013391;	101116477
Ovis_aries	TCF4	ENSOARG00000005018	bHLH	ENSOARP00000005381;	101120538
Ovis_aries	TCF7	ENSOARG00000013765	HMG	ENSOARP00000014760;	-
Ovis_aries	TCF7L2	ENSOARG00000012352	HMG	ENSOARP00000013239;	-
Ovis_aries	TCFL5	ENSOARG00000012065	bHLH	ENSOARP00000012937;	101119924
Ovis_aries	TEAD1	ENSOARG00000008069	TEA	ENSOARP00000008662;	101120947
Ovis_aries	TEAD3	ENSOARG00000012126	TEA	ENSOARP00000013004;	101122474
Ovis_aries	TEAD4	ENSOARG00000010808	TEA	ENSOARP00000011591;	-
Ovis_aries	TEF	ENSOARG00000018238	TF_bZIP	ENSOARP00000019573;	100192430
Ovis_aries	TERB1	ENSOARG00000002232	MYB	ENSOARP00000002363;	101108678
Ovis_aries	TERF1	ENSOARG00000005381	MYB	ENSOARP00000005776;	101115973
Ovis_aries	TERF2	ENSOARG00000003567	MYB	ENSOARP00000003807;	101113432
Ovis_aries	TET2	ENSOARG00000010632	Others	-	101104996
Ovis_aries	TFAM	ENSOARG00000003046	HMG	ENSOARP00000003241;	-
Ovis_aries	TFAP2A	ENSOARG00000016395	AP-2	ENSOARP00000017604;	-
Ovis_aries	TFAP2B	ENSOARG00000012828	AP-2	ENSOARP00000013740;ENSOARP00000013739;	101103431
Ovis_aries	TFAP2C	ENSOARG00000018105	AP-2	ENSOARP00000019440;	-
Ovis_aries	TFAP2D	ENSOARG00000012698	AP-2	ENSOARP00000013603;	101103191
Ovis_aries	TFAP2E	ENSOARG00000019518	AP-2	ENSOARP00000020964;	-
Ovis_aries	TFAP4	ENSOARG00000003120	bHLH	ENSOARP00000003321;	101122654
Ovis_aries	TFB1M	ENSOARG00000004216	Others	-	101106438
Ovis_aries	TFCP2	ENSOARG00000017390	CP2	ENSOARP00000018670;	101115865
Ovis_aries	TFCP2L1	ENSOARG00000013124	CP2	ENSOARP00000014060;	101114420
Ovis_aries	TFDP2	ENSOARG00000006450	E2F	ENSOARP00000006907;	101105870
Ovis_aries	TFE3	ENSOARG00000011157	bHLH	ENSOARP00000011959;	101106403
Ovis_aries	TFEB	ENSOARG00000002322	bHLH	ENSOARP00000002461;	101109048
Ovis_aries	TFEC	ENSOARG00000001668	bHLH	ENSOARP00000001756;	101109437
Ovis_aries	TGIF1	ENSOARG00000010395	Homeobox	ENSOARP00000011150;	-
Ovis_aries	TGIF2	ENSOARG00000015887	Homeobox	ENSOARP00000017056;	105601861
Ovis_aries	THAP1	ENSOARG00000003516	THAP	ENSOARP00000003755;	101119790
Ovis_aries	THAP12	ENSOARG00000012702	THAP	ENSOARP00000013607;	101108951
Ovis_aries	THAP2	ENSOARG00000014616	THAP	ENSOARP00000015675;	101119806
Ovis_aries	THAP3	ENSOARG00000011230	THAP	ENSOARP00000012034;	101120509
Ovis_aries	THAP4	ENSOARG00000017642	THAP	ENSOARP00000018928;	-
Ovis_aries	THAP5	ENSOARG00000003531	THAP	ENSOARP00000003769;	101114099
Ovis_aries	THAP6	ENSOARG00000015330	THAP	ENSOARP00000016444;	101106329
Ovis_aries	THAP8	ENSOARG00000005210	THAP	ENSOARP00000005592;	101105433
Ovis_aries	THAP9	ENSOARG00000001821	THAP	ENSOARP00000001907;	101116480
Ovis_aries	THRA	ENSOARG00000012886	THR-like	ENSOARP00000013803;	-
Ovis_aries	THRB	ENSOARG00000004444	THR-like	ENSOARP00000004757;	443445
Ovis_aries	THYN1	ENSOARG00000013567	Others	-	101114051
Ovis_aries	TLX1	ENSOARG00000016358	Homeobox	ENSOARP00000017562;	-
Ovis_aries	TLX2	ENSOARG00000012758	Homeobox	ENSOARP00000013664;	101119197
Ovis_aries	TLX3	ENSOARG00000003533	Homeobox	ENSOARP00000003770;	-
Ovis_aries	TMF1	ENSOARG00000010235	Others	-	101116869
Ovis_aries	TOX	ENSOARG00000015885	HMG	ENSOARP00000017053;	101117675
Ovis_aries	TOX2	ENSOARG00000003661	HMG	ENSOARP00000003909;	101107885
Ovis_aries	TOX3	ENSOARG00000017615	HMG	ENSOARP00000018899;	101117611
Ovis_aries	TOX4	ENSOARG00000019621	HMG	ENSOARP00000021074;	101108312
Ovis_aries	TP53	ENSOARG00000015571	P53	ENSOARP00000016707;	443421
Ovis_aries	TP63	ENSOARG00000020478	P53	ENSOARP00000021998;ENSOARP00000021997;	101108874
Ovis_aries	TP73	ENSOARG00000015833	P53	ENSOARP00000017002;ENSOARP00000017005;	101118974
Ovis_aries	TRERF1	ENSOARG00000003358	zf-C2H2	ENSOARP00000003590;	101110370
Ovis_aries	TRPS1	ENSOARG00000010810	zf-GATA	ENSOARP00000011587;	101116062
Ovis_aries	TSC22D2	ENSOARG00000004604	TSC22	ENSOARP00000004924;	101120128
Ovis_aries	TSC22D3	ENSOARG00000018627	TSC22	ENSOARP00000019995;	101114590
Ovis_aries	TSC22D4	ENSOARG00000016889	TSC22	ENSOARP00000018140;	101104955
Ovis_aries	TSHZ1	ENSOARG00000004555	zf-C2H2	ENSOARP00000004873;	-
Ovis_aries	TSHZ3	ENSOARG00000004125	zf-C2H2	ENSOARP00000004409;	-
Ovis_aries	TTF1	ENSOARG00000006189	MYB	ENSOARP00000006630;	101120403
Ovis_aries	TUB	ENSOARG00000015152	Tub	ENSOARP00000016264;ENSOARP00000016261;	101108683
Ovis_aries	TULP1	ENSOARG00000012164	Tub	ENSOARP00000013041;	101118311
Ovis_aries	TULP2	ENSOARG00000012374	Tub	ENSOARP00000013256;	-
Ovis_aries	TULP3	ENSOARG00000010895	Tub	ENSOARP00000011682;	101113230
Ovis_aries	TULP4	ENSOARG00000004364	Tub	ENSOARP00000004670;	101109623
Ovis_aries	TWIST1	ENSOARG00000009754	bHLH	ENSOARP00000010457;	-
Ovis_aries	TWIST2	ENSOARG00000000265	bHLH	ENSOARP00000000253;	101122639
Ovis_aries	UBP1	ENSOARG00000015881	CP2	ENSOARP00000017061;ENSOARP00000017057;	101105857
Ovis_aries	UBTF	ENSOARG00000007557	HMG	ENSOARP00000008107;	101114372
Ovis_aries	USF2	ENSOARG00000004745	bHLH	ENSOARP00000005082;	101102584
Ovis_aries	USF3	ENSOARG00000019468	bHLH	ENSOARP00000020910;ENSOARP00000020912;	101123595
Ovis_aries	VAX1	ENSOARG00000018096	Homeobox	ENSOARP00000019428;	-
Ovis_aries	VAX2	ENSOARG00000011249	Homeobox	ENSOARP00000012053;	101107945
Ovis_aries	VDR	ENSOARG00000019372	THR-like	ENSOARP00000020811;	101107273
Ovis_aries	VEZF1	ENSOARG00000008213	zf-C2H2	ENSOARP00000008809;	101120760
Ovis_aries	VSX1	ENSOARG00000006926	Homeobox	ENSOARP00000007415;	-
Ovis_aries	VSX2	ENSOARG00000000992	Homeobox	ENSOARP00000001031;	-
Ovis_aries	WDHD1	ENSOARG00000021081	HMG	ENSOARP00000022656;	101117672
Ovis_aries	WT1	ENSOARG00000016334	zf-C2H2	ENSOARP00000017539;	-
Ovis_aries	XPA	ENSOARG00000011207	Others	-	101103949
Ovis_aries	YBX1	ENSOARG00000020447	CSD	ENSOARP00000021963;	100048989
Ovis_aries	YBX2	ENSOARG00000011562	CSD	ENSOARP00000012394;	-
Ovis_aries	YBX3	ENSOARG00000020919	CSD	ENSOARP00000022479;	101122777
Ovis_aries	YEATS4	ENSOARG00000020368	Others	-	100302361
Ovis_aries	YY1	ENSOARG00000001696	zf-C2H2	ENSOARP00000001783;	-
Ovis_aries	ZBED1	ENSOARG00000008137	zf-BED	ENSOARP00000008727;ENSOARP00000008726;	-
Ovis_aries	ZBED2	ENSOARG00000001810	zf-BED	ENSOARP00000001897;	101118152
Ovis_aries	ZBED5	ENSOARG00000017129	zf-BED	ENSOARP00000018381;	101122975
Ovis_aries	ZBED6	ENSOARG00000004947	zf-BED	ENSOARP00000005300;	-
Ovis_aries	ZBTB1	ENSOARG00000001006	ZBTB	ENSOARP00000001040;ENSOARP00000001040;	101109805
Ovis_aries	ZBTB10	ENSOARG00000008508	ZBTB	ENSOARP00000009127;ENSOARP00000009127;	101112326
Ovis_aries	ZBTB11	ENSOARG00000018474	ZBTB	ENSOARP00000019837;ENSOARP00000019837;	101110114
Ovis_aries	ZBTB17	ENSOARG00000008244	ZBTB	ENSOARP00000008840;ENSOARP00000008840;	-
Ovis_aries	ZBTB18	ENSOARG00000005939	ZBTB	ENSOARP00000006364;ENSOARP00000006364;	-
Ovis_aries	ZBTB2	ENSOARG00000003148	ZBTB	ENSOARP00000003346;ENSOARP00000003346;	-
Ovis_aries	ZBTB20	ENSOARG00000019619	ZBTB	ENSOARP00000021072;ENSOARP00000021072;	-
Ovis_aries	ZBTB22	ENSOARG00000009465	ZBTB	ENSOARP00000010161;ENSOARP00000010161;ENSOARP00000010159;ENSOARP00000010159;ENSOARP00000010158;	-
Ovis_aries	ZBTB24	ENSOARG00000010329	ZBTB	ENSOARP00000011076;ENSOARP00000011076;	101113501
Ovis_aries	ZBTB25	ENSOARG00000021151	ZBTB	ENSOARP00000022735;	101109541
Ovis_aries	ZBTB26	ENSOARG00000019156	ZBTB	ENSOARP00000020578;ENSOARP00000020578;	101110216
Ovis_aries	ZBTB3	ENSOARG00000016929	ZBTB	ENSOARP00000018182;ENSOARP00000018182;	-
Ovis_aries	ZBTB33	ENSOARG00000012996	ZBTB	ENSOARP00000013919;ENSOARP00000013919;	-
Ovis_aries	ZBTB37	ENSOARG00000012816	ZBTB	ENSOARP00000013720;ENSOARP00000013720;	101114454
Ovis_aries	ZBTB38	ENSOARG00000015487	ZBTB	ENSOARP00000016612;ENSOARP00000016612;	101107245
Ovis_aries	ZBTB39	ENSOARG00000017907	ZBTB	ENSOARP00000019218;ENSOARP00000019218;	101103709
Ovis_aries	ZBTB4	ENSOARG00000013691	ZBTB	ENSOARP00000014683;ENSOARP00000014683;	-
Ovis_aries	ZBTB40	ENSOARG00000008054	ZBTB	ENSOARP00000008650;ENSOARP00000008650;	101102545
Ovis_aries	ZBTB41	ENSOARG00000015070	ZBTB	ENSOARP00000016169;ENSOARP00000016169;	101123481
Ovis_aries	ZBTB43	ENSOARG00000012600	ZBTB	ENSOARP00000013499;ENSOARP00000013499;	-
Ovis_aries	ZBTB44	ENSOARG00000014934	ZBTB	ENSOARP00000016024;ENSOARP00000016024;	101119946
Ovis_aries	ZBTB46	ENSOARG00000009948	ZBTB	ENSOARP00000010672;ENSOARP00000010672;	-
Ovis_aries	ZBTB47	ENSOARG00000003667	ZBTB	ENSOARP00000003912;ENSOARP00000003912;	-
Ovis_aries	ZBTB48	ENSOARG00000011426	ZBTB	ENSOARP00000012245;ENSOARP00000012245;	-
Ovis_aries	ZBTB49	ENSOARG00000007577	ZBTB	ENSOARP00000008128;ENSOARP00000008128;	-
Ovis_aries	ZBTB6	ENSOARG00000019166	ZBTB	ENSOARP00000020589;ENSOARP00000020589;	101110662
Ovis_aries	ZBTB7A	ENSOARG00000010857	ZBTB	ENSOARP00000011642;ENSOARP00000011642;	-
Ovis_aries	ZBTB7B	ENSOARG00000003333	ZBTB	ENSOARP00000003550;ENSOARP00000003550;ENSOARP00000003554;ENSOARP00000003554;	101114915
Ovis_aries	ZBTB7C	ENSOARG00000003681	ZBTB	ENSOARP00000003926;ENSOARP00000003926;ENSOARP00000003925;	-
Ovis_aries	ZBTB8A	ENSOARG00000020930	ZBTB	ENSOARP00000022491;ENSOARP00000022491;	101112885
Ovis_aries	ZC2HC1A	ENSOARG00000007685	zf-C2H2	ENSOARP00000008241;	101111028
Ovis_aries	ZEB1	ENSOARG00000013971	zf-C2H2	ENSOARP00000014993;ENSOARP00000014993;ENSOARP00000014995;ENSOARP00000014995;	101115891
Ovis_aries	ZEB2	ENSOARG00000009880	zf-C2H2	ENSOARP00000010597;ENSOARP00000010597;	-
Ovis_aries	ZFAT	ENSOARG00000005227	zf-C2H2	ENSOARP00000005612;	101119913
Ovis_aries	ZFHX2	ENSOARG00000019296	Homeobox	ENSOARP00000020727;ENSOARP00000020726;	101122193
Ovis_aries	ZFHX3	ENSOARG00000003669	Homeobox	ENSOARP00000003918;	101114208
Ovis_aries	ZFHX4	ENSOARG00000007353	Homeobox	ENSOARP00000007883;	101110246
Ovis_aries	ZFP1	ENSOARG00000006461	zf-C2H2	ENSOARP00000006913;	101117187
Ovis_aries	ZFP2	ENSOARG00000001466	zf-C2H2	ENSOARP00000001520;	101123551
Ovis_aries	ZFP3	ENSOARG00000004280	zf-C2H2	ENSOARP00000004577;	101107293
Ovis_aries	ZFP37	ENSOARG00000006404	zf-C2H2	ENSOARP00000006856;	101109509
Ovis_aries	ZFP42	ENSOARG00000004136	zf-C2H2	ENSOARP00000004417;	101110027
Ovis_aries	ZFP57	ENSOARG00000016581	zf-C2H2	ENSOARP00000017810;ENSOARP00000017811;	101109748
Ovis_aries	ZFP62	ENSOARG00000006879	zf-C2H2	ENSOARP00000007362;	101110143
Ovis_aries	ZFP64	ENSOARG00000014820	zf-C2H2	ENSOARP00000015897;	-
Ovis_aries	ZFP69	ENSOARG00000020260	zf-C2H2	ENSOARP00000021755;	101123245
Ovis_aries	ZFP90	ENSOARG00000003429	zf-C2H2	ENSOARP00000003658;	101111386
Ovis_aries	ZFPM2	ENSOARG00000015495	zf-C2H2	ENSOARP00000016619;	101121179
Ovis_aries	ZGLP1	ENSOARG00000015800	zf-GATA	ENSOARP00000016962;	101116986
Ovis_aries	ZGPAT	ENSOARG00000010128	Others	-	-
Ovis_aries	ZHX1	ENSOARG00000010486	Homeobox	ENSOARP00000011251;	-
Ovis_aries	ZHX2	ENSOARG00000020165	Homeobox	ENSOARP00000021653;	101109810
Ovis_aries	ZIC1	ENSOARG00000005434	zf-C2H2	ENSOARP00000005827;	-
Ovis_aries	ZIC3	ENSOARG00000010774	zf-C2H2	ENSOARP00000011557;	101116459
Ovis_aries	ZIC4	ENSOARG00000005467	zf-C2H2	ENSOARP00000005867;	-
Ovis_aries	ZKSCAN1	ENSOARG00000017971	zf-C2H2	ENSOARP00000019289;	101111419
Ovis_aries	ZKSCAN2	ENSOARG00000018575	zf-C2H2	ENSOARP00000019944;	101108275
Ovis_aries	ZKSCAN8	ENSOARG00000018000	zf-C2H2	ENSOARP00000019323;	-
Ovis_aries	ZMAT3	ENSOARG00000020713	zf-C2H2	ENSOARP00000022261;	101110288
Ovis_aries	ZMIZ1	ENSOARG00000009814	zf-MIZ	ENSOARP00000010525;	101111251
Ovis_aries	ZMIZ2	ENSOARG00000014655	zf-MIZ	ENSOARP00000015722;	101115116
Ovis_aries	ZNF112	ENSOARG00000009052	zf-C2H2	ENSOARP00000009717;	101109640
Ovis_aries	ZNF12	ENSOARG00000002550	zf-C2H2	ENSOARP00000002711;	101117132
Ovis_aries	ZNF131	ENSOARG00000008729	ZBTB	ENSOARP00000009371;ENSOARP00000009371;ENSOARP00000009370;ENSOARP00000009370;	100188915
Ovis_aries	ZNF132	ENSOARG00000019938	zf-C2H2	ENSOARP00000021405;	-
Ovis_aries	ZNF133	ENSOARG00000018436	zf-C2H2	ENSOARP00000019791;	-
Ovis_aries	ZNF135	ENSOARG00000003819	zf-C2H2	ENSOARP00000004074;	101111220
Ovis_aries	ZNF140	ENSOARG00000008528	zf-C2H2	ENSOARP00000009141;	101110269
Ovis_aries	ZNF142	ENSOARG00000019647	zf-C2H2	ENSOARP00000021102;	101111263
Ovis_aries	ZNF143	ENSOARG00000012477	zf-C2H2	ENSOARP00000013371;	101104778
Ovis_aries	ZNF148	ENSOARG00000020237	zf-C2H2	ENSOARP00000021732;	101117035
Ovis_aries	ZNF157	ENSOARG00000013310	zf-C2H2	ENSOARP00000014267;	-
Ovis_aries	ZNF169	ENSOARG00000007946	zf-C2H2	ENSOARP00000008529;	101110308
Ovis_aries	ZNF174	ENSOARG00000001724	zf-C2H2	ENSOARP00000001808;	101119780
Ovis_aries	ZNF175	ENSOARG00000014764	zf-C2H2	ENSOARP00000015833;	-
Ovis_aries	ZNF180	ENSOARG00000009071	zf-C2H2	ENSOARP00000009733;	101109904
Ovis_aries	ZNF182	ENSOARG00000012594	zf-C2H2	ENSOARP00000013494;	101115185
Ovis_aries	ZNF184	ENSOARG00000018426	zf-C2H2	ENSOARP00000019778;	101121720
Ovis_aries	ZNF189	ENSOARG00000007528	zf-C2H2	ENSOARP00000008073;	101121745
Ovis_aries	ZNF19	ENSOARG00000003901	zf-C2H2	ENSOARP00000004165;	101105593
Ovis_aries	ZNF197	ENSOARG00000004589	zf-C2H2	ENSOARP00000004909;	101120022
Ovis_aries	ZNF2	ENSOARG00000014166	zf-C2H2	ENSOARP00000015208;	101116980
Ovis_aries	ZNF202	ENSOARG00000000770	zf-C2H2	ENSOARP00000000789;	101113358
Ovis_aries	ZNF205	ENSOARG00000001319	zf-C2H2	ENSOARP00000001370;	-
Ovis_aries	ZNF207	ENSOARG00000010645	Others	-	101121358
Ovis_aries	ZNF211	ENSOARG00000003735	zf-C2H2	ENSOARP00000003983;	105601916
Ovis_aries	ZNF212	ENSOARG00000000213	zf-C2H2	ENSOARP00000000195;	-
Ovis_aries	ZNF214	ENSOARG00000016339	zf-C2H2	ENSOARP00000017543;	101112760
Ovis_aries	ZNF215	ENSOARG00000016368	zf-C2H2	ENSOARP00000017572;	101113007
Ovis_aries	ZNF219	ENSOARG00000019679	zf-C2H2	ENSOARP00000021136;	101114707
Ovis_aries	ZNF22	ENSOARG00000003699	zf-C2H2	ENSOARP00000003943;	101120381
Ovis_aries	ZNF227	ENSOARG00000009036	zf-C2H2	ENSOARP00000009700;	101109384
Ovis_aries	ZNF23	ENSOARG00000003911	zf-C2H2	ENSOARP00000004176;	101105180
Ovis_aries	ZNF234	ENSOARG00000008999	zf-C2H2	ENSOARP00000009659;	-
Ovis_aries	ZNF235	ENSOARG00000009044	zf-C2H2	ENSOARP00000009706;	105608474
Ovis_aries	ZNF236	ENSOARG00000004433	zf-C2H2	ENSOARP00000004754;	101109665
Ovis_aries	ZNF239	ENSOARG00000003720	zf-C2H2	ENSOARP00000003969;	-
Ovis_aries	ZNF24	ENSOARG00000005687	zf-C2H2	ENSOARP00000006101;	101110637
Ovis_aries	ZNF248	ENSOARG00000003883	zf-C2H2	ENSOARP00000004147;	-
Ovis_aries	ZNF26	ENSOARG00000008447	zf-C2H2	ENSOARP00000009059;	-
Ovis_aries	ZNF268	ENSOARG00000008678	zf-C2H2	ENSOARP00000009309;ENSOARP00000009314;	101114390
Ovis_aries	ZNF276	ENSOARG00000014354	zf-C2H2	ENSOARP00000015406;	101111739
Ovis_aries	ZNF277	ENSOARG00000002557	zf-C2H2	ENSOARP00000002720;	101112808
Ovis_aries	ZNF280B	ENSOARG00000004846	Others	-	101118053
Ovis_aries	ZNF280C	ENSOARG00000015560	Others	-	101104049
Ovis_aries	ZNF281	ENSOARG00000016074	zf-C2H2	ENSOARP00000017259;	-
Ovis_aries	ZNF283	ENSOARG00000008978	zf-C2H2	ENSOARP00000009639;	101109117
Ovis_aries	ZNF287	ENSOARG00000016845	zf-C2H2	ENSOARP00000018089;	101116328
Ovis_aries	ZNF292	ENSOARG00000013132	zf-C2H2	ENSOARP00000014065;	101115376
Ovis_aries	ZNF296	ENSOARG00000009625	zf-C2H2	ENSOARP00000010321;	-
Ovis_aries	ZNF3	ENSOARG00000017937	zf-C2H2	ENSOARP00000019252;	101110990
Ovis_aries	ZNF300	ENSOARG00000007879	zf-C2H2	ENSOARP00000008451;	101111022
Ovis_aries	ZNF304	ENSOARG00000003611	zf-C2H2	ENSOARP00000003847;	101106454
Ovis_aries	ZNF311	ENSOARG00000017325	zf-C2H2	ENSOARP00000018598;	101123079
Ovis_aries	ZNF318	ENSOARG00000006762	Others	-	101112430
Ovis_aries	ZNF319	ENSOARG00000001098	zf-C2H2	ENSOARP00000001139;	-
Ovis_aries	ZNF32	ENSOARG00000002999	zf-C2H2	ENSOARP00000003187;	101121744
Ovis_aries	ZNF326	ENSOARG00000015643	Others	-	101114840
Ovis_aries	ZNF333	ENSOARG00000005041	zf-C2H2	ENSOARP00000005401;	105610504
Ovis_aries	ZNF335	ENSOARG00000007681	zf-C2H2	ENSOARP00000008248;	101116753
Ovis_aries	ZNF34	ENSOARG00000012596	zf-C2H2	ENSOARP00000013495;	101114875
Ovis_aries	ZNF341	ENSOARG00000008687	zf-C2H2	ENSOARP00000009321;	101117781
Ovis_aries	ZNF35	ENSOARG00000004597	zf-C2H2	ENSOARP00000004919;	101120278
Ovis_aries	ZNF354A	ENSOARG00000006794	zf-C2H2	ENSOARP00000007277;	101104486
Ovis_aries	ZNF354B	ENSOARG00000006935	zf-C2H2	ENSOARP00000007424;	101104313
Ovis_aries	ZNF354C	ENSOARG00000004045	zf-C2H2	ENSOARP00000004319;	-
Ovis_aries	ZNF358	ENSOARG00000000964	zf-C2H2	ENSOARP00000000996;	-
Ovis_aries	ZNF362	ENSOARG00000020846	zf-C2H2	ENSOARP00000022404;	-
Ovis_aries	ZNF366	ENSOARG00000005075	zf-C2H2	ENSOARP00000005442;	101109391
Ovis_aries	ZNF367	ENSOARG00000008474	zf-C2H2	ENSOARP00000009089;	-
Ovis_aries	ZNF382	ENSOARG00000005318	zf-C2H2	ENSOARP00000005706;	101103416
Ovis_aries	ZNF383	ENSOARG00000005383	zf-C2H2	ENSOARP00000005777;	101122210
Ovis_aries	ZNF385A	ENSOARG00000016195	zf-C2H2	ENSOARP00000017390;	101107591
Ovis_aries	ZNF391	ENSOARG00000020033	zf-C2H2	ENSOARP00000021510;	101121211
Ovis_aries	ZNF395	ENSOARG00000014938	Others	-	-
Ovis_aries	ZNF397	ENSOARG00000005768	zf-C2H2	ENSOARP00000006187;	101110376
Ovis_aries	ZNF398	ENSOARG00000018974	zf-C2H2	ENSOARP00000020377;	-
Ovis_aries	ZNF404	ENSOARG00000008983	zf-C2H2	ENSOARP00000009644;	-
Ovis_aries	ZNF407	ENSOARG00000004638	zf-C2H2	ENSOARP00000004962;	101110722
Ovis_aries	ZNF408	ENSOARG00000004005	zf-C2H2	ENSOARP00000004277;	-
Ovis_aries	ZNF41	ENSOARG00000013304	zf-C2H2	ENSOARP00000014256;	101116888
Ovis_aries	ZNF410	ENSOARG00000000761	zf-C2H2	ENSOARP00000000784;	101105254
Ovis_aries	ZNF414	ENSOARG00000004095	Others	-	-
Ovis_aries	ZNF423	ENSOARG00000017044	zf-C2H2	ENSOARP00000018297;	-
Ovis_aries	ZNF432	ENSOARG00000014998	zf-C2H2	ENSOARP00000016087;	101103836
Ovis_aries	ZNF436	ENSOARG00000007586	zf-C2H2	ENSOARP00000008139;	101121324
Ovis_aries	ZNF445	ENSOARG00000004497	zf-C2H2	ENSOARP00000004810;	101119511
Ovis_aries	ZNF454	ENSOARG00000004411	zf-C2H2	ENSOARP00000004719;	101123551
Ovis_aries	ZNF461	ENSOARG00000005312	zf-C2H2	ENSOARP00000005701;	101108072
Ovis_aries	ZNF470	ENSOARG00000003357	zf-C2H2	ENSOARP00000003578;	105602017
Ovis_aries	ZNF48	ENSOARG00000006232	zf-C2H2	ENSOARP00000006673;	-
Ovis_aries	ZNF496	ENSOARG00000007509	zf-C2H2	ENSOARP00000008056;ENSOARP00000008057;	100628316
Ovis_aries	ZNF502	ENSOARG00000004629	zf-C2H2	ENSOARP00000004952;	101120022
Ovis_aries	ZNF507	ENSOARG00000004147	zf-C2H2	ENSOARP00000004433;	101107623
Ovis_aries	ZNF512	ENSOARG00000019385	zf-C2H2	ENSOARP00000020825;	101119194
Ovis_aries	ZNF512B	ENSOARG00000009259	zf-C2H2	ENSOARP00000009943;	101108330
Ovis_aries	ZNF513	ENSOARG00000019302	zf-C2H2	ENSOARP00000020735;	101117741
Ovis_aries	ZNF514	ENSOARG00000014179	zf-C2H2	ENSOARP00000015220;	101115269
Ovis_aries	ZNF516	ENSOARG00000004510	zf-C2H2	ENSOARP00000004826;	-
Ovis_aries	ZNF518A	ENSOARG00000014860	zf-C2H2	ENSOARP00000015939;	101110983
Ovis_aries	ZNF521	ENSOARG00000007246	zf-C2H2	ENSOARP00000007767;ENSOARP00000007765;	-
Ovis_aries	ZNF526	ENSOARG00000008092	zf-C2H2	ENSOARP00000008679;	-
Ovis_aries	ZNF527	ENSOARG00000005391	zf-C2H2	ENSOARP00000005785;	101101913
Ovis_aries	ZNF532	ENSOARG00000005569	zf-C2H2	ENSOARP00000005981;	101123432
Ovis_aries	ZNF536	ENSOARG00000004111	zf-C2H2	ENSOARP00000004391;ENSOARP00000004390;	-
Ovis_aries	ZNF541	ENSOARG00000011296	zf-C2H2	ENSOARP00000012109;	101102668
Ovis_aries	ZNF550	ENSOARG00000003673	zf-C2H2	ENSOARP00000003915;	-
Ovis_aries	ZNF554	ENSOARG00000013438	zf-C2H2	ENSOARP00000014403;	101119043
Ovis_aries	ZNF555	ENSOARG00000013428	zf-C2H2	ENSOARP00000014394;	-
Ovis_aries	ZNF565	ENSOARG00000005296	zf-C2H2	ENSOARP00000005684;	101115223
Ovis_aries	ZNF567	ENSOARG00000005303	zf-C2H2	ENSOARP00000005694;	101103664
Ovis_aries	ZNF570	ENSOARG00000005408	zf-C2H2	ENSOARP00000005799;	101103173
Ovis_aries	ZNF572	ENSOARG00000008657	zf-C2H2	ENSOARP00000009286;	101104915
Ovis_aries	ZNF574	ENSOARG00000008200	zf-C2H2	ENSOARP00000008794;	-
Ovis_aries	ZNF576	ENSOARG00000008799	zf-C2H2	ENSOARP00000009443;	101108943
Ovis_aries	ZNF582	ENSOARG00000003321	zf-C2H2	ENSOARP00000003538;	101110443
Ovis_aries	ZNF583	ENSOARG00000003315	zf-C2H2	ENSOARP00000003531;	101110171
Ovis_aries	ZNF592	ENSOARG00000013247	zf-C2H2	ENSOARP00000014199;	101109304
Ovis_aries	ZNF597	ENSOARG00000001732	zf-C2H2	ENSOARP00000001816;	-
Ovis_aries	ZNF599	ENSOARG00000004631	zf-C2H2	ENSOARP00000004953;	101113951
Ovis_aries	ZNF605	ENSOARG00000008345	zf-C2H2	ENSOARP00000008947;	101110538
Ovis_aries	ZNF606	ENSOARG00000003810	zf-C2H2	ENSOARP00000004067;	101111481
Ovis_aries	ZNF608	ENSOARG00000018623	Others	-	101109444
Ovis_aries	ZNF609	ENSOARG00000020735	Others	-	101108231
Ovis_aries	ZNF613	ENSOARG00000014990	zf-C2H2	ENSOARP00000016077;	101114548
Ovis_aries	ZNF618	ENSOARG00000006161	zf-C2H2	ENSOARP00000006601;ENSOARP00000006597;	101104458
Ovis_aries	ZNF619	ENSOARG00000002776	zf-C2H2	ENSOARP00000002948;	101118564
Ovis_aries	ZNF622	ENSOARG00000013083	zf-C2H2	ENSOARP00000014012;	101102424
Ovis_aries	ZNF624	ENSOARG00000016837	zf-C2H2	ENSOARP00000018079;	-
Ovis_aries	ZNF629	ENSOARG00000007890	zf-C2H2	ENSOARP00000008465;	101102863
Ovis_aries	ZNF641	ENSOARG00000019279	zf-C2H2	ENSOARP00000020710;	101107587
Ovis_aries	ZNF644	ENSOARG00000015740	zf-C2H2	ENSOARP00000016895;ENSOARP00000016894;	101122642
Ovis_aries	ZNF646	ENSOARG00000008496	zf-C2H2	ENSOARP00000009114;ENSOARP00000009116;	-
Ovis_aries	ZNF652	ENSOARG00000006129	zf-C2H2	ENSOARP00000006560;	101112073
Ovis_aries	ZNF653	ENSOARG00000018502	zf-C2H2	ENSOARP00000019865;	-
Ovis_aries	ZNF654	ENSOARG00000017077	zf-C2H2	ENSOARP00000018327;	-
Ovis_aries	ZNF655	ENSOARG00000018518	zf-C2H2	ENSOARP00000019881;	101108539
Ovis_aries	ZNF660	ENSOARG00000014056	zf-C2H2	ENSOARP00000015080;	101120528
Ovis_aries	ZNF664	ENSOARG00000004564	zf-C2H2	ENSOARP00000004883;	-
Ovis_aries	ZNF668	ENSOARG00000008431	zf-C2H2	ENSOARP00000009038;	-
Ovis_aries	ZNF672	ENSOARG00000012891	zf-C2H2	ENSOARP00000013805;	101104149
Ovis_aries	ZNF683	ENSOARG00000004628	zf-C2H2	ENSOARP00000004951;	101111348
Ovis_aries	ZNF684	ENSOARG00000020268	zf-C2H2	ENSOARP00000021763;	101122402
Ovis_aries	ZNF687	ENSOARG00000020978	zf-C2H2	ENSOARP00000022544;ENSOARP00000022543;	101114989
Ovis_aries	ZNF689	ENSOARG00000006773	zf-C2H2	ENSOARP00000007254;ENSOARP00000007255;	-
Ovis_aries	ZNF691	ENSOARG00000009691	zf-C2H2	ENSOARP00000010392;	101106807
Ovis_aries	ZNF692	ENSOARG00000008239	zf-C2H2	ENSOARP00000008839;	101112645
Ovis_aries	ZNF696	ENSOARG00000001296	zf-C2H2	ENSOARP00000001347;	101115041
Ovis_aries	ZNF704	ENSOARG00000008772	Others	-	101112576
Ovis_aries	ZNF706	ENSOARG00000018582	Others	-	101102740
Ovis_aries	ZNF710	ENSOARG00000011959	zf-C2H2	ENSOARP00000012822;	101102592
Ovis_aries	ZNF711	ENSOARG00000002246	zf-C2H2	ENSOARP00000002378;ENSOARP00000002380;	101123608
Ovis_aries	ZNF713	ENSOARG00000009864	zf-C2H2	ENSOARP00000010580;	-
Ovis_aries	ZNF746	ENSOARG00000000356	zf-C2H2	ENSOARP00000000346;ENSOARP00000000347;	-
Ovis_aries	ZNF750	ENSOARG00000016190	Others	-	105612387
Ovis_aries	ZNF76	ENSOARG00000011608	zf-C2H2	ENSOARP00000012445;	101121721
Ovis_aries	ZNF768	ENSOARG00000010779	zf-C2H2	ENSOARP00000011559;	101122492
Ovis_aries	ZNF770	ENSOARG00000000756	zf-C2H2	ENSOARP00000000777;	101111809
Ovis_aries	ZNF772	ENSOARG00000003651	zf-C2H2	ENSOARP00000003895;	101114551
Ovis_aries	ZNF782	ENSOARG00000008402	zf-C2H2	ENSOARP00000009010;	101112888
Ovis_aries	ZNF784	ENSOARG00000001117	zf-C2H2	ENSOARP00000001159;	-
Ovis_aries	ZNF786	ENSOARG00000018934	zf-C2H2	ENSOARP00000020337;	-
Ovis_aries	ZNF789	ENSOARG00000018521	zf-C2H2	ENSOARP00000019883;	101111930
Ovis_aries	ZNF79	ENSOARG00000012092	zf-C2H2	ENSOARP00000012963;	101103706
Ovis_aries	ZNF791	ENSOARG00000012703	zf-C2H2	ENSOARP00000013606;	-
Ovis_aries	ZNF792	ENSOARG00000004652	zf-C2H2	ENSOARP00000004975;	101122622
Ovis_aries	ZNF800	ENSOARG00000001711	zf-C2H2	ENSOARP00000001797;	101109169
Ovis_aries	ZNF81	ENSOARG00000012586	zf-C2H2	ENSOARP00000013485;	101114848
Ovis_aries	ZNF827	ENSOARG00000008579	zf-C2H2	ENSOARP00000009203;	101109647
Ovis_aries	ZNF829	ENSOARG00000005363	zf-C2H2	ENSOARP00000005756;	101107381
Ovis_aries	ZNF831	ENSOARG00000016025	zf-C2H2	ENSOARP00000017213;	-
Ovis_aries	ZNF84	ENSOARG00000008472	zf-C2H2	ENSOARP00000009087;	-
Ovis_aries	ZNF852	ENSOARG00000004507	zf-C2H2	ENSOARP00000004819;	-
Ovis_aries	ZNFX1	ENSOARG00000012500	Others	-	101121112
Ovis_aries	ZSCAN10	ENSOARG00000001276	zf-C2H2	ENSOARP00000001323;	-
Ovis_aries	ZSCAN12	ENSOARG00000017775	zf-C2H2	ENSOARP00000019072;	-
Ovis_aries	ZSCAN2	ENSOARG00000013148	zf-C2H2	ENSOARP00000014080;	-
Ovis_aries	ZSCAN20	ENSOARG00000019365	zf-C2H2	ENSOARP00000020803;	101106119
Ovis_aries	ZSCAN21	ENSOARG00000017953	zf-C2H2	ENSOARP00000019267;	101111419
Ovis_aries	ZSCAN25	ENSOARG00000018482	zf-C2H2	ENSOARP00000019842;	101112872
Ovis_aries	ZSCAN30	ENSOARG00000005693	zf-C2H2	ENSOARP00000006106;	-
Ovis_aries	ZXDC	ENSOARG00000005809	zf-C2H2	ENSOARP00000006234;	-

## Sheet: AKD vs SC
Names	total	elements
AKD-D TFs	16	CREB3L1
		PITX2
		PITX1
		FOXN2
		NME4
		SMARCA1
		MYRF
		MSX1
		TBX3
		HOXB6
		BHLHE40
		TBX20
		TCF7L2
		YBX3
		SNAI2
		SMAD6
TFs	1011	FEZF1
		BARHL2
		PAX7
		E2F8
		PKNOX2
		ATF6B
		ZNF554
		ZNF684
		HIVEP1
		DMRT1
		CNBP
		MEF2D
		PBX4
		TLX3
		SALL1
		ZNF646
		ZNF572
		LCORL
		PRDM14
		NFE2
		EHF
		HOMEZ
		AFF1
		ZNF189
		MTA2
		NKX2-5
		MITF
		TBX10
		ID3
		MSC
		ZEB1
		RFX5
		PROP1
		HOXC13
		ZNF131
		ERG
		TCF25
		SMARCC2
		TFDP2
		SMARCC1
		KLF11
		HMG20B
		MIER1
		USF2
		ARID3C
		ZNF852
		ASCL3
		IRF1
		ZNF248
		LYAR
		SOX13
		ZNF576
		MAX
		HOXA1
		NR4A2
		IKZF5
		YEATS4
		PAX4
		TEAD1
		NFIA
		NR2F1
		PLEK
		HES5
		ZFP3
		ZNF182
		FOXR2
		ZNF219
		SFPQ
		IRX5
		NSD2
		ZNF48
		ZSCAN30
		RUNX3
		MECP2
		ZNF202
		ZNF454
		RXRA
		NFATC4
		POU3F4
		YBX2
		NR1H3
		ZNF704
		ZNF277
		ATOH1
		CREB3L3
		FOXK2
		FEV
		NFATC1
		HES1
		ZNF197
		ISL1
		ZNF212
		GABPB2
		PRDM2
		SMAD3
		ATF3
		TBX5
		FOXP3
		ZBTB22
		DLX2
		ZNF513
		POU1F1
		ZNF397
		TBXT
		BCLAF1
		FOXJ1
		NCOR2
		FOXE1
		ZNF148
		THYN1
		ZBTB38
		IKZF1
		ALX1
		RBPJ
		FOXM1
		ZBTB48
		NPAS1
		ZNF280C
		GATA6
		PIAS3
		ZFP37
		NR2E3
		AIRE
		NEUROG3
		FOXA2
		ARNT
		PRDM16
		LCOR
		ZNF574
		THAP12
		TFCP2L1
		ATOH8
		MIER3
		RFX3
		VAX2
		SETDB1
		MEIS2
		DBX2
		NFKB2
		ZNF175
		HESX1
		TEAD3
		ARID3A
		ZNF239
		SPZ1
		TLX2
		SON
		ZNF605
		MAEL
		ID1
		CSDE1
		NKRF
		ZNF692
		ZNF41
		ZNF35
		ELF3
		EMX2
		TOX3
		THRB
		PAX9
		MYEF2
		MEF2A
		BARX2
		ANHX
		ZBTB2
		ZBTB11
		FOXD3
		RAG1
		HSF2
		CHD3
		ZNF24
		GCM2
		ESRRA
		IRF3
		FOXB1
		HOXB3
		THAP1
		ZNF81
		SMAD9
		GATAD2A
		ZNF687
		TSC22D3
		ZBED1
		ZNF311
		RCOR3
		ZNF395
		ETS2
		ZNF318
		ZNF609
		IKZF3
		ZNF382
		ATF1
		ZBTB18
		GTF3A
		ARID5B
		THAP8
		TCF12
		POU6F1
		ZNF641
		CDX2
		HOXB13
		PPARG
		NFIL3
		MYNN
		AEBP2
		TFAP2B
		PRDM4
		IRF6
		ISL2
		AKNA
		ZNF79
		ZNF655
		LHX5
		RARB
		ZNF227
		TP73
		ZBTB20
		MYBL2
		HLF
		GFI1B
		ZNF407
		RUNX1
		HOXD13
		HOXD4
		ALX3
		ZNF527
		TCF4
		NR2C2
		FOXO6
		STAT5A
		ZNF432
		ZNF366
		ESRRG
		SIX3
		OTX1
		NFYA
		HOXA3
		FUBP1
		LITAF
		ZNF410
		GRHL2
		DLX4
		GFI1
		ZIC4
		MSX2
		FOXJ2
		GATA1
		PBX1
		ETV2
		PBRM1
		MYT1
		ZNF711
		E4F1
		CC2D1A
		PLAGL1
		IRX3
		ZNF583
		ARID5A
		NR2E1
		BATF3
		ZBTB43
		ZNF672
		NFE2L2
		MTF1
		KLF6
		NRF1
		NR5A1
		NR3C1
		NR1I3
		KLF4
		DLX6
		MYOD1
		ZSCAN10
		PRDM12
		SEBOX
		ARNTL2
		TERB1
		YY1
		TFEC
		PROX1
		NFYC
		TBX21
		SSRP1
		RCOR2
		ZNF502
		WT1
		SNAI1
		LEF1
		HOXB5
		SOX9
		ZFPM2
		SIM1
		RORB
		SNAPC4
		SATB2
		ZFHX4
		ZNF236
		SOX30
		FOXL1
		LIN28B
		NFRKB
		ZNF76
		AFF4
		SUB1
		ZIC1
		MYF5
		ZNF354C
		GRHL1
		TCF21
		MEIS1
		ZNF281
		EGR2
		SMARCA5
		ZNF516
		PAX1
		SIX2
		TFE3
		RFX1
		PHOX2A
		SOX10
		IRF7
		HOXA10
		ZNF827
		ZGLP1
		HAND2
		TSHZ1
		ZNF518A
		CREB3
		NR1H2
		TERF2
		C11orf95
		ETV4
		STAT3
		DBX1
		CENPS
		TFAP2D
		ZNF792
		MSGN1
		ZNF414
		MBD4
		MYCL
		GLI1
		HBP1
		HOXC5
		ZNF157
		ZNF234
		ZNF710
		TLX1
		HSF4
		ZNF296
		VAX1
		FOXR1
		EBF3
		RAB11FIP4
		NPAS4
		DMRTA1
		TCF19
		ZNF362
		ELF4
		GCM1
		TCFL5
		ELF1
		TGIF2
		PRDM6
		ZBTB26
		LHX8
		SALL2
		ZNF644
		THAP5
		HNF4G
		ZFP90
		TULP4
		ZSCAN12
		E2F4
		ZBTB7A
		TAL2
		TOX
		TUB
		DNAJC1
		ESR1
		KLF12
		ZNF565
		NR6A1
		PKNOX1
		NFAT5
		CENPA
		TCF15
		OLIG3
		FLI1
		CEBPZ
		ZNF750
		GRHL3
		ZBTB47
		DMTF1
		BHMG1
		HMBOX1
		NFATC3
		FOXN4
		OVOL2
		ZNF514
		ZKSCAN1
		ESRRB
		ZFHX2
		NR1D2
		ZNF599
		PRDM13
		E2F5
		BSX
		ZNF536
		ZNF354A
		MEF2B
		CTCFL
		GABPB1
		SMAD4
		BCL6
		SREBF2
		STAT6
		CSRNP1
		TRERF1
		DRGX
		CREBZF
		SETBP1
		ZNF653
		DMBX1
		ZBTB41
		ZXDC
		ZBTB7C
		AHCTF1
		GLI3
		TADA2A
		ZIC3
		EOMES
		PAX2
		ZNF713
		NFIC
		ZBED6
		MYC
		FERD3L
		NR4A3
		RFX8
		BCL11B
		MEIS3
		EVX1
		LMX1A
		SOX15
		TCF24
		ZBTB39
		SPIC
		CUX2
		ARID1B
		KLF9
		ZFP1
		E2F7
		HOXD1
		NKX2-1
		GBX2
		ARID2
		THAP3
		SP4
		ZBTB4
		POU2F2
		EGR3
		MBD2
		ZNF292
		ATF4
		ZNF184
		ZNF829
		TBX15
		ARNTL
		FOXO1
		CTCF
		ZNF696
		ZBTB6
		ZC2HC1A
		RFXANK
		PIAS1
		ZNF3
		STAT1
		MAZ
		ZNF521
		LRRFIP1
		HMGXB4
		ZBTB8A
		HES3
		PBX3
		RBPJL
		ZNF629
		CREB3L4
		ZMAT3
		BATF
		CSRNP3
		ZNF335
		CREM
		PRRX2
		GLMP
		GMEB2
		ELK4
		TEF
		FOXK1
		DMRTA2
		NR2F2
		ZBTB24
		PRDM1
		EMX1
		GPBP1
		ZNF215
		TEAD4
		BBX
		CREBL2
		ZNF287
		TULP2
		FOXG1
		BNC1
		ZNF831
		ZNF608
		ZNF461
		LHX1
		GZF1
		ZNF618
		VDR
		CLOCK
		MLX
		PPARD
		ZNF333
		THAP2
		YBX1
		IRF4
		CARHSP1
		NPAS2
		MYBL1
		HOXB1
		CREB3L2
		FOXP4
		GLIS1
		TAX1BP1
		PRDM11
		FOXD2
		ZBTB37
		KLF1
		RXRG
		ZNF140
		DBP
		ZNF664
		VEZF1
		FOSL2
		ZFP62
		THAP4
		ZNF84
		HOXD8
		HNF1A
		FOXP2
		RARA
		CSDC2
		RCOR1
		IKZF2
		MIXL1
		SMAD2
		GSC
		ZNF174
		CBFB
		KMT2D
		BATF2
		ZNF555
		FOXJ3
		TBX4
		SIX6
		ZNF276
		RBCK1
		AFF2
		PPARA
		MAF1
		GATA3
		RORA
		TFAM
		PIAS2
		PARP12
		CRX
		ARX
		EBF4
		IRX6
		ZNF597
		ZNF512
		ONECUT1
		HDX
		ZNF619
		ZNF582
		ELK1
		MIER2
		HIVEP2
		TFB1M
		IRX4
		ETV3
		HOXA2
		GSX2
		MTA3
		FOXO4
		HMGB4
		HOXD12
		TULP1
		KLF8
		NKX2-3
		SOX5
		OTX2
		ZNF283
		ZNF354B
		NFIX
		ZNF691
		PAX6
		MYSM1
		SPI1
		NFIB
		HELT
		POU4F3
		ZNF23
		HOXB4
		PREB
		LHX4
		RREB1
		HOXC12
		NRL
		SP1
		ZSCAN2
		TOX4
		RAX2
		LHX3
		ZBTB33
		ZNF268
		MGA
		ZBTB1
		ZNF706
		MXI1
		TFAP4
		CIC
		HOXD10
		LBX2
		NKX3-1
		ZNF132
		HOXC9
		NR4A1
		USF3
		FOXA1
		ZSCAN21
		NOTO
		ZNF786
		ZKSCAN8
		CREB1
		HAND1
		HOXC4
		SAMD11
		TSC22D2
		SMAD1
		DDIT3
		CDX4
		MYT1L
		OSR1
		TBR1
		FOS
		PLAG1
		ZNF142
		JUNB
		ZHX2
		BAZ2B
		ZNF624
		TSHZ3
		ZNF300
		POU6F2
		ZNF211
		BAZ2A
		NFE2L3
		XPA
		ZNF408
		HOXC10
		MEOX2
		SPDEF
		STAT5B
		ZNF526
		ZSCAN25
		IRF5
		HMG20A
		ATF2
		TFAP2C
		TET2
		GLIS3
		KLF17
		MYF6
		KLF5
		ZNF784
		DLX3
		NR5A2
		MYRFL
		ZNF541
		SOX8
		FOXI1
		PURG
		SIX4
		TAL1
		CEBPG
		NCOR1
		JARID2
		PATZ1
		KIAA1549
		PRDM10
		TTF1
		EBF2
		DLX5
		SP2
		PLAGL2
		ZNF367
		ALX4
		GCFC2
		NFE2L1
		FOXS1
		ZNF423
		LTF
		ZNF319
		ETS1
		BARHL1
		FOXI3
		IKZF4
		MYCN
		CASZ1
		GATA5
		TBX18
		NCOA1
		DMRT2
		SETDB2
		HNF4A
		WDHD1
		TBX19
		PAX8
		SOX14
		HIF1A
		RELA
		ELF2
		FEZF2
		ZBTB10
		LYL1
		ZNF34
		BARX1
		VSX1
		ZFP2
		ZNF280B
		NFATC2
		EN2
		ZEB2
		TOX2
		HEY1
		NR0B2
		ZNF606
		NEUROD4
		TFAP2A
		ZNF180
		IRF2
		RUNX2
		ERF
		TSC22D4
		ZNF205
		ZNF507
		NR1H4
		ZNF169
		ZNF26
		NR2F6
		SALL4
		RFX6
		SOX6
		ARID3B
		ISX
		MECOM
		E2F2
		THRA
		ARID4A
		CAMTA2
		PHTF1
		TWIST2
		ZFP64
		ZNF143
		HOXD3
		ATF6
		SP3
		ZNF532
		TCF3
		ZNF772
		NR2C1
		ZNF470
		POU2F3
		RARG
		BACH1
		GLI2
		STAT2
		TGIF1
		TP53
		REL
		MAFG
		MNT
		CREBRF
		LRRFIP2
		DEAF1
		PAXBP1
		PURB
		CIZ1
		FIZ1
		PRDM5
		RELB
		HNF1B
		NFX1
		ZNF782
		MBD3
		ZNF512B
		FOXN1
		ZNF496
		ZNF768
		GTF2I
		ZNF32
		NEUROD6
		BRD2
		ZNF550
		SLC2A4RG
		ZNF746
		HEY2
		ETV5
		ELF5
		VSX2
		HOXB9
		ZNF567
		MYOG
		ZNF660
		ZNF800
		PIAS4
		SIM2
		FAM170A
		ZMIZ1
		MAF
		HOXC11
		ZBED2
		ZMIZ2
		ZNF668
		DMRTB1
		HINFP
		FOXH1
		E2F6
		ZFHX3
		RORC
		ELMSAN1
		MXD1
		ZNF135
		PAX3
		PITX3
		CUX1
		TFEB
		NFXL1
		L3MBTL3
		PROX2
		MLXIPL
		BLZF1
		ZHX1
		NFKB1
		IRF8
		ZNF654
		FOSB
		NKX2-6
		SOX11
		HIVEP3
		SIX1
		ZBTB44
		BCL6B
		CAPN15
		OVOL1
		CARF
		TBX22
		ZNF789
		GTF2IRD1
		TCF23
		UBP1
		ZNF791
		ADNP
		ZNF19
		ZNF613
		HOXC8
		SCRT1
		ZFP69
		PRDM15
		ZNF404
		PMS1
		ZNF689
		BCL11A
		MKX
		TCF7
		RFX4
		TFCP2
		ZBTB3
		ZNF570
		ARID4B
		SHOX2
		ZBTB7B
		ZNF2
		ZNF326
		ZNF207
		HOXA6
		ZNF770
		SP5
		TERF1
		ZNF592
		SREBF1
		ZNF112
		ZNF436
		ZNF385A
		NR1I2
		EPAS1
		CDC5L
		UBTF
		HOXC6
		PHB
		ZNFX1
		KLF10
		FOXO3
		ASCL1
		JDP2
		ZNF12
		POU2F1
		NKX2-2
		HMGXB3
		ADNP2
		LIN28A
		DLX1
		ETV6
		ZNF391
		RFX7
		SALL3
		CSRNP2
		ZBTB25
		GATAD2B
		TBX6
		ZNF398
		ZSCAN20
		TRPS1
		BNC2
		THAP6
		ZNF341
		HOXB7
		LHX2
		JUN
		ETV1
		TULP3
		IRF9
		ONECUT2
		BACH2
		ATOH7
		AR
		CENPT
		ZBTB49
		ZGPAT
		HOXB2
		ZFP42
		ZFP57
		ZNF133
		CEBPE
		ESR2
		ZNF683
		E2F3
		ZKSCAN2
		ZBTB46
		ZNF214
		HEYL
		TWIST1
		PAX5
		LHX9
		MAFF
		GMEB1
		TMF1
		PBX2
		SMARCAL1
		FOSL1
		KMT2C
		SMARCE1
		SRF
		NR1D1
		ARID1A
		ZNF235
		MBD1
		SATB1
		EVX2
		SOX2
		THAP9
		ZNF383
		TP63
		ZBTB40
		GATA4
		ZNF358
		SMAD5
		ZFAT
		TFAP2E
		OVOL3
		ZNF445
		ZNF22
		ZBTB17
		ZBED5
		CDX1
		ST18
		GBX1
		RFX2
		MEF2C
		ZNF622
		ZNF652
		ZNF304
		ARNT2
		CDIP1
		MYB
		MLXIP
		KLF3
		RLF
		RXRB
AKD-D	402	FSTL1
		MMP2
		ENSOARG00000005580
		KANK1
		MT1B
		ENSOARG00000004696
		ENSOARG00000000313
		HPN
		PRTG
		MYL4
		CYBA
		NAALAD2
		HSPB8
		CPXM2
		KIRREL1
		ITIH5
		RGN
		COL4A5
		SH3BP4
		ENSOARG00000008211
		FGFR1
		ENSOARG00000010550
		ENSOARG00000017166
		SERINC3
		PCOLCE
		FKBP7
		GJA1
		LOC101117184
		SMIM3
		GPX7
		PAPSS2
		LOC101109035
		CA14
		A2M
		TIMP3
		ANXA3
		TEK
		COL1A1
		ENSOARG00000005511
		PDCD4
		CALML4
		UCHL1
		TMEM45A
		CES2
		CAVIN3
		P3H1
		NKD1
		DPP4
		APOC3
		PLEKHO1
		ENSOARG00000002560
		PLTP
		CACHD1
		APOE
		TRPV6
		PF4
		RFXAP
		EMP2
		GJB1
		ORM1
		TMEM98
		FGG
		DDAH1
		SORT1
		CRYAB
		HBZ
		ARL13B
		ENSOARG00000017666
		COL18A1
		IDH2
		COPZ2
		ADAM19
		TF
		ENSOARG00000013621
		LOC101111190
		ENSOARG00000004193
		LOC101123421
		FKBP14
		BAMBI
		ENSOARG00000008621
		RGL1
		LOC101113761
		APOB
		SDC2
		NRP2
		FGB
		CAVIN1
		TM6SF1
		CITED1
		GCA
		NUPR1
		CMTM3
		NT5C
		SLC1A5
		NQO2
		RBMS2
		GLB1L
		SERPINA1
		ADAMTS2
		SPRY2
		CASD1
		STBD1
		SLC39A5
		PCSK6
		MTTP
		LOC105613768
		ECM1
		AFP
		FGF19
		S100G
		C11orf86
		SCHIP1
		CDH17
		ECE1
		ENSOARG00000009935
		SH3BGRL
		PAG10
		CAPN6
		LOC101108797
		CBLB
		PDGFRB
		P2RY1
		TEAD2
		HOXB8
		COL6A2
		FBLN1
		TMEM132C
		FETUB
		LOC101110088
		CRB2
		STOM
		CD248
		FKBP10
		COL5A2
		VIM
		LOC101112509
		LIMD2
		THY1
		WFIKKN1
		NYNRIN
		LOC101105185
		CRISPLD1
		APOA2
		BMP7
		DDAH2
		PPFIBP1
		EGFLAM
		EHD2
		CPM
		MRC2
		H2AFY2
		ENSOARG00000009070
		NT5E
		UACA
		TPM1
		GALNT12
		DKK4
		SLC9A2
		PYCR1
		USP18
		ITM2C
		ENSOARG00000016314
		ENSOARG00000005583
		MAB21L2
		SCNN1B
		RIMKLB
		CPA4
		MXRA5
		RND3
		LOC101107401
		SRGN
		ENSOARG00000020321
		GNG2
		ACSL5
		PROS1
		JCAD
		ENPP2
		CDH11
		MME
		TFRC
		SERPINF2
		TIMP1
		BEX4
		PLOD2
		SLC6A14
		BGN
		SPATS2
		ENSOARG00000006374
		KIF5C
		TSPAN5
		FUT8
		APOM
		GRAMD1A
		COLEC12
		STMN1
		H1F0
		CD109
		BCL2A1
		ADGRA2
		DHRS9
		SHF
		BIN1
		PCSK1N
		LOC101110657
		PHLDB1
		ARSI
		PDPN
		P3H4
		LOC101123081
		COL3A1
		VIL1
		CCNO
		CNN2
		CD37
		KDR
		PAM
		COL4A2
		LUM
		HPD
		P4HA2
		ENSOARG00000000798
		PKIG
		ENSOARG00000003609
		LOC101120850
		TNC
		FCGRT
		IFITM3
		LOC101103343
		SERPINH1
		TSPAN12
		PLXNA2
		CD276
		TTR
		lamp3
		PLA2G12B
		SERINC5
		DUSP6
		ENSOARG00000009049
		SERPINE2
		CYP2S1
		LOXL2
		IGF2
		TSKU
		EPB41L2
		ENSOARG00000009584
		ENSOARG00000000727
		FABP1
		MMP14
		AK4
		PLAT
		FXYD5
		IGFBP6
		FGA
		LOC101109419
		PDLIM4
		P3H2
		RPS6KA4
		ENSOARG00000017834
		ENSOARG00000013904
		AKAP12
		AKR1D1
		SH3D21
		ABCB10
		PLSCR1
		MDK
		EPHX1
		EMP3
		EFEMP2
		ICAM1
		RECK
		CAV1
		TNFRSF1B
		AEBP1
		ENSOARG00000001993
		HYAL4
		LOC101101962
		SLC6A8
		ENSOARG00000003707
		WNT2B
		PMAIP1
		DBN1
		HTRA1
		SLC36A2
		RAB34
		ANGPTL6
		ENSOARG00000001275
		GPX8
		KNG1
		MBNL3
		LOC101117657
		AQP1
		COL4A6
		APCDD1
		LOC101106724
		P4HA1
		PLG
		ENSOARG00000002041
		SLC1A3
		ENSOARG00000000835
		ENSOARG00000002796
		ENTPD1
		LOC101103603
		TGFBR2
		LOX
		SULF1
		OAF
		MYL9
		CCN1
		MEST
		ANGPTL2
		GCAT
		TPM2
		OLFML3
		NREP
		CCND2
		LCP1
		GPC3
		COL6A3
		TMEM50A
		CUEDC1
		EPHB6
		ENSOARG00000018032
		PPIC
		FAM114A1
		SEMA4A
		BOC
		AHSG
		PON2
		ENC1
		CAV2
		TIMP2
		ENSOARG00000006940
		IGF2R
		ENSOARG00000003700
		LCAT
		COLGALT1
		SGCE
		RAMP2
		SPARC
		RSPO3
		IGFBP3
		TSPAN4
		COL5A1
		ENSOARG00000014495
		ENSOARG00000005914
		FREM1
		FKBP9
		LAMA4
		RNF157
		SERPINC1
		DCN
		F3
		PLVAP
		NINJ1
		IGFBP4
		PEG10
		SLIT2
		HACD4
		ERRFI1
		CTHRC1
		LOC101104869
		FZD4
		BCAT1
		MAGED2
		GAS6
		TFPI2
		CALHM2
		PHYHD1
		CRISPLD2
		TMEM88
		TGFBI
		LGALS15
		GATM
		PLAUR
		ENSOARG00000013889
		ENSOARG00000019837
		MAP7D1
		IL2RB
		PRR9
		COL1A2
		DUSP9
		SERPINA5
		P3H3
		ENSOARG00000004715
		EPHB4
		ENPP3
		GPC1
		S100A13
		APP
		ATP2B1
		COL12A1
		ENSOARG00000000604
		UBXN2A
		ENSOARG00000010472
		LOC101122329
		SPART
		HAPLN1
		CKAP4
		ENSOARG00000018453
		NADK2
		STEAP1
		PLOD1
AKD-U	31	BBOX1
		HSD17B1
		ENSOARG00000025165
		LOC101110417
		ENSOARG00000018561
		ENSOARG00000019361
		SLC12A6
		CTSV
		LOC105615767
		LOC101112287
		TUBA3E
		MUC15
		ENSOARG00000016157
		SLC35G1
		TPD52L1
		SHMT1
		TLR3
		COIII
		HMOX1
		PPIL3
		ND2
		LOC101114533
		LOC101108295
		PRSS12
		LOC101114382
		IGF1R
		ENSOARG00000014956
		GPAM
		FECH
		ENSOARG00000008775
		NCOA7

## Sheet: BKD vs SC
Names	total	elements
BKD-D TFs	57	DLX2
		GATA6
		NFKB2
		ID1
		IRF3
		ZNF395
		NFIL3
		PITX1
		DMBX1
		NME4
		SMARCA1
		SMAD2
		GATA3
		HOXB4
		SAMD11
		KLF5
		FOXI1
		TBX3
		BHLHE40
		TP53
		ZNF512B
		FOSB
		EPAS1
		SMAD6
		KLF3
		NFE2
		AFF1
		HOXC13
		TFDP2
		ZNF219
		NFATC1
		ATF3
		ELF3
		ZNF318
		PITX2
		ZNF792
		OVOL2
		RFXANK
		FOXP4
		RARA
		ZNF512
		MYRF
		FOXO4
		MXI1
		HAND1
		FOS
		JUNB
		MSX1
		PATZ1
		HOXB6
		HNF4A
		TBX20
		TCF7L2
		ZFHX3
		JUN
		SNAI2
		ZNF358
BKD-U TFs	7	TEAD1
		IRX3
		THAP5
		LIN28A
		PREB
		ARID3B
		ATF6
TFs	963	CREB3L1
		FEZF1
		PAX7
		PKNOX2
		ATF6B
		ZNF684
		CNBP
		PBX4
		SALL1
		ZNF646
		ZNF572
		LCORL
		HOMEZ
		NKX2-5
		MITF
		TBX10
		ZEB1
		PROP1
		ZNF131
		ERG
		TCF25
		MIER1
		ARID3C
		ZNF852
		LYAR
		ZNF576
		MAX
		HOXA1
		NR4A2
		YEATS4
		NFIA
		ZNF182
		IRX5
		ZNF48
		RUNX3
		FOXK2
		FEV
		HES1
		ISL1
		ZNF212
		PRDM2
		FOXP3
		TBXT
		BCLAF1
		FOXJ1
		NCOR2
		FOXE1
		ALX1
		RBPJ
		FOXM1
		ZBTB48
		ZNF280C
		NR2E3
		AIRE
		FOXA2
		PRDM16
		LCOR
		THAP12
		ATOH8
		RFX3
		VAX2
		SETDB1
		MEIS2
		HESX1
		ZNF239
		SPZ1
		SON
		ZNF605
		ZNF41
		ZNF35
		EMX2
		TOX3
		THRB
		BARX2
		ANHX
		ZBTB11
		RAG1
		HSF2
		ZNF24
		ESRRA
		FOXB1
		THAP1
		SMAD9
		ZNF687
		ZBED1
		IKZF3
		ATF1
		ZBTB18
		POU6F1
		TFAP2B
		AKNA
		ZNF79
		ZNF655
		RARB
		ZNF227
		ZBTB20
		HLF
		HOXD13
		TCF4
		NR2C2
		STAT5A
		ZNF432
		NFYA
		FUBP1
		GFI1
		GATA1
		PBX1
		ETV2
		ZNF711
		E4F1
		ZNF583
		ARID5A
		ZNF672
		NFE2L2
		NRF1
		NR1I3
		KLF4
		MYOD1
		PRDM12
		SEBOX
		TFEC
		PROX1
		NFYC
		TBX21
		SSRP1
		SNAI1
		HOXB5
		SOX9
		ZFPM2
		FOXL1
		LIN28B
		NFRKB
		MYF5
		ZNF354C
		GRHL1
		TCF21
		MEIS1
		PAX1
		SIX2
		TFE3
		SOX10
		IRF7
		ZNF827
		HAND2
		TSHZ1
		CREB3
		TERF2
		ZNF414
		MYCL
		GLI1
		HBP1
		ZNF157
		ZNF710
		TLX1
		VAX1
		FOXR1
		RAB11FIP4
		TCF19
		ZNF362
		ELF4
		GCM1
		TCFL5
		ELF1
		TGIF2
		PRDM6
		FOXN2
		HNF4G
		ZFP90
		ZSCAN12
		E2F4
		TAL2
		TOX
		DNAJC1
		ESR1
		ZNF565
		NFAT5
		TCF15
		OLIG3
		FLI1
		CEBPZ
		ZNF750
		ZBTB47
		DMTF1
		HMBOX1
		NFATC3
		ZNF514
		ZKSCAN1
		ESRRB
		ZFHX2
		NR1D2
		PRDM13
		BSX
		ZNF536
		ZNF354A
		MEF2B
		CTCFL
		BCL6
		SREBF2
		CSRNP1
		SETBP1
		ZBTB41
		ZXDC
		ZBTB7C
		AHCTF1
		ZIC3
		EOMES
		PAX2
		ZNF713
		ZBED6
		MYC
		NR4A3
		BCL11B
		EVX1
		LMX1A
		SOX15
		SPIC
		ARID1B
		KLF9
		ZFP1
		E2F7
		NKX2-1
		GBX2
		ARID2
		SP4
		ZBTB4
		POU2F2
		MBD2
		FOXO1
		ZC2HC1A
		PIAS1
		ZNF3
		STAT1
		LRRFIP1
		HMGXB4
		RBPJL
		CREB3L4
		CREM
		PRRX2
		ELK4
		NR2F2
		ZBTB24
		PRDM1
		GPBP1
		ZNF215
		TEAD4
		BBX
		ZNF287
		TULP2
		FOXG1
		BNC1
		ZNF608
		PPARD
		YBX1
		CARHSP1
		NPAS2
		MYBL1
		HOXB1
		FOXD2
		DBP
		ZNF664
		ZFP62
		THAP4
		ZNF84
		HOXD8
		FOXP2
		CSDC2
		RCOR1
		GSC
		KMT2D
		BATF2
		ZNF555
		FOXJ3
		SIX6
		MAF1
		TFAM
		PARP12
		ARX
		IRX6
		ZNF582
		MIER2
		TFB1M
		IRX4
		ETV3
		HOXA2
		HOXD12
		TULP1
		NKX2-3
		ZNF691
		PAX6
		MYSM1
		SPI1
		POU4F3
		LHX4
		NRL
		RAX2
		ZNF268
		ZNF706
		TFAP4
		HOXD10
		LBX2
		NKX3-1
		ZNF132
		NR4A1
		USF3
		ZSCAN21
		ZNF786
		CREB1
		HOXC4
		TSC22D2
		SMAD1
		MYT1L
		ZNF142
		ZHX2
		BAZ2B
		ZNF624
		POU6F2
		ZNF211
		NFE2L3
		ZNF408
		HOXC10
		MEOX2
		STAT5B
		HMG20A
		ATF2
		GLIS3
		KLF17
		MYF6
		ZNF541
		TAL1
		NCOR1
		PRDM10
		EBF2
		SP2
		NFE2L1
		FOXS1
		ZNF423
		BARHL1
		FOXI3
		IKZF4
		MYCN
		TBX18
		NCOA1
		DMRT2
		SOX14
		ZBTB10
		BARX1
		ZFP2
		EN2
		TOX2
		HEY1
		NR0B2
		ZNF606
		TFAP2A
		IRF2
		RUNX2
		ZNF507
		ZNF169
		ZNF26
		NR2F6
		RFX6
		SOX6
		ISX
		MECOM
		E2F2
		THRA
		CAMTA2
		PHTF1
		TWIST2
		ZNF143
		HOXD3
		SP3
		ZNF532
		ZNF772
		NR2C1
		GLI2
		TGIF1
		MAFG
		MNT
		PAXBP1
		PURB
		FIZ1
		PRDM5
		RELB
		HNF1B
		ZNF782
		ZNF496
		ZNF768
		GTF2I
		ZNF32
		NEUROD6
		BRD2
		ZNF550
		SLC2A4RG
		ZNF746
		ZNF567
		MYOG
		ZNF660
		PIAS4
		SIM2
		FAM170A
		MAF
		HOXC11
		ZMIZ2
		ZNF668
		HINFP
		FOXH1
		RORC
		ELMSAN1
		MXD1
		ZNF135
		TFEB
		NFXL1
		PROX2
		BLZF1
		ZHX1
		NFKB1
		NKX2-6
		BCL6B
		CAPN15
		OVOL1
		TBX22
		ZNF789
		TCF23
		ADNP
		HOXC8
		SCRT1
		ZNF404
		PMS1
		ZNF689
		MKX
		TFCP2
		ZBTB3
		ZNF570
		SHOX2
		ZBTB7B
		ZNF2
		ZNF207
		HOXA6
		TERF1
		SREBF1
		UBTF
		PHB
		JDP2
		POU2F1
		NKX2-2
		HMGXB3
		ADNP2
		ZNF391
		ZBTB25
		TBX6
		ZSCAN20
		BNC2
		HOXB7
		ETV1
		IRF9
		BACH2
		CENPT
		ZFP42
		CEBPE
		ESR2
		ZKSCAN2
		ZBTB46
		ZNF214
		TWIST1
		PAX5
		MAFF
		GMEB1
		PBX2
		KMT2C
		NR1D1
		ARID1A
		ZNF235
		MBD1
		SATB1
		SOX2
		THAP9
		ZBTB40
		ZFAT
		TFAP2E
		ZNF445
		ZNF22
		ZBTB17
		ZBED5
		GBX1
		RFX2
		MEF2C
		ZNF652
		ZNF304
		CDIP1
		MYB
		MLXIP
		RLF
		BARHL2
		E2F8
		ZNF554
		HIVEP1
		DMRT1
		MEF2D
		TLX3
		PRDM14
		EHF
		MTA2
		ZNF189
		ID3
		MSC
		RFX5
		SMARCC2
		HMG20B
		KLF11
		SMARCC1
		USF2
		ASCL3
		IRF1
		ZNF248
		SOX13
		IKZF5
		PAX4
		NR2F1
		PLEK
		HES5
		ZFP3
		FOXR2
		SFPQ
		NSD2
		ZSCAN30
		MECP2
		ZNF202
		ZNF454
		NFATC4
		RXRA
		POU3F4
		YBX2
		NR1H3
		ATOH1
		ZNF277
		ZNF704
		CREB3L3
		ZNF197
		GABPB2
		SMAD3
		TBX5
		ZBTB22
		POU1F1
		ZNF513
		ZNF397
		ZNF148
		THYN1
		IKZF1
		ZBTB38
		NPAS1
		PIAS3
		ZFP37
		NEUROG3
		ARNT
		ZNF574
		TFCP2L1
		MIER3
		DBX2
		ZNF175
		TEAD3
		ARID3A
		TLX2
		MAEL
		CSDE1
		NKRF
		ZNF692
		MYEF2
		PAX9
		MEF2A
		ZBTB2
		FOXD3
		CHD3
		GCM2
		HOXB3
		ZNF81
		GATAD2A
		TSC22D3
		RCOR3
		ZNF311
		ETS2
		ZNF609
		ZNF382
		GTF3A
		ARID5B
		THAP8
		TCF12
		CDX2
		ZNF641
		HOXB13
		PPARG
		AEBP2
		MYNN
		IRF6
		PRDM4
		ISL2
		LHX5
		TP73
		MYBL2
		GFI1B
		ZNF407
		RUNX1
		ALX3
		HOXD4
		ZNF527
		FOXO6
		ZNF366
		ESRRG
		OTX1
		SIX3
		HOXA3
		LITAF
		ZNF410
		GRHL2
		DLX4
		ZIC4
		FOXJ2
		MSX2
		MYT1
		PBRM1
		CC2D1A
		PLAGL1
		BATF3
		NR2E1
		ZBTB43
		KLF6
		MTF1
		NR3C1
		NR5A1
		DLX6
		ZSCAN10
		ARNTL2
		TERB1
		YY1
		RCOR2
		ZNF502
		WT1
		LEF1
		RORB
		SIM1
		SNAPC4
		SATB2
		ZFHX4
		ZNF236
		SOX30
		AFF4
		ZNF76
		SUB1
		ZIC1
		EGR2
		ZNF281
		SMARCA5
		ZNF516
		RFX1
		PHOX2A
		HOXA10
		ZGLP1
		ZNF518A
		NR1H2
		ETV4
		C11orf95
		CENPS
		DBX1
		STAT3
		TFAP2D
		MSGN1
		MBD4
		HOXC5
		ZNF234
		HSF4
		ZNF296
		EBF3
		NPAS4
		DMRTA1
		LHX8
		ZBTB26
		SALL2
		ZNF644
		TULP4
		ZBTB7A
		TUB
		KLF12
		NR6A1
		PKNOX1
		CENPA
		GRHL3
		BHMG1
		FOXN4
		ZNF599
		E2F5
		GABPB1
		SMAD4
		STAT6
		DRGX
		TRERF1
		CREBZF
		ZNF653
		GLI3
		TADA2A
		NFIC
		FERD3L
		RFX8
		MEIS3
		TCF24
		ZBTB39
		CUX2
		HOXD1
		THAP3
		EGR3
		ATF4
		ZNF292
		ZNF184
		ARNTL
		TBX15
		ZNF829
		CTCF
		ZNF696
		ZBTB6
		MAZ
		ZNF521
		ZBTB8A
		HES3
		PBX3
		ZNF629
		CSRNP3
		BATF
		ZMAT3
		ZNF335
		GLMP
		GMEB2
		TEF
		FOXK1
		DMRTA2
		EMX1
		CREBL2
		ZNF831
		ZNF461
		LHX1
		GZF1
		ZNF618
		VDR
		CLOCK
		ZNF333
		MLX
		THAP2
		IRF4
		CREB3L2
		TAX1BP1
		GLIS1
		PRDM11
		ZBTB37
		KLF1
		RXRG
		ZNF140
		VEZF1
		FOSL2
		HNF1A
		IKZF2
		MIXL1
		ZNF174
		CBFB
		TBX4
		ZNF276
		RBCK1
		AFF2
		PPARA
		RORA
		PIAS2
		CRX
		EBF4
		ZNF597
		ONECUT1
		ZNF619
		HDX
		ELK1
		HIVEP2
		GSX2
		MTA3
		HMGB4
		KLF8
		SOX5
		OTX2
		ZNF283
		ZNF354B
		NFIX
		NFIB
		HELT
		ZNF23
		RREB1
		HOXC12
		ZSCAN2
		SP1
		TOX4
		ZBTB33
		LHX3
		ZBTB1
		MGA
		CIC
		HOXC9
		FOXA1
		NOTO
		ZKSCAN8
		DDIT3
		CDX4
		OSR1
		TBR1
		PLAG1
		TSHZ3
		ZNF300
		BAZ2A
		XPA
		SPDEF
		ZSCAN25
		ZNF526
		IRF5
		TFAP2C
		TET2
		ZNF784
		DLX3
		NR5A2
		MYRFL
		SOX8
		PURG
		SIX4
		CEBPG
		JARID2
		KIAA1549
		TTF1
		DLX5
		ZNF367
		PLAGL2
		ALX4
		GCFC2
		LTF
		ZNF319
		ETS1
		CASZ1
		GATA5
		SETDB2
		WDHD1
		TBX19
		PAX8
		RELA
		HIF1A
		ELF2
		FEZF2
		LYL1
		ZNF34
		VSX1
		ZNF280B
		NFATC2
		ZEB2
		NEUROD4
		ZNF180
		TSC22D4
		ERF
		ZNF205
		NR1H4
		SALL4
		ARID4A
		ZFP64
		TCF3
		ZNF470
		POU2F3
		RARG
		BACH1
		STAT2
		REL
		CREBRF
		LRRFIP2
		DEAF1
		CIZ1
		NFX1
		MBD3
		FOXN1
		HEY2
		ETV5
		VSX2
		ELF5
		HOXB9
		ZNF800
		ZMIZ1
		ZBED2
		DMRTB1
		E2F6
		PITX3
		PAX3
		CUX1
		YBX3
		L3MBTL3
		MLXIPL
		IRF8
		ZNF654
		SOX11
		ZBTB44
		SIX1
		HIVEP3
		CARF
		GTF2IRD1
		ZNF791
		UBP1
		ZNF613
		ZNF19
		ZFP69
		PRDM15
		BCL11A
		TCF7
		RFX4
		ARID4B
		ZNF326
		ZNF770
		SP5
		ZNF592
		ZNF112
		ZNF436
		ZNF385A
		NR1I2
		CDC5L
		HOXC6
		ZNFX1
		FOXO3
		KLF10
		ASCL1
		ZNF12
		ETV6
		DLX1
		RFX7
		SALL3
		CSRNP2
		ZNF398
		GATAD2B
		TRPS1
		ZNF341
		THAP6
		LHX2
		TULP3
		ONECUT2
		ATOH7
		AR
		ZBTB49
		ZGPAT
		HOXB2
		ZFP57
		ZNF133
		ZNF683
		E2F3
		HEYL
		LHX9
		TMF1
		SMARCAL1
		FOSL1
		SRF
		SMARCE1
		EVX2
		ZNF383
		TP63
		GATA4
		SMAD5
		OVOL3
		ST18
		CDX1
		ZNF622
		ARNT2
		RXRB
BKD-D	997	FSTL1
		MMP2
		CD44
		ABCA3
		MT1B
		BTG2
		BBOX1
		TACC2
		HSPB1
		LRRC41
		AHDC1
		NAALAD2
		ESYT1
		FAM214A
		DDB1
		PPP1R14A
		DCAF5
		PRKRA
		LOC101110417
		CPXM2
		LOC101113516
		KIRREL1
		SLC2A5
		REEP6
		COL4A5
		RGN
		SH3BP4
		ARRDC2
		KCNK6
		FGFR1
		FXYD6
		CASP6
		SOLD1
		LRRN2
		PCOLCE
		RPS6KA5
		ITGA3
		LOC101117184
		CDC25B
		EFNB1
		STK26
		PAPSS2
		ACSM3
		A2M
		ABCD4
		TEK
		COL1A1
		PDCD4
		CST7
		CES2
		GNAS
		CAVIN3
		STAU2
		NKD1
		PLEKHO1
		DHRS7
		CTDSP2
		NPC2
		LRRC8D
		CORO2A
		MAOA
		APOE
		PF4
		EMP2
		GJB1
		ORM1
		TMEM98
		FRRS1
		B3GNT7
		RNF217
		LOC101113728
		FABP5
		PLXNA1
		SORT1
		ENOSF1
		PCBP4
		HBZ
		ARL13B
		DUSP5
		COL18A1
		PXDN
		PPP1R9A
		BCAM
		PCK2
		ADAM19
		TF
		ASS1
		TMEM59
		NUCB1
		FUCA2
		BAMBI
		EBPL
		RHBDF1
		RASIP1
		RGL1
		SDC2
		MAN2B1
		FGFR3
		ABHD12
		CST3
		NTAN1
		TM6SF1
		CD53
		GCA
		CMTM3
		FAM234A
		NQO2
		ITPRIPL2
		ADAMTS2
		SPRY2
		XPC
		IGDCC3
		SLC39A5
		PCSK6
		RHOBTB2
		AGTRAP
		SMTNL2
		RABEP2
		C11orf68
		IL27RA
		TNFSF12
		MUC15
		ACSF2
		MOB1B
		ECE1
		PAG10
		CAPN6
		PPM1H
		PPL
		LOC101101862
		RASSF4
		DOK4
		C6orf58
		PRSS22
		GJB5
		UBTD1
		IER3
		PDGFRB
		HOXB8
		CTSB
		MOSPD1
		NOXA1
		FETUB
		COL23A1
		WDR91
		LXN
		YPEL5
		TIGD2
		SCRN1
		WBP1
		COL5A2
		LOC101110560
		THY1
		LIMD2
		HSPA2
		WFIKKN1
		NAPB
		RAB20
		OSBPL3
		TMPRSS4
		C1orf115
		TNFRSF1A
		TEX9
		MED25
		SH3BGRL2
		APOA2
		FDFT1
		BMP7
		B2M
		LRP5
		HCFC1R1
		EHD2
		XXYLT1
		TRAPPC5
		SNTA1
		H2AFY2
		CLIP2
		NT5E
		NCKAP5L
		WNK4
		GCGR
		DKK4
		IGFBP2
		LRRC61
		IMPA2
		USP18
		RRAS
		SMS
		MAPK7
		MAB21L2
		SCNN1B
		CPA4
		MXRA5
		LOC101107401
		SPATS2L
		POFUT2
		GNG2
		TRANK1
		FLYWCH2
		TPD52L1
		PROS1
		LOC101109343
		LOC101102549
		ENPP2
		FAM89A
		CDH11
		TGFB1
		MME
		CWH43
		ARSA
		SOCS3
		ACAA2
		TIMP1
		MAPK8IP2
		TPST2
		SPNS1
		TRAPPC6A
		LIN7B
		MAGI1
		BGN
		GYG2
		CTSF
		PDXP
		HUNK
		ABHD14B
		B4GALT4
		ALAS1
		KIF5C
		NUDT16
		FUT8
		APOM
		ALKBH7
		LOC101106384
		ALDH5A1
		POLD4
		ZSWIM4
		COLEC12
		STMN1
		GTPBP2
		CD109
		BCL2A1
		BSG
		SLC25A15
		UCP2
		BIN1
		TRIM24
		PCSK1N
		TMEM268
		FBRS
		LOC101110657
		DOCK6
		MYO1E
		ARHGDIB
		ANXA2
		RAB24
		TMCO6
		VIL1
		PTTG1IP
		CNN2
		PAM
		SOGA1
		COL4A2
		HEBP1
		OBSL1
		LUM
		GOLGA7B
		SLC23A1
		H3F3A
		MAN1A1
		CALML5
		PCED1B
		PKIG
		ZNF114
		EFNA5
		FCGRT
		LOC101103343
		ATP2C2
		CD276
		ASL
		PIGH
		CDC14B
		GIPC2
		C11orf52
		ESAM
		RIPOR1
		PLA2G12B
		MFGE8
		PGF
		TSKU
		GPSM1
		FYB1
		LRP1
		KAT14
		MMP14
		PLAT
		SNX18
		ATG2A
		BLVRA
		DAZAP2
		SUSD3
		BOK
		ADAM28
		CPXM1
		SLC10A6
		ARHGAP1
		DOK1
		PACS1
		FSCN1
		ZFP36L1
		FXYD5
		TTC39A
		AQP3
		SIRPA
		IGFBP6
		ERBB2
		RMDN1
		PLCD1
		LGALS3
		PALM3
		LAT
		SLC37A2
		P3H2
		APOOL
		RPS6KA4
		FAHD2A
		AKR1D1
		TNP2
		AKAP12
		SH3D21
		D2HGDH
		PLSCR1
		MPP6
		LOC101111026
		EMP3
		SLC66A1
		WNT11
		BCKDHA
		PLEKHH1
		F2R
		CKMT1A
		SPINK4
		BMP1
		LOC101101962
		SLC6A8
		LOC101117289
		PMAIP1
		PCMTD1
		TRIOBP
		S100A2
		LOC101116975
		ARPC1B
		NID2
		C5orf30
		FBP1
		GGCX
		HTRA1
		SPA17
		PTPN6
		WFDC2
		PLXNB2
		TST
		GPX8
		NMRK2
		NUMB
		PDXDC1
		SRC
		KNG1
		SBK1
		MBNL3
		KRT7
		RAC3
		SMTN
		HIP1R
		ENO3
		COL4A6
		CYP17A1
		PCBD1
		P4HA1
		PLG
		SLC7A7
		GDPD2
		CA8
		COL4A1
		SLC1A3
		MAP1LC3A
		ENTPD1
		LOC101103603
		LOX
		SULF1
		SLC39A10
		GUCD1
		TMEM229B
		CDKN1A
		PLPP1
		F5
		NREP
		OLFML3
		GCNT3
		CNDP1
		LCP1
		CFLAR
		GPC3
		CSTB
		RHPN2
		LOC101121639
		TMEM50A
		CRYL1
		PPIC
		IDH1
		BOC
		SEMA4A
		CCBE1
		AHSG
		MANSC1
		RND2
		SHTN1
		CLDN1
		UBALD2
		CAV2
		PREX1
		MAPKBP1
		IGF2R
		COLGALT1
		BEX3
		TLE4
		TESK2
		RSPO3
		HIBADH
		IGFBP3
		TSPAN4
		FAM117B
		PFKFB4
		DCN
		PLVAP
		NINJ1
		ELMO3
		ALKBH6
		ABHD14A
		N4BP2L1
		SLIT2
		LOC101114075
		CLTB
		HACD4
		ERRFI1
		ELK3
		LOC101104869
		PSME2
		PLEKHA5
		FAM20C
		TSPAN17
		GAS6
		MAGED1
		LOC101119804
		TCN2
		TMEM88
		FAM13B
		PLAUR
		CALCOCO1
		MAP7D1
		PRR9
		FBXO2
		COL1A2
		SERPINA5
		AMIGO2
		AKT3
		GIGYF1
		TMC7
		LOC101116548
		ITGB5
		EPHB4
		GGT5
		TMEM256
		ENPP3
		HIST2H2BE
		YPEL3
		COL12A1
		VGLL4
		SAT1
		C1QTNF1
		YPEL2
		TMEM54
		PPIP5K1
		HYAL1
		EFS
		PITPNM1
		PSPH
		STEAP1
		LZTS2
		BAIAP2L1
		PLOD1
		RCN3
		DHCR24
		HPN
		MYL4
		CYBA
		HSPB8
		FBXL12
		ZDHHC2
		MEX3B
		ROGDI
		RASSF3
		ITIH5
		SERPINB5
		LOC101106404
		SYNE2
		FHL3
		NRM
		GOLM1
		PTK2B
		UNC5B
		KLC4
		SOX4
		SERINC3
		PROM2
		FKBP7
		LOC101116273
		GJA1
		JAM3
		GNAI2
		PHKG2
		KIAA1522
		MAB21L3
		SMIM3
		GPX7
		LYRM1
		LOC101109035
		PDLIM7
		CA14
		STX2
		TIMP3
		MPPE1
		EPHA2
		NEURL2
		PLK3
		CMIP
		ppdpf
		CALML4
		UCHL1
		TMEM45A
		PLP2
		CACNB3
		P3H1
		BTG1
		DPP4
		APOC3
		SSBP4
		FBLIM1
		PLTP
		TMEM159
		RAPH1
		CACHD1
		DOCK8
		TRPV6
		SRI
		HDAC5
		GRB7
		ATP1B1
		SWAP70
		REEP3
		PAK6
		FGG
		DDAH1
		CRYAB
		MBOAT1
		CKB
		PARVA
		EXO5
		TTYH3
		IDH2
		HMGN3
		COPZ2
		NUDT7
		LOC101111190
		PLXNB1
		LOC101123421
		FKBP14
		CTSV
		LOC101103215
		ARHGEF2
		LOC101113761
		APOB
		IGFBP7
		NRP2
		FGB
		PLEKHG2
		CAVIN1
		PRRG4
		MERTK
		CITED1
		ORMDL3
		JAG1
		NUPR1
		NT5C
		SLC1A5
		RBMS2
		ATP13A4
		GLB1L
		SERPINA1
		TAPBP
		NAGA
		LIPH
		PRSS35
		STBD1
		MT-CYB
		MTTP
		EGR1
		LOC105613768
		ECM1
		TMEM8A
		AFP
		ABCB1
		FGF19
		S100G
		CORO1B
		C11orf86
		MAP2K6
		LOC101105611
		CDH17
		TM7SF2
		CDCA7L
		SH3BGRL
		FES
		LOC101108797
		SLC27A1
		CBLB
		CCN2
		CLCN2
		P2RY1
		TEAD2
		RAB27B
		SMPD1
		COL6A2
		FBLN1
		TMEM132C
		LOC101110088
		INF2
		CRB2
		STOM
		GSN
		PLEKHG3
		CLDN23
		RSRP1
		CD248
		LRATD1
		EFNA1
		ZYX
		SPON1
		SMOX
		FKBP10
		SMAD7
		FHL2
		VIM
		FGFR2
		CLDND1
		LOC101114082
		LOC101112509
		BTBD2
		PTK7
		AVPI1
		MAML3
		SAMD1
		NYNRIN
		LOC101105185
		SLC38A2
		MPZL1
		CRISPLD1
		ADAM9
		DUSP1
		DDAH2
		EGFLAM
		PLEKHA7
		CPM
		BCAR1
		LOC101112585
		mthfd2
		GATD1
		CHST14
		IER5L
		DRAM1
		RNF187
		TGFBR1
		MRC2
		AGPAT4
		UACA
		TPM1
		GALNT12
		SEPTIN9
		CRIM1
		SH3GLB2
		GALM
		NRG2
		PYCR1
		CRTC2
		ITM2C
		C1orf210
		BMP4
		IPMK
		NAPEPLD
		RIMKLB
		GCNT7
		PCGF2
		PNRC1
		SRGN
		TRIB1
		LENG8
		TMEM106A
		ACSL5
		SLC4A7
		JCAD
		DNAJC18
		ADSSL1
		VAV2
		AMACR
		SUN2
		PPT1
		LOC105605313
		SERPINF2
		RAB7B
		C12orf57
		TMEM63B
		TYRO3
		BEX4
		RPS6KB2
		RAB31
		CCDC151
		MGMT
		SLC6A14
		AIF1
		LIX1
		SPATS2
		ABHD17C
		adgra3
		TSPAN5
		TXNIP
		PRNP
		SHMT1
		S100A11
		TLE5
		ACADS
		GRAMD1A
		EPHX2
		SNX7
		CCDC8
		H1F0
		MVP
		ADGRA2
		DHRS9
		ISYNA1
		SHF
		UBE2G2
		NMRAL1
		ACSS2
		RBKS
		PHLDB1
		RILPL2
		PGM2
		SH3RF2
		ARSI
		P3H4
		LOC101123081
		TK1
		COL3A1
		LOC101112298
		CCNO
		CD37
		SULT1E1
		KDR
		ACSS1
		HPD
		MOV10
		NIPSNAP3A
		H2AFJ
		BDH1
		ANKRD16
		LOC101120850
		COLCA2
		TMEM9
		TNC
		MYH14
		ZC3H7B
		TMEM51
		IFITM3
		B3GNT8
		SERPINH1
		PLXNA2
		LOC101108092
		OCIAD2
		CD59
		CD24
		PLK2
		TTR
		lamp3
		BACE1
		SERINC5
		DUSP6
		PRSS12
		SCPEP1
		RBP4
		SERPINE2
		PXDC1
		DNASE2
		USP31
		LOXL2
		IGF2
		SDCBP
		SLC2A12
		EPB41L2
		ADAMTS1
		SLC5A5
		LOC101110151
		FABP1
		AK4
		SLC15A1
		NQO1
		GSTK1
		AP1G2
		TSPO
		BRI3
		ERBB3
		FGA
		LOC101109419
		NECTIN3
		IFIT5
		SPG21
		LOC101110458
		PSAT1
		CYP27A1
		TP53INP1
		TUBB6
		PRRG2
		CCNG1
		ETHE1
		GNMT
		SLC43A1
		ING4
		TRAF4
		MDK
		EPHX1
		WDR72
		EFEMP2
		PLPP6
		ICAM1
		RECK
		CAV1
		DGAT2
		TNFRSF1B
		AEBP1
		CHIC2
		APLP2
		CTSL
		IL6ST
		PRSS23
		WNT2B
		CTBS
		ASNS
		TTYH2
		C14H19orf33
		CD81
		TCIRG1
		FRK
		RASD1
		GRN
		H1FX
		TSEN34
		SLC36A2
		ANPEP
		ANGPTL6
		FGD5
		SLC39A2
		TMEM17
		TSPAN9
		LOC101117657
		AQP1
		APCDD1
		NMI
		LOC101106724
		SUGP2
		TMEM163
		CEP41
		LOC101115959
		LOC101122824
		LPAR6
		CRTC3
		TGFBR2
		GLIPR1
		WWTR1
		OAF
		LOC101103232
		MEST
		FERMT1
		NFKBIE
		ANGPTL2
		RNASET2
		LY6E
		GCAT
		ATP12A
		ENPP1
		IDUA
		SLC25A28
		TKFC
		CAB39L
		DAP
		CIRBP
		PLD3
		FRZB
		COL6A3
		CUEDC1
		EPHB6
		CTPS2
		FAM114A1
		TBC1D2
		EGLN3
		CDCP1
		SLC25A12
		PON2
		UNC119
		CNP
		LOC101105065
		LOC101109342
		SIK3
		TIMP2
		LOC101114586
		BMPR1B
		ANTKMT
		MIF4GD
		BRF2
		HIST2H2BF
		SGCE
		WNT4
		RAMP2
		GIPC1
		SPARC
		COL5A1
		ACTA2
		FREM1
		FKBP9
		ALDOB
		LAMA4
		SERPINC1
		IGFBP4
		LMNA
		APOA1
		PEG10
		KCNK5
		TTPA
		MYOZ1
		PPP1R18
		CTHRC1
		CYB561A3
		BCAT1
		FAM120B
		MFHAS1
		MAGED2
		MAMDC2
		REXO2
		ANXA4
		TFPI2
		SHKBP1
		NRG1
		CALHM2
		LGR4
		PHYHD1
		TGFBI
		PRSS53
		FAM81A
		GATM
		VSIG10
		MPG
		RNF128
		HSPG2
		IL2RB
		DUSP9
[truncated: 178 more rows]

## Sheet: BKD vs AKD
Names	total	elements
BKD-D TFs	41	NFE2
		HOXC13
		ZNF219
		RXRA
		NFATC1
		ATF3
		DLX2
		NFKB2
		ELF3
		IRF3
		ZNF395
		ZNF318
		NFIL3
		GRHL2
		OVOL2
		E2F5
		SREBF2
		DMBX1
		NME4
		FOXP4
		SMAD2
		GATA3
		ELK1
		IRX4
		FOXO4
		HOXB4
		MXI1
		HAND1
		SAMD11
		TSC22D2
		SMAD1
		FOS
		KLF5
		FOXI1
		TP53
		ZFHX3
		FOSB
		EPAS1
		JUN
		TP63
		SMAD6
BKD-U TFs	8	TEAD1
		FOXN2
		THAP5
		PREB
		ARID3B
		ATF6
		YBX3
		LIN28A
TFs	978	CREB3L1
		FEZF1
		BARHL2
		PAX7
		E2F8
		PKNOX2
		ATF6B
		ZNF554
		ZNF684
		HIVEP1
		DMRT1
		CNBP
		MEF2D
		PBX4
		TLX3
		SALL1
		ZNF646
		ZNF572
		LCORL
		PRDM14
		EHF
		HOMEZ
		AFF1
		ZNF189
		MTA2
		NKX2-5
		MITF
		TBX10
		ID3
		MSC
		ZEB1
		RFX5
		PROP1
		ZNF131
		ERG
		TCF25
		SMARCC2
		TFDP2
		SMARCC1
		KLF11
		HMG20B
		MIER1
		USF2
		ARID3C
		ZNF852
		ASCL3
		IRF1
		ZNF248
		LYAR
		SOX13
		ZNF576
		MAX
		HOXA1
		NR4A2
		IKZF5
		YEATS4
		PAX4
		NFIA
		NR2F1
		PLEK
		HES5
		ZFP3
		ZNF182
		FOXR2
		SFPQ
		IRX5
		NSD2
		ZNF48
		ZSCAN30
		RUNX3
		MECP2
		ZNF202
		ZNF454
		NFATC4
		POU3F4
		YBX2
		NR1H3
		ZNF704
		ZNF277
		ATOH1
		CREB3L3
		FOXK2
		FEV
		HES1
		ZNF197
		ISL1
		ZNF212
		GABPB2
		PRDM2
		SMAD3
		TBX5
		FOXP3
		ZBTB22
		ZNF513
		POU1F1
		ZNF397
		TBXT
		BCLAF1
		FOXJ1
		NCOR2
		FOXE1
		ZNF148
		THYN1
		ZBTB38
		IKZF1
		ALX1
		RBPJ
		FOXM1
		ZBTB48
		NPAS1
		ZNF280C
		GATA6
		PIAS3
		ZFP37
		NR2E3
		AIRE
		NEUROG3
		FOXA2
		ARNT
		PRDM16
		LCOR
		ZNF574
		THAP12
		TFCP2L1
		ATOH8
		MIER3
		RFX3
		VAX2
		SETDB1
		MEIS2
		DBX2
		ZNF175
		HESX1
		TEAD3
		ARID3A
		ZNF239
		SPZ1
		TLX2
		SON
		ZNF605
		MAEL
		ID1
		CSDE1
		NKRF
		ZNF692
		ZNF41
		ZNF35
		EMX2
		TOX3
		THRB
		PAX9
		MYEF2
		MEF2A
		BARX2
		ANHX
		ZBTB2
		ZBTB11
		FOXD3
		RAG1
		HSF2
		CHD3
		ZNF24
		GCM2
		ESRRA
		FOXB1
		HOXB3
		THAP1
		ZNF81
		SMAD9
		GATAD2A
		ZNF687
		TSC22D3
		ZBED1
		ZNF311
		RCOR3
		ETS2
		ZNF609
		IKZF3
		ZNF382
		ATF1
		ZBTB18
		GTF3A
		ARID5B
		THAP8
		TCF12
		POU6F1
		ZNF641
		CDX2
		HOXB13
		PPARG
		MYNN
		AEBP2
		TFAP2B
		PRDM4
		IRF6
		ISL2
		AKNA
		ZNF79
		ZNF655
		LHX5
		RARB
		ZNF227
		TP73
		ZBTB20
		MYBL2
		HLF
		GFI1B
		ZNF407
		RUNX1
		HOXD13
		HOXD4
		ALX3
		ZNF527
		TCF4
		NR2C2
		FOXO6
		STAT5A
		ZNF432
		ZNF366
		ESRRG
		SIX3
		OTX1
		NFYA
		HOXA3
		FUBP1
		LITAF
		ZNF410
		DLX4
		GFI1
		ZIC4
		MSX2
		FOXJ2
		GATA1
		PBX1
		ETV2
		PBRM1
		MYT1
		ZNF711
		E4F1
		CC2D1A
		PLAGL1
		IRX3
		ZNF583
		ARID5A
		NR2E1
		BATF3
		ZBTB43
		ZNF672
		NFE2L2
		MTF1
		KLF6
		NRF1
		NR5A1
		NR3C1
		NR1I3
		KLF4
		DLX6
		MYOD1
		ZSCAN10
		PRDM12
		SEBOX
		ARNTL2
		TERB1
		YY1
		TFEC
		PROX1
		NFYC
		TBX21
		SSRP1
		RCOR2
		ZNF502
		WT1
		SNAI1
		LEF1
		PITX2
		HOXB5
		SOX9
		ZFPM2
		SIM1
		RORB
		SNAPC4
		SATB2
		PITX1
		ZFHX4
		ZNF236
		SOX30
		FOXL1
		LIN28B
		NFRKB
		ZNF76
		AFF4
		SUB1
		ZIC1
		MYF5
		ZNF354C
		GRHL1
		TCF21
		MEIS1
		ZNF281
		EGR2
		SMARCA5
		ZNF516
		PAX1
		SIX2
		TFE3
		RFX1
		PHOX2A
		SOX10
		IRF7
		HOXA10
		ZNF827
		ZGLP1
		HAND2
		TSHZ1
		ZNF518A
		CREB3
		NR1H2
		TERF2
		C11orf95
		ETV4
		STAT3
		DBX1
		CENPS
		TFAP2D
		ZNF792
		MSGN1
		ZNF414
		MBD4
		MYCL
		GLI1
		HBP1
		HOXC5
		ZNF157
		ZNF234
		ZNF710
		TLX1
		HSF4
		ZNF296
		VAX1
		FOXR1
		EBF3
		RAB11FIP4
		NPAS4
		DMRTA1
		TCF19
		ZNF362
		ELF4
		GCM1
		TCFL5
		ELF1
		TGIF2
		PRDM6
		ZBTB26
		LHX8
		SALL2
		ZNF644
		HNF4G
		ZFP90
		TULP4
		ZSCAN12
		E2F4
		ZBTB7A
		TAL2
		TOX
		TUB
		DNAJC1
		ESR1
		KLF12
		ZNF565
		NR6A1
		PKNOX1
		NFAT5
		CENPA
		TCF15
		OLIG3
		FLI1
		CEBPZ
		ZNF750
		GRHL3
		ZBTB47
		DMTF1
		BHMG1
		HMBOX1
		NFATC3
		FOXN4
		ZNF514
		ZKSCAN1
		ESRRB
		ZFHX2
		NR1D2
		ZNF599
		PRDM13
		BSX
		ZNF536
		ZNF354A
		MEF2B
		CTCFL
		GABPB1
		SMAD4
		BCL6
		STAT6
		CSRNP1
		TRERF1
		DRGX
		CREBZF
		SETBP1
		ZNF653
		ZBTB41
		ZXDC
		ZBTB7C
		AHCTF1
		GLI3
		TADA2A
		ZIC3
		EOMES
		PAX2
		ZNF713
		NFIC
		ZBED6
		MYC
		FERD3L
		NR4A3
		RFX8
		BCL11B
		MEIS3
		EVX1
		LMX1A
		SOX15
		TCF24
		ZBTB39
		SPIC
		CUX2
		ARID1B
		KLF9
		ZFP1
		E2F7
		HOXD1
		NKX2-1
		GBX2
		ARID2
		THAP3
		SP4
		ZBTB4
		POU2F2
		EGR3
		MBD2
		ZNF292
		ATF4
		ZNF184
		ZNF829
		TBX15
		ARNTL
		FOXO1
		CTCF
		ZNF696
		ZBTB6
		ZC2HC1A
		RFXANK
		PIAS1
		ZNF3
		STAT1
		MAZ
		ZNF521
		LRRFIP1
		HMGXB4
		ZBTB8A
		HES3
		PBX3
		RBPJL
		ZNF629
		CREB3L4
		ZMAT3
		BATF
		CSRNP3
		ZNF335
		CREM
		PRRX2
		GLMP
		GMEB2
		ELK4
		TEF
		FOXK1
		SMARCA1
		DMRTA2
		NR2F2
		ZBTB24
		PRDM1
		EMX1
		GPBP1
		ZNF215
		TEAD4
		BBX
		CREBL2
		ZNF287
		TULP2
		FOXG1
		BNC1
		ZNF831
		ZNF608
		ZNF461
		LHX1
		GZF1
		ZNF618
		VDR
		CLOCK
		MLX
		PPARD
		ZNF333
		THAP2
		YBX1
		IRF4
		CARHSP1
		NPAS2
		MYBL1
		HOXB1
		CREB3L2
		GLIS1
		TAX1BP1
		PRDM11
		FOXD2
		ZBTB37
		KLF1
		RXRG
		ZNF140
		DBP
		ZNF664
		VEZF1
		FOSL2
		ZFP62
		THAP4
		ZNF84
		HOXD8
		HNF1A
		FOXP2
		RARA
		CSDC2
		RCOR1
		IKZF2
		MIXL1
		GSC
		ZNF174
		CBFB
		KMT2D
		BATF2
		ZNF555
		FOXJ3
		TBX4
		SIX6
		ZNF276
		RBCK1
		AFF2
		PPARA
		MAF1
		RORA
		TFAM
		PIAS2
		PARP12
		CRX
		ARX
		EBF4
		IRX6
		ZNF597
		ZNF512
		ONECUT1
		HDX
		ZNF619
		ZNF582
		MIER2
		HIVEP2
		TFB1M
		MYRF
		ETV3
		HOXA2
		GSX2
		MTA3
		HMGB4
		HOXD12
		TULP1
		KLF8
		NKX2-3
		SOX5
		OTX2
		ZNF283
		ZNF354B
		NFIX
		ZNF691
		PAX6
		MYSM1
		SPI1
		NFIB
		HELT
		POU4F3
		ZNF23
		LHX4
		RREB1
		HOXC12
		NRL
		SP1
		ZSCAN2
		TOX4
		RAX2
		LHX3
		ZBTB33
		ZNF268
		MGA
		ZBTB1
		ZNF706
		TFAP4
		CIC
		HOXD10
		LBX2
		NKX3-1
		ZNF132
		HOXC9
		NR4A1
		USF3
		FOXA1
		ZSCAN21
		NOTO
		ZNF786
		ZKSCAN8
		CREB1
		HOXC4
		DDIT3
		CDX4
		MYT1L
		OSR1
		TBR1
		PLAG1
		ZNF142
		JUNB
		ZHX2
		BAZ2B
		ZNF624
		TSHZ3
		ZNF300
		POU6F2
		ZNF211
		BAZ2A
		NFE2L3
		XPA
		ZNF408
		HOXC10
		MEOX2
		SPDEF
		STAT5B
		ZNF526
		ZSCAN25
		IRF5
		HMG20A
		ATF2
		TFAP2C
		TET2
		GLIS3
		MSX1
		KLF17
		MYF6
		ZNF784
		DLX3
		NR5A2
		MYRFL
		ZNF541
		SOX8
		PURG
		SIX4
		TAL1
		CEBPG
		NCOR1
		JARID2
		PATZ1
		KIAA1549
		PRDM10
		TTF1
		EBF2
		DLX5
		SP2
		PLAGL2
		ZNF367
		ALX4
		TBX3
		GCFC2
		NFE2L1
		FOXS1
		ZNF423
		LTF
		ZNF319
		ETS1
		BARHL1
		FOXI3
		IKZF4
		MYCN
		CASZ1
		GATA5
		TBX18
		NCOA1
		HOXB6
		DMRT2
		SETDB2
		HNF4A
		WDHD1
		TBX19
		PAX8
		SOX14
		HIF1A
		RELA
		ELF2
		FEZF2
		ZBTB10
		BHLHE40
		LYL1
		ZNF34
		BARX1
		VSX1
		ZFP2
		ZNF280B
		TBX20
		NFATC2
		EN2
		ZEB2
		TOX2
		HEY1
		NR0B2
		ZNF606
		NEUROD4
		TFAP2A
		ZNF180
		IRF2
		RUNX2
		ERF
		TSC22D4
		ZNF205
		ZNF507
		NR1H4
		ZNF169
		ZNF26
		NR2F6
		SALL4
		RFX6
		SOX6
		ISX
		MECOM
		E2F2
		THRA
		ARID4A
		CAMTA2
		PHTF1
		TWIST2
		ZFP64
		ZNF143
		HOXD3
		SP3
		ZNF532
		TCF3
		ZNF772
		NR2C1
		ZNF470
		POU2F3
		RARG
		BACH1
		GLI2
		STAT2
		TGIF1
		REL
		MAFG
		MNT
		CREBRF
		LRRFIP2
		DEAF1
		PAXBP1
		PURB
		CIZ1
		FIZ1
		PRDM5
		RELB
		HNF1B
		NFX1
		ZNF782
		MBD3
		ZNF512B
		FOXN1
		ZNF496
		ZNF768
		GTF2I
		ZNF32
		NEUROD6
		BRD2
		ZNF550
		SLC2A4RG
		ZNF746
		TCF7L2
		HEY2
		ETV5
		ELF5
		VSX2
		HOXB9
		ZNF567
		MYOG
		ZNF660
		ZNF800
		PIAS4
		SIM2
		FAM170A
		ZMIZ1
		MAF
		HOXC11
		ZBED2
		ZMIZ2
		ZNF668
		DMRTB1
		HINFP
		FOXH1
		E2F6
		RORC
		ELMSAN1
		MXD1
		ZNF135
		PAX3
		PITX3
		CUX1
		TFEB
		NFXL1
		L3MBTL3
		PROX2
		MLXIPL
		BLZF1
		ZHX1
		NFKB1
		IRF8
		ZNF654
		NKX2-6
		SOX11
		HIVEP3
		SIX1
		ZBTB44
		BCL6B
		CAPN15
		OVOL1
		CARF
		TBX22
		ZNF789
		GTF2IRD1
		TCF23
		UBP1
		ZNF791
		ADNP
		ZNF19
		ZNF613
		HOXC8
		SCRT1
		ZFP69
		PRDM15
		ZNF404
		PMS1
		ZNF689
		BCL11A
		MKX
		TCF7
		RFX4
		TFCP2
		ZBTB3
		ZNF570
		ARID4B
		SHOX2
		ZBTB7B
		ZNF2
		ZNF326
		ZNF207
		HOXA6
		ZNF770
		SP5
		TERF1
		ZNF592
		SREBF1
		ZNF112
		ZNF436
		ZNF385A
		NR1I2
		CDC5L
		UBTF
		HOXC6
		PHB
		ZNFX1
		KLF10
		FOXO3
		ASCL1
		JDP2
		ZNF12
		POU2F1
		NKX2-2
		HMGXB3
		ADNP2
		DLX1
		ETV6
		ZNF391
		RFX7
		SALL3
		CSRNP2
		ZBTB25
		GATAD2B
		TBX6
		ZNF398
		ZSCAN20
		TRPS1
		BNC2
		THAP6
		ZNF341
		HOXB7
		LHX2
		ETV1
		TULP3
		IRF9
		ONECUT2
		BACH2
		ATOH7
		AR
		CENPT
		SNAI2
		ZBTB49
		ZGPAT
		HOXB2
		ZFP42
		ZFP57
		ZNF133
		CEBPE
		ESR2
		ZNF683
		E2F3
		ZKSCAN2
		ZBTB46
		ZNF214
		HEYL
		TWIST1
		PAX5
		LHX9
		MAFF
		GMEB1
		TMF1
		PBX2
		SMARCAL1
		FOSL1
		KMT2C
		SMARCE1
		SRF
		NR1D1
		ARID1A
		ZNF235
		MBD1
		SATB1
		EVX2
		SOX2
		THAP9
		ZNF383
		ZBTB40
		GATA4
		ZNF358
		SMAD5
		ZFAT
		TFAP2E
		OVOL3
		ZNF445
		ZNF22
		ZBTB17
		ZBED5
		CDX1
		ST18
		GBX1
		RFX2
		MEF2C
		ZNF622
		ZNF652
		ZNF304
		ARNT2
		CDIP1
		MYB
		MLXIP
		KLF3
		RLF
		RXRB
BKD-D	652	CD44
		ABCA3
		FARP1
		BBOX1
		TACC2
		HSPB1
		HPN
		CMTM8
		HERPUD2
		CYBA
		ESYT1
		FAM214A
		PAK1
		ZDHHC2
		PPP1R14A
		DCAF5
		EPB41L4B
		MEX3B
		LOC101110417
		LOC101113516
		ROGDI
		RASSF3
		SLC2A5
		SERPINB5
		REEP6
		CDK14
		ARRDC2
		SYNE2
		FHL3
		NRM
		FXYD6
		PTK2B
		KLC4
		GOT1
		SSH2
		CASP6
		SOX4
		SOLD1
		LRRN2
		PROM2
		FKBP7
		LOC101116273
		RPS6KA5
		JAM3
		GNAI2
		PRDX6
		ARL4A
		ITGA3
		HSD11B2
		ITM2B
		EFNB1
		STK26
		LYRM1
		MPPE1
		ABCD4
		ENOX2
		PAIP2
		GSS
		ppdpf
		DBNDD2
		ARL14EPL
		PLP2
		GNAS
		CACNB3
		STK17A
		BTG1
		APOC3
		SSBP4
		CTDSP2
		FBLIM1
		NPC2
		TMEM159
		RAPH1
		LRRC8D
		MAOA
		CORO2A
		DOCK8
		APOE
		DSTN
		HDAC5
		GRB7
		ALDH2
		ATP1B1
		ORM1
		FRRS1
		B3GNT7
		RNF217
		LOC101113728
		PAK6
		FGG
		FABP5
		PLXNA1
		CRYAB
		MBOAT1
		CKB
		CARMIL1
		PCBP4
		SCP2
		EXO5
		PDE6D
		DUSP5
		PXDN
		TTYH3
		HSD17B4
		HMGN3
		SUPT5H
		BCAM
		PCK2
		TF
		NUDT7
		ASS1
		CDK2AP2
		LOC101111190
		PLXNB1
		B4GALT1
		FUCA2
		BAMBI
		CTSV
		RASIP1
		ARHGEF2
		IGFBP7
		FGB
		MAN2B1
		ABHD12
		PRRG4
		NTAN1
		CST3
		MERTK
		CITED1
		ORMDL3
		JAG1
		GCA
		NUPR1
		FAM234A
		HP1BP3
		ITPRIPL2
		TAPBP
		NAGA
		XPC
		IGDCC3
		LIPH
		STBD1
		PRSS35
		SLC39A5
		MT-CYB
		RHOBTB2
		AGTRAP
		SMTNL2
		EGR1
		LOC101112287
		ECM1
		IL27RA
		TMEM8A
		TNFSF12
		ABCB1
		S100G
		MUC15
		CORO1B
		GAA
		C11orf86
		MAP2K6
		ACSF2
		MOB1B
		SERINC2
		TM7SF2
		LOC101119050
		CDCA7L
		FAM222B
		PPM1H
		PPL
		LOC101101862
		RASSF4
		DOK4
		FES
		C6orf58
		UBTD1
		PRSS22
		GJB5
		SLC27A1
		CCN2
		IER3
		CLCN2
		RAB27B
		ALDH6A1
		CTSB
		SMPD1
		NOXA1
		LOC101110088
		INF2
		STOM
		GSN
		COL23A1
		WDR91
		CLDN23
		RGS20
		LRATD1
		EFNA1
		ZYX
		YPEL5
		SPON1
		LXN
		TIGD2
		SMOX
		SCRN1
		SMAD7
		WBP1
		FGFR2
		LOC101110560
		CLDND1
		LOC101112509
		BTBD2
		LIMD2
		HSPA2
		MAML3
		SAMD1
		OSBPL3
		TMPRSS4
		C1orf115
		TEX9
		CAPG
		APOA2
		B2M
		LRP5
		FBXO17
		FAM49A
		CYTH2
		PLEKHA7
		ND4
		mthfd2
		LOC101112585
		GATD1
		CHST14
		TRAPPC5
		SIPA1L1
		DRAM1
		TGFBR1
		RNF187
		CLIP2
		HK1
		AGPAT4
		NCKAP5L
		WNK4
		GCGR
		SEPTIN9
		CRIM1
		SH3GLB2
		IGFBP2
		GALM
		ACO1
		IMPA2
		ITM2C
		C1orf210
		SMS
		BMP4
		IPMK
		NAPEPLD
		GCNT7
		PNRC1
		TRIB1
		LENG8
		VMAC
		FLYWCH2
		TPD52L1
		PROS1
		RAB25
		LOC101109343
		SLC4A7
		FAM89A
		TGFB1
		ADSSL1
		VAV2
		CWH43
		SUN2
		ARSA
		SOCS3
		LOC105605313
		ACAA2
		SERPINF2
		RAB7B
		C12orf57
		TMEM63B
		MAPK8IP2
		TYRO3
		RPS6KB2
		TRAPPC6A
		SPNS1
		KLHL25
		RAB31
		MGMT
		MCEE
		MAGI1
		AIF1
		LIX1
		CTSF
		HUNK
		ABHD17C
		ABHD14B
		EHBP1
		APOM
		TXNIP
		PRNP
		ALKBH7
		SHMT1
		S100A11
		LOC101106384
		TLE5
		ACADS
		HMGB2
		POLD4
		ZSWIM4
		EPHX2
		COLEC12
		STMN1
		CCDC8
		BSG
		DHRS9
		ISYNA1
		UCP2
		SHF
		TMEM268
		UBE2G2
		NMRAL1
		DOCK6
		ACSS2
		KIF23
		MYO1E
		ARHGDIB
		ANXA2
		NXPH4
		TK1
		LOC101112298
		PTTG1IP
		GGH
		SULT1E1
		SOGA1
		ZC4H2
		ACSS1
		OBSL1
		GOLGA7B
		TCF7L1
		SLC23A1
		COIII
		H3F3A
		MAN1A1
		CALML5
		NIPSNAP3A
		MOV10
		H2AFJ
		PCED1B
		ND2
		BDH1
		ANKRD16
		COLCA2
		TMEM9
		ZNF114
		EFNA5
		MYH14
		ADGRE5
		B3GNT8
		LOC101103343
		ATP2C2
		CNR2
		CD276
		ASL
		LOC101108092
		OCIAD2
		CD59
		PIGH
		CD24
		GIPC2
		PLK2
		C11orf52
		RIPOR1
		HACL1
		ESAM
		SCPEP1
		PRSS12
		RBP4
		SERPINE2
		MFGE8
		CDO1
		AGRN
		USP31
		SDCBP
		PGF
		SLC2A12
		PYGB
		GPSM1
		FYB1
		ADAMTS1
		KAT14
		SLC5A5
		DMXL2
		SLC15A1
		ATG2A
		BLVRA
		GNAI1
		DAZAP2
		BOK
		NQO1
		ADAM28
		SLC10A6
		ARHGAP1
		GSTK1
		PACS1
		FSCN1
		ZFP36L1
		AP1G2
		TSPO
		AQP3
		SIRPA
		ERBB3
		BRI3
		IGFBP6
		ERBB2
		SERPINB1
		RMDN1
		FGA
		PLCD1
		LOC101109419
		IFIT5
		SPG21
		LOC101110458
		PSAT1
		PALM3
		LAT
		SLC37A2
		NECTIN4
		CYP27A1
		APOOL
		PRRG2
		FAHD2A
		TAX1BP3
		CCNG1
		TNP2
		SLC43A1
		GNMT
		TRIM11
		LOC101114382
		TRAF4
		LOC101111026
		SIL1
		IGF1R
		WNT11
		PRR15
		GJB2
		UNC93A
		BCKDHA
		PLPP6
		PLEKHH1
		F2R
		CKMT1A
		DGAT2
		ABL1
		SPINK4
		PLBD1
		CHIC2
		BMP1
		LOC101101962
		CTSL
		IL6ST
		NCAPD2
		LOC101117289
		CTBS
		PMAIP1
		PCMTD1
		TTYH2
		S100A2
		LOC101116975
		ARPC1B
		NID2
		FBP1
		RASD1
		ADAP1
		SPA17
		LOC101112480
		ANPEP
		PTPN6
		WFDC2
		PLXNB2
		TST
		NMRK2
		PDXDC1
		SRC
		FGD5
		SBK1
		RBFOX2
		SLC39A2
		C2CD2
		KRT7
		CADM1
		TMEM17
		TSPAN9
		HIP1R
		ENO3
		ACER2
		CYP17A1
		SUGP2
		TMEM163
		PCBD1
		FECH
		SLC7A7
		GDPD2
		CA8
		DDHD1
		LOC101122824
		MAP1LC3A
		LPAR6
		TM4SF1
		COX2
		DHDH
		CRTC3
		GLIPR1
		PLGRKT
		WWTR1
		SLC39A10
		GUCD1
		TMEM229B
		FERMT1
		CDKN1A
		PLPP1
		RNASET2
		LY6E
		F5
		ATP12A
		CHAF1B
		ENPP1
		OLFML3
		GCNT3
		CNDP1
		SLC25A28
		DAP
		CAB39L
		CFLAR
		GPC3
		PLD3
		LOC101118372
		CSTB
		CIRBP
		FRZB
		PABPC1
		RHPN2
		CRYL1
		PPIC
		RNF149
		IDH1
		TBC1D2
		EGLN3
		CDCP1
		CCBE1
		AHSG
		SLC25A12
		MANSC1
		UNC119
		CNP
		LOC101105065
		LOC101109342
		SIK3
		CLDN1
		UBALD2
		LOC101114586
		BMPR1B
		ANTKMT
		MAPKBP1
		CTSA
		SNX24
		MIF4GD
		BTD
		BEX3
		HIST2H2BF
		WNT4
		RAMP2
		TLE4
		GIPC1
		GMDS
		ACTA2
		GPT2
		PFKFB4
		ALDOB
		NINJ1
		IGFBP4
		N4BP2L1
		LOC101114075
		NCOA7
		TTPA
		MYOZ1
		PPP1R18
		ELK3
		SLC39A1
		PSME2
		PLEKHA5
		FAM20C
		MFHAS1
		TSPAN17
		MAGED2
		MAMDC2
		GLB1
		ANXA4
		MAGED1
		SHKBP1
		LOC101119804
		TCN2
		FAM81A
		PLEKHA6
		GATM
		DYNLT3
		MPG
		RNF128
		CALCOCO1
		HSPG2
		BRAF
		SLCO4C1
		PRR9
		FBXO2
		BAX
		SERPINA5
		DUSP9
		TM4SF5
		G6PC3
		AMIGO2
		DAPK1
		GIGYF1
		TMC7
		LOC101116548
		ALDH9A1
		ITGB5
		sh3bp1
		MAL2
		TMEM256
		TRIM8
		YPEL3
		TP53BP2
		ECSCR
		S100A13
		TCEAL1
		SAT1
		C1QTNF1
		YPEL2
		TMEM54
		ZNRF1
		PPIP5K1
		EAF2
		HYAL1
		PLSCR3
		EFS
		PITPNM1
		PSPH
		WLS
		MISP3
		SHISA5
		LOC105615769
		BAIAP2L1
BKD-U	160	KANK1
		MYO1B
		PRTG
		HSD17B1
		SEC24D
		LOC101118736
		LMAN1
		NOS2
		ATP8
		UGGT1
		SEC23B
		SLC33A1
		FLVCR1
		FADS1
		ELOVL5
		SLC23A2
		ACSL3
		TSPAN13
		FITM2
		PCYT1A
		UFM1
		MYO1C
		RFXAP
		ABCA1
		HYOU1
		CRELD2
		LRRC58
		GCLM
		SLC40A1
		ACOX1
		CDS1
		KBTBD6
		DHDDS
		AGPAT3
		PAQR8
		LOC101101955
		GNG12
		DSG2
		MCOLN2
		FADS2
		SLC9A3R1
		MGST1
		DNAJC3
		PIM1
		SLC25A22
		MANF
		EPS8L1
		SEC63
		LOC101114294
		PGAM1
		SLC16A9
		TRAM2
		SH3KBP1
		ABCC2
		RNF7
		RCAN1
		PCNA
		KIF21A
		LDHA
		SCD
		JAK2
		CCDC134
		PLIN3
		MCFD2
		PTGS2
		TEX2
		GCH1
		PRDX5
		SCARB1
		CDS2
		TTC7A
		TFRC
		KANK4
		PRXL2A
		LOC443348
		IFRD1
		FKTN
		GALNT10
		PRELID2
		RPF2
		PTDSS1
		ADGRG1
		ARMCX3
		ABCD3
		PDPN
		GFPT1
		LOC101119765
		ATP11B
		HSPA13
		ABHD5
		GADD45G
		LPAR3
		RRP8
		SLC10A1
		NAMPT
		UGDH
		GOLGB1
		NUCB2
		CLIC4
		SLC7A5
		NLN
		DENND1B
		ITPRID2
		PDLIM4
		MYCBP2
		HSPA5
		GNPNAT1
		FADS3
		ITPKB
		ABCB10
		RRM2
		PPIF
		ERO1A
		STARD4
		TXNRD1
		HYAL4
		SRPRB
		LRP2
		DNAJB9
		LRRC59
		LARP1B
		EDEM1
		IBTK
		DDX21
		pitpna
		GPAM
		SSR1
		PPAT
		AZIN1
		SLC39A8
		PTGFRN
		MTERF3
		PKM
		CCND2
		PDZK1
		PRKCH
		PEX11A
		SLC34A2
		HOOK1
		HSD17B12
		USO1
		ENC1
		TMEM135
		LPCAT3
		INPP4A
		SEC24A
		LOC101108679
		PPA1
		ATP2A2
		CRISPLD2
		ATP1B3
		FKBP11
		PHTF2
		GOLGA4
		PNPO
		EDEM3
		ACSL4
		ERC1
		FLVCR2
		OAT

## Sheet: BPs
GOID	GOTerm	P value	Gene count	Genes Cluster #1	Genes Cluster #2	Genes Cluster #3	Associated Genes Found
GO:0000981	DNA-binding transcription factor activity, RNA polymerase II-specific	7.91895e-56	52	[ATF3, CREB3L1, ELF3, FOS, FOSB, GATA6, HAND1, HNF4A, HOXB4, HOXB6, JUN, JUNB, MSX1, MYRF, NFKB2, PITX1, PITX2, RARA, RFXANK, SNAI2, TBX20, TBX3, ZNF219]	[BHLHE40, DLX2, DMBX1, ELK1, EPAS1, FOXI1, FOXO4, GATA3, GRHL2, HOXC13, IRF3, IRX4, KLF5, MXI1, NFIL3, OVOL2, PATZ1, RXRA, SMAD1, SMAD2, SREBF2, TFDP2, TP53, TP63, ZFHX3, ZNF395]	[ATF6, IRX3, LOC101122777]	[ATF3, ATF6, BHLHE40, CREB3L1, DLX2, DMBX1, ELF3, ELK1, EPAS1, FOS, FOSB, FOXI1, FOXO4, GATA3, GATA6, GRHL2, HAND1, HNF4A, HOXB4, HOXB6, HOXC13, IRF3, IRX3, IRX4, JUN, JUNB, KLF5, LOC101122777, MSX1, MXI1, MYRF, NFIL3, NFKB2, OVOL2, PATZ1, PITX1, PITX2, RARA, RFXANK, RXRA, SMAD1, SMAD2, SNAI2, SREBF2, TBX20, TBX3, TFDP2, TP53, TP63, ZFHX3, ZNF219, ZNF395]
GO:0001216	DNA-binding transcription activator activity	1.08524e-34	33	[ATF3, ELF3, FOS, FOSB, HAND1, HNF4A, JUN, JUNB, MSX1, NFKB2, PITX1, RFXANK, TBX20]	[DLX2, E2F5, ELK1, EPAS1, FOXI1, FOXO4, GATA3, GRHL2, HOXC13, IRF3, KLF5, OVOL2, PATZ1, SMAD1, SMAD2, TFDP2, TP53, TP63, ZNF395]	[ATF6]	[ATF3, ATF6, DLX2, E2F5, ELF3, ELK1, EPAS1, FOS, FOSB, FOXI1, FOXO4, GATA3, GRHL2, HAND1, HNF4A, HOXC13, IRF3, JUN, JUNB, KLF5, MSX1, NFKB2, OVOL2, PATZ1, PITX1, RFXANK, SMAD1, SMAD2, TBX20, TFDP2, TP53, TP63, ZNF395]
GO:0001228	DNA-binding transcription activator activity, RNA polymerase II-specific	2.91358e-33	32	[ATF3, ELF3, FOS, FOSB, HAND1, HNF4A, JUN, JUNB, MSX1, NFKB2, PITX1, RFXANK, TBX20]	[DLX2, ELK1, EPAS1, FOXI1, FOXO4, GATA3, GRHL2, HOXC13, IRF3, KLF5, OVOL2, PATZ1, SMAD1, SMAD2, TFDP2, TP53, TP63, ZNF395]	[ATF6]	[ATF3, ATF6, DLX2, ELF3, ELK1, EPAS1, FOS, FOSB, FOXI1, FOXO4, GATA3, GRHL2, HAND1, HNF4A, HOXC13, IRF3, JUN, JUNB, KLF5, MSX1, NFKB2, OVOL2, PATZ1, PITX1, RFXANK, SMAD1, SMAD2, TBX20, TFDP2, TP53, TP63, ZNF395]
GO:0001217	DNA-binding transcription repressor activity	7.20453e-19	18	[ATF3, CREB3L1, HAND1, JUN, MSX1, SNAI2, TBX3, ZNF219]	[BHLHE40, DMBX1, GATA3, IRF3, MXI1, NFIL3, OVOL2, SREBF2, ZFHX3]	[LOC101122777]	[ATF3, BHLHE40, CREB3L1, DMBX1, GATA3, HAND1, IRF3, JUN, LOC101122777, MSX1, MXI1, NFIL3, OVOL2, SNAI2, SREBF2, TBX3, ZFHX3, ZNF219]
GO:0001227	DNA-binding transcription repressor activity, RNA polymerase II-specific	7.20453e-19	18	[ATF3, CREB3L1, HAND1, JUN, MSX1, SNAI2, TBX3, ZNF219]	[BHLHE40, DMBX1, GATA3, IRF3, MXI1, NFIL3, OVOL2, SREBF2, ZFHX3]	[LOC101122777]	[ATF3, BHLHE40, CREB3L1, DMBX1, GATA3, HAND1, IRF3, JUN, LOC101122777, MSX1, MXI1, NFIL3, OVOL2, SNAI2, SREBF2, TBX3, ZFHX3, ZNF219]
GO:0003206	cardiac chamber morphogenesis	6.57124e-11	10	[GATA6, HAND1, RARA, SMAD6, TBX20, TBX3]	[GATA3, GRHL2, OVOL2, TP53]	[]	[GATA3, GATA6, GRHL2, HAND1, OVOL2, RARA, SMAD6, TBX20, TBX3, TP53]
GO:1902895	positive regulation of pri-miRNA transcription by RNA polymerase II	3.64555e-10	7	[JUN, SMAD6]	[GATA3, KLF5, SMAD1, SREBF2, TP53]	[]	[GATA3, JUN, KLF5, SMAD1, SMAD6, SREBF2, TP53]
GO:0003205	cardiac chamber development	1.04606e-09	10	[GATA6, HAND1, RARA, SMAD6, TBX20, TBX3]	[GATA3, GRHL2, OVOL2, TP53]	[]	[GATA3, GATA6, GRHL2, HAND1, OVOL2, RARA, SMAD6, TBX20, TBX3, TP53]
GO:0045165	cell fate commitment	1.33263e-09	11	[GATA6, PITX1, RARA, TBX3]	[DLX2, EPAS1, GATA3, SMAD1, SMAD2, TCF7L2, TP53]	[]	[DLX2, EPAS1, GATA3, GATA6, PITX1, RARA, SMAD1, SMAD2, TBX3, TCF7L2, TP53]
GO:0061614	pri-miRNA transcription by RNA polymerase II	1.38883e-09	7	[JUN, SMAD6]	[GATA3, KLF5, SMAD1, SREBF2, TP53]	[]	[GATA3, JUN, KLF5, SMAD1, SMAD6, SREBF2, TP53]
GO:1902893	regulation of pri-miRNA transcription by RNA polymerase II	1.38883e-09	7	[JUN, SMAD6]	[GATA3, KLF5, SMAD1, SREBF2, TP53]	[]	[GATA3, JUN, KLF5, SMAD1, SMAD6, SREBF2, TP53]
GO:0003007	heart morphogenesis	1.74189e-09	11	[GATA6, HAND1, MSX1, RARA, SMAD6, TBX20, TBX3]	[GATA3, GRHL2, OVOL2, TP53]	[]	[GATA3, GATA6, GRHL2, HAND1, MSX1, OVOL2, RARA, SMAD6, TBX20, TBX3, TP53]
GO:0003279	cardiac septum development	9.98922e-09	8	[GATA6, HAND1, RARA, SMAD6, TBX20, TBX3]	[GATA3, TP53]	[]	[GATA3, GATA6, HAND1, RARA, SMAD6, TBX20, TBX3, TP53]
GO:0060411	cardiac septum morphogenesis	1.26991e-08	7	[GATA6, HAND1, RARA, SMAD6, TBX20, TBX3]	[TP53]	[]	[GATA6, HAND1, RARA, SMAD6, TBX20, TBX3, TP53]
GO:0048736	appendage development	8.22787e-08	9	[MSX1, PITX1, PITX2, RARA, TBX3, ZNF219]	[GRHL2, HOXC13, TP63]	[]	[GRHL2, HOXC13, MSX1, PITX1, PITX2, RARA, TBX3, TP63, ZNF219]
GO:0060173	limb development	8.22787e-08	9	[MSX1, PITX1, PITX2, RARA, TBX3, ZNF219]	[GRHL2, HOXC13, TP63]	[]	[GRHL2, HOXC13, MSX1, PITX1, PITX2, RARA, TBX3, TP63, ZNF219]
GO:0060395	SMAD protein signal transduction	5.43897e-07	6	[FOS, HNF4A, JUN]	[OVOL2, SMAD1, SMAD2]	[]	[FOS, HNF4A, JUN, OVOL2, SMAD1, SMAD2]
GO:0051216	cartilage development	9.42467e-07	8	[HAND1, MSX1, PITX1, RARA, SNAI2, ZNF219]	[DLX2, SMAD1]	[]	[DLX2, HAND1, MSX1, PITX1, RARA, SMAD1, SNAI2, ZNF219]
GO:0007498	mesoderm development	3.99097e-06	6	[HAND1, TBX3]	[SMAD1, SMAD2, TP63]	[IRX3]	[HAND1, IRX3, SMAD1, SMAD2, TBX3, TP63]
GO:0035116	embryonic hindlimb morphogenesis	4.55054e-06	4	[MSX1, PITX1, TBX3]	[TP63]	[]	[MSX1, PITX1, TBX3, TP63]
GO:0003148	outflow tract septum morphogenesis	4.55054e-06	4	[GATA6, RARA, SMAD6, TBX20]	[]	[]	[GATA6, RARA, SMAD6, TBX20]
GO:0003231	cardiac ventricle development	7.80719e-06	6	[HAND1, SMAD6, TBX20, TBX3]	[GATA3, GRHL2]	[]	[GATA3, GRHL2, HAND1, SMAD6, TBX20, TBX3]
GO:0003151	outflow tract morphogenesis	1.1531e-05	5	[GATA6, RARA, SMAD6, TBX20, TBX3]	[]	[]	[GATA6, RARA, SMAD6, TBX20, TBX3]
GO:0035137	hindlimb morphogenesis	1.59893e-05	4	[MSX1, PITX1, TBX3]	[TP63]	[]	[MSX1, PITX1, TBX3, TP63]
GO:0043392	negative regulation of DNA binding	1.59893e-05	4	[HAND1, ID1, JUN, MSX1]	[]	[]	[HAND1, ID1, JUN, MSX1]
GO:0001837	epithelial to mesenchymal transition	1.80806e-05	6	[MSX1, SNAI2]	[GATA3, OVOL2, SMAD2, TCF7L2]	[]	[GATA3, MSX1, OVOL2, SMAD2, SNAI2, TCF7L2]
GO:0002065	columnar/cuboidal epithelial cell differentiation	3.45837e-05	5	[GATA6, HNF4A, RARA]	[KLF5, TP63]	[]	[GATA6, HNF4A, KLF5, RARA, TP63]
GO:0001947	heart looping	4.60743e-05	4	[HAND1, TBX20, TBX3]	[OVOL2]	[]	[HAND1, OVOL2, TBX20, TBX3]
GO:0001892	embryonic placenta development	4.62239e-05	5	[HAND1, JUNB]	[EPAS1, GRHL2, OVOL2]	[]	[EPAS1, GRHL2, HAND1, JUNB, OVOL2]
GO:0061371	determination of heart left/right asymmetry	5.1609e-05	4	[HAND1, TBX20, TBX3]	[OVOL2]	[]	[HAND1, OVOL2, TBX20, TBX3]
GO:0007368	determination of left/right symmetry	6.06875e-05	5	[HAND1, TBX20, TBX3]	[OVOL2, SMAD2]	[]	[HAND1, OVOL2, SMAD2, TBX20, TBX3]
GO:0072163	mesonephric epithelium development	6.4796e-05	5	[RARA, SMAD6]	[GATA3, SMAD1, SMAD2]	[]	[GATA3, RARA, SMAD1, SMAD2, SMAD6]
GO:0072164	mesonephric tubule development	6.4796e-05	5	[RARA, SMAD6]	[GATA3, SMAD1, SMAD2]	[]	[GATA3, RARA, SMAD1, SMAD2, SMAD6]
GO:0051101	regulation of DNA binding	6.4796e-05	5	[HAND1, ID1, JUN, MSX1]	[GATA3]	[]	[GATA3, HAND1, ID1, JUN, MSX1]
GO:0001657	ureteric bud development	6.4796e-05	5	[RARA, SMAD6]	[GATA3, SMAD1, SMAD2]	[]	[GATA3, RARA, SMAD1, SMAD2, SMAD6]
GO:0048738	cardiac muscle tissue development	7.67418e-05	6	[GATA6, HAND1, RARA, TBX20, TBX3]	[SMAD1]	[]	[GATA6, HAND1, RARA, SMAD1, TBX20, TBX3]
GO:0003143	embryonic heart tube morphogenesis	7.86923e-05	4	[HAND1, TBX20, TBX3]	[OVOL2]	[]	[HAND1, OVOL2, TBX20, TBX3]
GO:0002067	glandular epithelial cell differentiation	7.86923e-05	4	[GATA6, HNF4A, RARA]	[TP63]	[]	[GATA6, HNF4A, RARA, TP63]
GO:0051145	smooth muscle cell differentiation	8.6822e-05	4	[GATA6, NFATC1, TBX3]	[FOXO4]	[]	[FOXO4, GATA6, NFATC1, TBX3]
GO:0035050	embryonic heart tube development	0.000136902	4	[HAND1, TBX20, TBX3]	[OVOL2]	[]	[HAND1, OVOL2, TBX20, TBX3]
GO:0048565	digestive tract development	0.000148061	5	[GATA6]	[KLF5, OVOL2, SMAD2, TP63]	[]	[GATA6, KLF5, OVOL2, SMAD2, TP63]
GO:0061035	regulation of cartilage development	0.000175455	4	[RARA, SNAI2, ZNF219]	[SMAD1]	[]	[RARA, SMAD1, SNAI2, ZNF219]
GO:0045616	regulation of keratinocyte differentiation	0.000194025	3	[]	[GRHL2, OVOL2, TP63]	[]	[GRHL2, OVOL2, TP63]
GO:0055123	digestive system development	0.000201993	5	[GATA6]	[KLF5, OVOL2, SMAD2, TP63]	[]	[GATA6, KLF5, OVOL2, SMAD2, TP63]
GO:0030856	regulation of epithelial cell differentiation	0.000245499	5	[TBX3]	[GATA3, GRHL2, OVOL2, TP63]	[]	[GATA3, GRHL2, OVOL2, TBX3, TP63]
GO:1904888	cranial skeletal system development	0.000256275	4	[]	[DLX2, GRHL2, SMAD2, TP63]	[]	[DLX2, GRHL2, SMAD2, TP63]
GO:0010717	regulation of epithelial to mesenchymal transition	0.000493066	4	[]	[GATA3, OVOL2, SMAD2, TCF7L2]	[]	[GATA3, OVOL2, SMAD2, TCF7L2]
GO:0048546	digestive tract morphogenesis	0.000803417	3	[]	[OVOL2, SMAD2, TP63]	[]	[OVOL2, SMAD2, TP63]
GO:0071277	cellular response to calcium ion	0.00104714	3	[FOS, FOSB, JUNB]	[]	[]	[FOS, FOSB, JUNB]
GO:0045604	regulation of epidermal cell differentiation	0.00123294	3	[]	[GRHL2, OVOL2, TP63]	[]	[GRHL2, OVOL2, TP63]
GO:0071248	cellular response to metal ion	0.00137339	4	[FOS, FOSB, JUN, JUNB]	[]	[]	[FOS, FOSB, JUN, JUNB]
GO:0045682	regulation of epidermis development	0.00154853	3	[]	[GRHL2, OVOL2, TP63]	[]	[GRHL2, OVOL2, TP63]
GO:0048701	embryonic cranial skeleton morphogenesis	0.00166392	3	[]	[DLX2, GRHL2, SMAD2]	[]	[DLX2, GRHL2, SMAD2]
GO:0071241	cellular response to inorganic substance	0.0019214	4	[FOS, FOSB, JUN, JUNB]	[]	[]	[FOS, FOSB, JUN, JUNB]
GO:0051592	response to calcium ion	0.00471318	3	[FOS, FOSB, JUNB]	[]	[]	[FOS, FOSB, JUNB]
GO:0055007	cardiac muscle cell differentiation	0.00700332	3	[GATA6, RARA, TBX3]	[]	[]	[GATA6, RARA, TBX3]
GO:0030216	keratinocyte differentiation	0.00729181	3	[]	[GRHL2, OVOL2, TP63]	[]	[GRHL2, OVOL2, TP63]
